# Supplementary material for: MIKCC-type MADS-box genes in Rosa chinensis: the remarkable expansion of ABCDE model genes and their roles in floral organogenesis
Source: Hortic Res. 2018 May 1;5:25. doi: 10.1038/s41438-018-0031-4 (PMC5928068; doi:10.1038/s41438-018-0031-4)
Supplement: Supplementary file 2 — Supplementary File S2. MIKC type MADS-box genes identified from Rosa chinensis transcriptome(XLSX 19 kb) [file 41438_2018_31_MOESM2_ESM.xlsx]

## Sheet: Table 1
Supplementary File S2. MIKC type MADS-box genes identified from Rosa chinensis transcriptome.
Gene Name	Transcript ida	Clade	Best hit in Arabidopsis	E-value	Best hit in Rosa multiflora	E-value	Reciprocal_hit		The highest reads count and FPKM in RNA-seq data
							in Arabidopsis	in rice
RcAP1.1	5_c16755_g1_i1	AP1/FUL	AT1G69120.1_MIKCc_AP1	1.13e-110	Rmu_sc0007883.1_g000004.1	8.02e-11	AT1G69120.1(AP1)	LOC_Os07g41370	NA|24.18
RcAP1.2	4_V_c68218.graph_c0	AP1/FUL	AT1G69120.1_MIKCc_AP1	3.73e-69	Rmu_sc0014653.1_g000002.1	2.35e-11			366|11.62
RcFUL1	4_c17660_g1_i1	AP1/FUL	AT5G60910.1_MIKCc_FUL	1.18e-76	Rmu_sc0001097.1_g000003.1	0	AT5G60910.1(FUL)		NA
RcFUL2	4_c28993_g9_i1	AP1/FUL	AT5G60910.1_MIKCc_FUL	5.39e-35	Rmu_sc0003610.1_g000016.1	1.41e-90			NA
RcFUL3	1_Rh_FV5G11740	AP1/FUL	AT1G69120.1_MIKCc_AP1	1.79e-89	Rmu_sc0003610.1_g000016.1	0		LOC_Os03g54160	161|522.2
RcFUL4	6_OB_c55234.graph_c1	AP1/FUL	AT1G69120.1_MIKCc_AP1	1.18e-84	Rmu_sc0003610.1_g000016.1	0			1538|78.8
RcFUL5	3_V_c79146.graph_c2	AP1/FUL	AT1G69120.1_MIKCc_AP1	1.48e-69	Rmu_sc0003610.1_g000016.1	0			2543|81.54
RcAP3.1	4_V_c82232.graph_c0	AP3/PI	AT3G54340.1_MIKCc_AP3	4.83e-94	Rmu_ssc0000160.1_g000004.1	9e-60	AT3G54340.1(AP3)	LOC_Os06g49840	49|1.15
RcAP3.2	4_OB_c41976.graph_c0	AP3/PI	AT3G54340.1_MIKCc_AP3	7.2e-70	Rmu_ssc0000160.1_g000004.1	0			1577|62.47
RcAP3.3	3_OB_c38558.graph_c0	AP3/PI	AT3G54340.1_MIKCc_AP3	3.03e-66	Rmu_sc0000164.1_g000022.1	0			8572|249.04
RcAP3.4	4_V_c69750.graph_c0	AP3/PI	AT3G54340.1_MIKCc_AP3	7.17e-57	Rmu_ssc0000160.1_g000004.1	0			1588|30.95
RcPI1	2_OB_c59873.graph_c0	AP3/PI	AT5G20240.1_MIKCc_PI	2.93e-77	Rmu_ssc0000192.1_g000005.1	1.39e-59	AT5G20240.1(PI)	LOC_Os01g66030	5|0.59
RcPI2	4_V_c47261.graph_c0	AP3/PI	AT5G20240.1_MIKCc_PI	9.31e-76	Rmu_ssc0000192.1_g000005.1	6.01e-66			26|1.45
RcPI3	6_c20259_g1_i2	AP3/PI	AT5G20240.1_MIKCc_PI	1.82e-71	Rmu_ssc0000192.1_g000004.1	0			NA|526.26
RcPI4	6_OB_c41091.graph_c0	AP3/PI	AT5G20240.1_MIKCc_PI	3.35e-68	Rmu_ssc0000192.1_g000005.1	0			21589|1044.50
RcPI5	6_V_c80682.graph_c0	AP3/PI	AT5G20240.1_MIKCc_PI	1.04e-35	Rmu_ssc0000192.1_g000005.1	0			3577|167.74
RcAG1	5_V_c40972.graph_c0	AG	AT4G18960.1_MIKCc_AG	4.84e-122	Rmu_sc0000185.1_g000040.1	1.96e-125	AT4G18960.1(AG)	LOC_Os01g10504	22|0.65
RcAG2	3_lcl|RC006175	AG	AT4G18960.1_MIKCc_AG	3.27e-107	Rmu_sc0003469.1_g000006.1	5.83e-124			30|58.01
RcAG3	1_lcl|RC018174	AG	AT4G18960.1_MIKCc_AG	1.15e-74	Rmu_sc0003469.1_g000006.1	1.55e-163			73|182.86
RcAG4	2_c22194_g1_i1	AG	AT4G18960.1_MIKCc_AG	1.4e-62	Rmu_sc0003469.1_g000007.1	7.42e-116			NA
RcSHP1.1	1_c18211_g1_i2	AG	AT3G58780.3_MIKCc_SHP1	4.25e-112	Rmu_sc0000185.1_g000040.1	0	AT3G58780.3(SHP1)		NA
RcSHP1.2	1_V_c70466.graph_c0	AG	AT3G58780.3_MIKCc_SHP1	8.88e-111	Rmu_sc0000185.1_g000040.1	0			1156|30.07
RcSTK	2_V_c71671.graph_c0	AG	AT4G09960.3_MIKCc_STK	2.8e-112	Rmu_sc0000185.1_g000040.1	2.43e-55	AT4G09960.3(STK)	LOC_Os01g66290	69|2.78
RcSEP3.1	3_c26880_g7_i2	SEP	AT1G24260.2_MIKCc_SEP3	1.51e-112	Rmu_sc0001211.1_g000021.1	0	AT1G24260.2(SEP3)	LOC_Os09g32948	NA
RcSEP3.2	2_V_c47936.graph_c0	SEP	AT1G24260.2_MIKCc_SEP3	2.45e-49	Rmu_sc0010155.1_g000006.1	1.08e-69			2|0.34
RcSEP3.3	6_V_c41655.graph_c0	SEP	AT3G02310.1_MIKCc_SEP2	4.78e-93	Rmu_sc0001097.1_g000006.1	9.58e-99			19|0.35
RcSEP2.1	3_lcl|RC001958	SEP	AT3G02310.1_MIKCc_SEP2	5.06e-110	Rmu_sc0001097.1_g000006.1	0	AT3G02310.1(SEP2)		52|72.43
RcSEP2.2	6_OB_c33055.graph_c0	SEP	AT1G24260.2_MIKCc_SEP3	1.04e-38	Rmu_sc0001097.1_g000006.1	9.47e-87			48|6.16
RcSEP4.1	2_lcl|RC040855	SEP	AT2G03710.1_MIKCc_SEP4	1.87e-51	Rmu_sc0004193.1_g000003.1	6.64e-119			6|28.25
RcSEP4.2	6_V_c135052.graph_c0	AGL6	AT1G24260.2_MIKCc_SEP3	4.26e-20	Rmu_sc0001097.1_g000006.1	2.17e-27			2|0.31
RcSEP4.3	5_V_c80863.graph_c1	SEP	AT1G24260.2_MIKCc_SEP3	5.28e-45	Rmu_sc0003610.1_g000001.1	0			11799|286.64
RcSEP4.4	6_OB_c44994.graph_c0	SEP	AT3G02310.1_MIKCc_SEP2	6.24e-91	Rmu_sc0003610.1_g000001.1	0			1439|62.53
RcAGL12	1_V_c65814.graph_c0	AGL12	AT1G71692.1_MIKCc_XAL1	1.69e-81	Rmu_sc0007883.1_g000004.1	0	AT1G71692.1(XAL1)	LOC_Os08g02070	64|2.46
RcSOC1.1	2_c18087_g2_i2	SOC1	AT2G45660.1_MIKCc_SOC1	2.88e-79	Rmu_sc0001144.1_g000002.1	0	AT2G45660.1(SOC1)	LOC_Os10g39130	NA
RcSOC1.2	1_V_c79227.graph_c0	SOC1	AT2G45660.1_MIKCc_SOC1	3.68e-76	Rmu_sc0001144.1_g000002.1	1.2e-173			1237|42.33
RcSOC1.3	4_OB_c44774.graph_c0	SOC1	AT2G45660.1_MIKCc_SOC1	8.62e-50	Rmu_sc0001144.1_g000002.1	3.86e-162			458|19.59
RcSOC1.4	2_lcl|RC014697	SOC1	AT2G45660.1_MIKCc_SOC1	1.42e-45	Rmu_sc0002748.1_g000019.1	1.55e-38			39|255.31
RcSOC1.5	2_lcl|RC043958	SOC1	AT2G45660.1_MIKCc_SOC1	8.62e-43	Rmu_sc0002748.1_g000019.1	2.32e-38			36|160.97
RcSOC1.6	4_V_c70628.graph_c0	SOC1	AT2G45660.1_MIKCc_SOC1	9.29e-41	Rmu_sc0000512.1_g000020.1	1.44e-171			0|0
RcAGL19.1	6_c29884_g1_i1	SOC1	AT4G22950.1_MIKCc_GL19/ AT4G11880.1_MIKCc_AGL14	1.01e-64	Rmu_sc0002748.1_g000019.1	0			NA
RcAGL19.2	6_OB_c49777.graph_c0	SOC1	AT4G22950.1_MIKCc_GL19	4.88e-64	Rmu_sc0002748.1_g000019.1	0			151|8.74
RcAGL19.3	3_V_c71656.graph_c0	SOC1	AT4G22950.1_MIKCc_GL19	1.5e-57	Rmu_sc0002748.1_g000019.1	0			146|2.57
RcAGL42.1	3_OB_c48977.graph_c0	SOC1	AT5G62165.1_MIKCc_AGL42	3.5e-71	Rmu_ssc0000116.1_g000059.1	0			195|14.83
RcAGL42.2	4_V_c78911.graph_c0	SOC1	AT5G62165.1_MIKCc_AGL42	5.57e-71	Rmu_ssc0000116.1_g000061.1	0			877|11.09
RcAGL42.3	6_c24463_g2_i1	SOC1	AT2G45660.1_MIKCc_SOC1	8.97e-46	Rmu_ssc0000116.1_g000060.1	0			NA
RcAGL6.1	2_OB_c32819.graph_c0	AGL6	AT2G45650.1_MIKCc_AGL6	2.17e-103	Rmu_ssc0000116.1_g000059.1	5.06e-12	AT2G45650.1(AGL6)	LOC_Os02g45770	576|36.28
RcAGL6.2	5_V_c76907.graph_c0	AGL6	AT2G45650.1_MIKCc_AGL6	3.33e-71	Rmu_ssc0000116.1_g000059.1	1.24e-11			2|0.50
RcAGL6.3	1_c17784_g1_i1	AGL6	AT2G45650.1_MIKCc_AGL6	5.87e-46	Rmu_ssc0000116.1_g000053.1	2.36e-174			NA
RcAGL6.4	6_V_c72262.graph_c0	AGL6	AT2G45650.1_MIKCc_AGL6	5.69e-39	Rmu_ssc0000116.1_g000053.1	2.18e-158			330|8.24
RcAGL6.5	2_lcl|RC044635	AGL6	AT1G24260.2_MIKCc_SEP3	2.57e-48	Rmu_sc0001144.1_g000005.1	9.9e-87			1|0.22
RcGOA	3_V_c71584.graph_c0	GOA	AT3G30260.1_MIKCc_AGL79	2.82e-26	Rmu_sc0010155.1_g000006.1	9.89e-22			42|0.90
RcTT16/ABS	6_V_c71247.graph_c0	BS	AT5G23260.2_MIKCc_TT16/ABS	2.3e-47	Rmu_sc0000256.1_g000010.1	0	AT5G23260.2(TT16/ABS)	LOC_Os02g07430	62|2.31
RcAGL15.1	5_V_c74336.graph_c0	AGL15	AT5G13790.1_MIKCc_AGL15	1.5e-68	Rmu_ssc0000308.1_g000004.1	0	AT5G13790.1(AGL15)		278|5.31
RcAGL15.2	5_c28204_g2_i3	AGL15	AT5G13790.1_MIKCc_AGL15	3.28e-31	Rmu_ssc0000308.1_g000004.1	1.24e-87			NA
RcSVP1	2_c21023_g2_i1	SVP	AT2G22540.1_MIKCc_SVP	1.46e-79	Rmu_sc0011720.1_g000009.1	0	AT2G22540.1(SVP)	LOC_Os02g52340	NA
RcSVP2	3_lcl|RC015107	SVP	AT2G22540.1_MIKCc_SVP	4.29e-62	Rmu_sc0011720.1_g000009.1	0			16|96.41
RcAGL24.1	2_lcl|RC019290	SVP	AT2G22540.1_MIKCc_SVP	1.28e-24	Rmu_sc0008851.1_g000011.1	1.2e-72			6|23.27
RcAGL24.2	1_lcl|RC012828	SVP	AT4G24540.1_MIKCc_AGL24	2.92e-21	Rmu_ssc0000308.1_g000004.1	3.09e-11			7|20.74
RcAGL65.1	2_c13862_g2_i1	MIKC*	AT1G18750.1_MIKC*_AGL65	8.63e-97	Rmu_sc0007276.1_g000014.1	2.11e-37	AT1G18750.1(AGL65)		NA|0.55
RcAGL65.2	3_OB_c31940.graph_c0	MIKC*	AT1G18750.1_MIKC*_AGL65	2.21e-91	Rmu_sc0000988.1_g000017.1	0			5696|133.61
RcAGL65.3	5_V_c76061.graph_c0	MIKC*	AT1G18750.1_MIKC*_AGL65	5.75e-52	Rmu_sc0000988.1_g000017.1	0			48244|540.75
RcAGL104.1	1_Rh_FV5G39740	MIKC*	AT1G22130.1_MIKC*_AGL104	1.87e-116	Rmu_sc0009928.1_g000004.1	0	AT1G22130.1(AGL104)	LOC_Os06g11970	NA
RcAGL104.2	2_lcl|RC053768	MIKC*	AT1G22130.1_MIKC*_AGL104	2.5e-18	Rmu_sc0001144.1_g000005.1	2.68e-14			2|8.94
RcAGL30.1	1_Rh_FV0G05360	MIKC*	AT2G03060.2_MIKC*_AGL30	1.06e-114	Rmu_sc0007276.1_g000014.1	0	AT2G03060.2(AGL30)	LOC_Os11g43740	NA
RcAGL30.2	3_c29788_g1_i1	MIKC*	AT2G03060.2_MIKC*_AGL30	2.14e-38	Rmu_sc0007276.1_g000014.1	2.93e-103			NA

## Sheet: Sheet1
Library Name	Library Description	LOC_Os07g41370_FPKM (RcAP1.1 reciprocal hit)	LOC_Os03g54160_FPKM (RcAP1.2 reciprocal hit)
SRR042529	Shoots	11.1709	0.21678
OSN_AB	Post-emergence inflorescence	33.7676	55.6543
OSN_AC	Pre-emergence inflorescence	39.0492	39.1937
OSN_AD	Anther	11.6997	18.7299
OSN_AE	Pistil	54.7205	10.5455
OSN_AF	Seed-5 DAP	10.3908	10.5164
OSN_AK	Seed- 10 DAP	0.495532	0.586693
OSN_AG	Embryo- 25 DAP	0	0.276691
OSN_AH	Endosperm- 25 DAP	0	0.0596022
OSN_BH	Endosperm- 25 DAP (replicate)	0.371883	0.344404
OSN_AA	Leaves-20 days	16.4717	0.896521
OSN_CA	Leaves- 20 days (replicate)	7.59505	0.314186
