# Supplementary material for: MIKCC-type MADS-box genes in Rosa chinensis: the remarkable expansion of ABCDE model genes and their roles in floral organogenesis
Source: Hortic Res. 2018 May 1;5:25. doi: 10.1038/s41438-018-0031-4 (PMC5928068; doi:10.1038/s41438-018-0031-4)
Supplement: Supplementary file 3 — Supplementary File S3. The homo-/heterodimeric state of the MADS-box domain proteins form Arabidopsis, strawberry and rose(XLSX 13 kb) [file 41438_2018_31_MOESM3_ESM.xlsx]

## Sheet: Sheet1
Supplementary file S3.The homo-/heterodimeric state of the MADS-box domain proteins form Arabidopsis, strawberry and rose
Clade	Gene id/name	Template	Seq Identity	Oligo-State	GMQE	QMEAN
AP1/FUL	AT3G30260.1-AGL79	1mnm.1.C	0.45	Hetero-dimer	0.8	-0.93√
AP1/FUL	AT5G60910.1-FUL	1egw.1.C	0.6271	Homo-dimer	0.81	-1.24√
AP1/FUL	mrna26119.1	1egw.1.C	0.6102	Homo-dimer	0.8	-1.34√
AP1/FUL	RcFUL3	1egw.1.C	0.6102	Homo-dimer	0.8	-1.34√
AP1/FUL	RcFUL2	1egw.1.C	0.6102	Homo-dimer	0.8	-1.34√
AP1/FUL	RcFUL4	1egw.1.C	0.6102	Homo-dimer	0.8	-1.34√
AP1/FUL	RcFUL5	1egw.1.C	0.6102	Homo-dimer	0.8	-1.34√
AP1/FUL	mrna04562.1	3mu6.1.A	0.5424	Homo-dimer	0.79	-0.53√
AP1/FUL	RcAP1.1	3mu6.1.A	0.5932	Homo-dimer	0.8	-1.41√
AP1/FUL	AT1G26310.1-CAL	1mnm.1.C	0.4667	Hetero-dimer	0.79	-0.88√
AP1/FUL	AT1G69120.1-AP1	1tqe.1.C	0.5833	Hetero-dimer	0.82	-0.71√
AP1/FUL	RcAP1.2	3mu6.1.A	0.5862	Homo-dimer	0.8	-0.67√
AP1/FUL	mrna04228.1	1hbx.1.B	0.45	Hetero-dimer	0.77	-1.97√
AP1/FUL	RcFUL1	1mnm.1.C	0.4667	Hetero-dimer	0.79	-1.28√
AP3/PI	mrna14896.1	1mnm.1.C	0.5	Hetero-dimer	0.77	-1.99√
AP3/PI	RcAP3.3	1mnm.1.C	0.5167	Hetero-dimer	0.77	-2.03√
AP3/PI	RcAP3.2	1mnm.1.C	0.5167	Hetero-dimer	0.78	-1.69√
AP3/PI	RcAP3.4	1mnm.1.C	0.5167	Hetero-dimer	0.78	-1.69√
AP3/PI	AT3G54340.1-AP3	3mu6.1.A	0.5763	Homo-dimer	0.8	-1.29√
AP3/PI	RcAP3.1	1mnm.1.C	0.4833	Hetero-dimer	0.79	-1.10√
AP3/PI	AT5G20240.1-PI	1mnm.1.C	0.45	Hetero-dimer	0.78	-1.55√
AP3/PI	RcPI1	3mu6.1.A	0.5254	Homo-dimer	0.79	-1.83√
AP3/PI	RcPI2	1mnm.1.C	0.4667	Hetero-dimer	0.78	-1.26√
AP3/PI	mrna11267.1	1tqe.1.D	0.5254	Hetero-dimer	0.76	-1.01√
AP3/PI	RcPI3	3mu6.1.A	0.569	Homo-dimer	0.8	-0.82√
AP3/PI	mrna11268.1	3mu6.1.A	0.5254	Homo-dimer	0.77	-0.99√
AP3/PI	RcPI4	3mu6.1.A	0.5424	Homo-dimer	0.78	-0.85√
AP3/PI	RcPI5	3mu6.1.A	0.5424	Homo-dimer	0.78	-0.85√
AP3/PI	mrna34182.1	1n6j.1.C	0.3939	Hetero-dimer	0.45	-1.79√
AG	RcAG1	1mnm.1.C	0.5	Hetero-dimer	0.79	-1.65√
AG	RcAG4	1mnm.1.C	0.5333	Hetero-dimer	0.79	-0.43√
AG	mrna24852.1	1mnm.1.C	0.5333	Hetero-dimer	0.79	-1.43√
AG	RcAG2	1mnm.1.C	0.5	Hetero-dimer	0.78	-1.23√
AG	RcAG3	1n6j.1.C	0.4694	Hetero-dimer	0.74	-0.44√
AG	AT4G18960.1-AG	1mnm.1.C	0.5333	Hetero-dimer	0.79	-1.43√
AG	mrna24494.1	1mnm.1.C	0.5167	Hetero-dimer	0.78	-1.51√
AG	RcSHP1.1	1mnm.1.C	0.5167	Hetero-dimer	0.78	-1.51√
AG	RcSHP1.2	1mnm.1.C	0.5167	Hetero-dimer	0.78	-1.51√
AG	AT2G42830.2-SHP2	1tqe.1.D	0.6271	Hetero-dimer	0.8	-0.73√
AG	AT3G58780.3-SHP1	1tqe.1.C	0.6271	Hetero-dimer	0.79	-0.71√
AG	AT4G09960.3-STK	1c7u.1.C	0.6207	Homo-dimer	0.78	-0.31√
AG	mrna25070.1	1mnm.1.C	0.5167	Hetero-dimer	0.78	-1.42√
AG	RcSTK	1mnm.1.C	0.5167	Hetero-dimer	0.78	-1.42√
SEP	mrna26118.1	3mu6.1.A	0.5417	Hetero-dimer	0.74	-1.25√
SEP	AT2G03710.1-SEP4	1mnm.1.C	0.4833	Hetero-dimer	0.79	-1.16√
SEP	mrna04563.1	1mnm.1.C	0.4667	Hetero-dimer	0.78	-1.28√
SEP	AT5G15800.2-SEP1	1egw.1.C	0.5763	Homo-dimer	0.8	-0.71√
SEP	AT3G02310.1-SEP2	1mnm.1.C	0.4833	Hetero-dimer	0.79	-1.15√
SEP	RcSEP2.1	1tqe.1.D	0.5254	Hetero-dimer	0.8	-0.54√
SEP	mrna04229.1	1mnm.1.C	0.45	Hetero-dimer	0.79	-1.15√
SEP	RcSEP2.2	1mnm.1.C	0.45	Hetero-dimer	0.79	-1.15√
SEP	RcSEP3.2	1egw.1.C	0.5763	Homo-dimer	0.8	-0.71√
SEP	RcSEP4.1	1egw.1.C	0.64	Homo-dimer	0.8	0.32√
SEP	RcSEP4.2	1tqe.1.C	0.6111	Hetero-dimer	0.8	-0.62√
SEP	RcSEP4.3	1mnm.1.C	0.4667	Hetero-dimer	0.78	-1.31√
SEP	RcSEP3.1	1egw.1.C	0.5763	Homo-dimer	0.8	-0.71√
SEP	RcSEP3.3	1mnm.1.C	0.5	Hetero-dimer	0.78	-1.23√
SEP	AT1G24260.2-SEP3	1egw.1.C	0.5763	Homo-dimer	0.8	-0.71√
