# Supplementary material for: MIKCC-type MADS-box genes in Rosa chinensis: the remarkable expansion of ABCDE model genes and their roles in floral organogenesis
Source: Hortic Res. 2018 May 1;5:25. doi: 10.1038/s41438-018-0031-4 (PMC5928068; doi:10.1038/s41438-018-0031-4)
Supplement: Supplementary file 4 — Supplementary file S4. The vegetative or reproductive tissue-specific genes in the co-expression networks(XLSX 18 kb) [file 41438_2018_31_MOESM4_ESM.xlsx]

## Sheet: Sheet1
Supplementary file S4. The vegetative or reproductive tissue-specific genes in the co-expression networks
Unigene ID	RAC	FTN	FTB	FTS	NDB	DBO	IFL	IMO	BFL	DET	OFT	SEN	CYN
RC034760	0	0	0	0	0	0	7.92	7.06	6.55	9.56	4.7	0	10.48
RC040611	0	0	0	0	0	0	5.18	4.62	8.56	12.5	6.14	0	6.85
RC077798	0	0	0	0	0	0	24.28	64.93	6.69	19.52	14.39	25.3	21.41
RC082684	0	0	0	0	0	0	0	28.73	13.32	19.44	28.66	16.79	0
RC042024	0	0	0	0	0	0	0	6.39	17.78	25.94	4.25	14.94	9.48
RC042226	0	0	0	0	0	0	0	7.18	39.96	29.16	71.65	41.99	21.32
RC079292	0	0	0	0	0	0	9.47	8.45	15.66	11.43	5.62	0	0
RC041707	0	0	0	0	0	0	0	5.57	25.8	15.06	11.1	32.53	8.26
RC071201	0	0	0	0	0	0	11.06	34.51	13.71	20.01	3.28	0	14.63
RC049313	0	0	0	0	0	0	0	0	8.01	5.85	2.87	10.1	6.41
RC052927	0	0	0	0	0	0	12.7	16.98	15.74	30.63	3.76	6.62	0
RC044858	0	0	0	0	0	0	3.94	17.55	123.65	75.97	158.67	106.66	20.83
RC072225	0	0	0	0	0	0	0	10.19	4.72	6.89	3.39	5.95	0
RC054898	0	0	0	0	0	0	11.22	20.01	9.28	0	6.65	0	14.85
RC026079	0	0	0	0	0	0	0	117.8	428.51	205.38	411.22	632.94	97.48
RC039388	0	0	0	0	0	0	9.4	4.19	7.77	22.69	8.36	0	6.22
RC047518	0	0	0	0	0	0	0	195.65	681.19	378.18	682.29	1092.19	142.19
RC037585	0	0	0	0	0	0	8.31	18.51	13.73	10.02	0	0	5.49
RC015697	0	0	0	0	0	0	4.12	3.67	10.21	4.97	0	0	5.45
RC004978	0	0	0	0	0	0	0	144.08	507.16	227.45	480.78	789.13	110.85
RC036073	0	0	0	0	0	0	14.31	25.52	174.49	90.63	235.41	145.42	18.93
RC062571	0	0	0	0	0	0	4.43	7.89	3.66	10.68	0	4.61	0
RC044568	0	0	0	0	0	0	0	250.94	777.7	451.18	758.84	1410.47	183.62
RC081029	0	0	0	0	0	0	24.65	32.96	152.8	133.79	80.36	38.53	0
RC021246	0	0	0	0	0	0	3.95	0	19.6	9.54	11.72	16.48	0
RC064904	0	0	0	0	0	0	0	37.36	138.54	89.86	195.94	174.67	0
RC048575	0	0	0	0	0	0	0	0	3.89	5.67	13.94	9.8	6.22
RC051333	0	0	0	0	0	0	0	81.65	382.97	168.96	344.89	634.42	106.89
RC076841	0	0	0	0	0	0	0	60.52	317.95	181.96	344.25	408.72	9.98
RC022595	0	0	0	0	0	0	0	150.09	473.14	209.85	425.78	736.88	51.96
RC032617	0	0	0	0	0	0	0	31.79	11.05	16.13	42.28	46.45	0
RC045596	0	0	0	0	0	0	8.16	0	37.11	19.69	36.29	17.01	0
RC038734	0	0	0	0	0	0	0	144.43	595.16	434.27	837.6	980.16	5.95
RC024203	0	0	0	0	0	0	8.22	87.89	356.54	327.05	543.01	672.13	0
RC036053	0	0	0	0	0	0	0	19.07	29.46	55.89	14.79	26	0
RC053363	0	0	0	0	0	0	0	12.27	5.69	16.6	4.08	0	18.21
RC063391	0	0	0	0	0	0	0	0	3.75	10.94	2.69	4.72	6
RC072980	0	0	0	0	0	0	0	15.56	33.67	28.08	72.44	66.71	0
RC043746	0	0	0	0	0	0	0	45.74	198.8	146.99	294.63	357.58	0
RC081828	0	0	0	0	0	0	13.97	12.45	11.55	16.85	0	0	0
RC078691	0	0	0	0	0	0	8.81	7.86	7.28	10.63	0	0	0
RC054419	0	0	0	0	0	0	0	8.2	7.6	11.1	0	9.59	0
RC054547	0	0	0	0	0	0	0	8.66	8.03	11.72	11.52	0	0
RC050708	0	0	0	0	0	0	15.54	133.92	115.61	93.73	30.71	10.8	0
RC037022	0	0	0	0	0	0	7.92	10.59	13.1	9.56	0	0	0
RC075603	0	0	0	0	0	0	6.88	0	51.19	66.41	32.63	14.34	9.1
RC080118	0	0	0	0	0	0	0	9.5	8.81	0	12.63	0	14.09
RC055237	0	0	0	0	0	0	0	12.18	11.29	16.48	0	0	18.07
RC005073	0	0	0	0	0	0	0	0	32.17	10.43	38.45	31.55	5.72
RC080235	0	0	0	0	0	0	0	9.61	0	13	6.39	11.23	0
RC054890	0	0	0	0	0	0	0	10.13	9.39	13.7	6.73	0	0
RC019843	0	0	0	0	0	0	4.74	12.67	19.58	5.71	0	0	6.27
RC011981	0	0	0	0	0	0	3.99	7.12	3.3	4.82	23.68	12.49	0
RC014414	0	0	0	0	0	0	0	7.61	7.05	10.29	0	4.45	0
RC013293	0	0	0	0	0	0	9.02	8.04	11.19	16.32	0	0	0
RC020155	0	0	0	0	0	0	0	0	5.34	7.79	11.48	6.73	0
RC061767	0	0	0	0	0	0	4.31	7.69	7.13	10.41	0	0	0
RC010892	0	0	0	0	0	0	0	12.93	8.99	0	2.15	3.78	4.8
RC053685	0	0	0	0	0	0	7.42	13.24	6.14	8.95	0	0	0
RC074728	0	0	0	0	0	0	6.5	11.59	5.37	7.84	0	0	0
RC069904	0	0	0	0	0	0	0	18.73	8.68	6.34	3.11	21.89	0
RC054543	0	0	0	0	0	0	0	34.48	223.8	198.29	366.83	564.31	12.79
RC021060	0	0	0	0	0	0	3.79	169.11	228.93	471.37	76.46	138.38	0
RC081831	0	0	0	0	0	0	0	24.9	161.63	168.48	372.56	393	0
RC081393	0	0	0	0	0	0	0	11.67	75.76	0	77.62	40.94	17.32
RC013209	0	0	0	0	0	0	4.31	0	7.13	10.41	5.12	0	0
RC034630	0	0	0	0	0	0	13.61	18.21	0	8.21	8.07	0	0
RC081534	0	0	0	0	0	0	0	23.84	187.91	161.31	412.2	418.09	0
RC025798	0	0	0	0	0	0	8.53	53.24	204.52	41.17	252.87	409.01	22.57
RC046668	0	0	0	0	0	0	0	7.66	3.55	10.36	0	0	5.68
RC029087	0	0	0	0	0	0	0	4.53	8.4	12.26	6.03	0	0
RC070893	0	0	0	0	0	0	0	4.83	17.91	6.54	3.21	0	7.17
RC022706	0	0	0	0	0	0	0	7.25	26.87	9.8	4.82	0	10.75
RC034232	0	0	0	0	0	0	0	4.83	35.83	26.14	6.42	16.94	0
RC021931	0	0	0	0	0	0	4.45	166.51	246.29	531.07	84.35	152.94	0
RC046833	0	0	0	0	0	0	0	0	10.75	10.46	5.14	4.52	0
RC063779	0	0	0	0	0	0	0	24.48	26.48	16.56	2.71	4.77	0
RC018933	0	0	0	0	0	0	0	0	6.41	18.72	2.3	12.13	5.13
RC069358	0	0	0	0	0	0	0	0	8.66	12.64	24.84	16.38	0
RC059065	0	0	0	0	0	0	3.99	10.68	9.91	0	0	0	5.28
RC072428	0	0	0	0	0	0	0	10.28	4.77	20.87	3.42	0	7.63
RC058626	0	0	0	0	0	0	0	10.46	6.47	14.16	0	0	5.17
RC066927	0	0	0	0	0	0	14.65	17.42	0	0	23.16	0	6.46
RC028921	0	0	0	0	0	0	0	0	12.24	17.86	35.11	20.58	0
RC083207	0	0	0	0	0	0	0	31.42	14.57	0	10.45	0	23.31
RC062341	0	0	0	0	0	0	0	0	3.63	15.91	13.03	13.74	0
RC062894	0	0	0	0	0	0	0	3.99	11.11	5.4	0	0	5.92
RC051003	0	0	9.53	4.93	0	10.68	0	0	0	0	0	0	0
RC070353	0	8.45	0	0	6.92	10.74	0	0	0	0	0	0	0
RC051840	5.09	0	10.06	0	0	11.28	0	0	0	0	0	0	0
RC071743	0	8.95	0	10.51	7.33	0	0	0	0	0	0	0	0
RC019006	3.58	12.5	0	0	5.11	7.95	0	0	0	0	0	0	0
RC051052	4.82	0	9.53	0	6.88	10.68	0	0	0	0	0	0	0
RC041412	5.19	9.06	10.28	0	0	11.52	0	0	0	0	0	0	0
RC047340	0	7.06	16.01	4.14	0	8.97	0	0	0	0	0	0	0
RC076050	0	0	12.84	0	9.26	14.39	0	0	0	0	0	0	0
RC042089	0	0	13.44	0	9.7	15.08	0	0	0	0	0	0	0
RC065707	4.37	15.27	0	0	12.49	9.71	0	0	0	0	0	0	0
RC080414	10.11	17.65	0	0	14.44	0	0	0	0	0	0	0	0
RC041451	0	0	10.4	5.38	15.01	11.66	0	0	0	0	0	0	0
RC079362	0	0	16.84	8.72	0	18.88	0	0	0	0	0	0	0
RC042457	0	15.62	0	0	12.79	19.87	0	0	0	0	0	0	0
RC024874	8.29	0	16.39	4.24	11.83	9.19	0	0	0	0	0	0	0
RC053269	6.18	21.58	0	0	8.83	13.72	0	0	0	0	0	0	0
RC080411	0	17.65	0	10.36	0	22.44	0	0	0	0	0	0	0
RC081654	12.46	21.74	0	0	17.79	0	0	0	0	0	0	0	0
RC008632	0	15.36	0	6.01	25.14	6.51	0	0	0	0	0	0	0
RC055038	11.16	19.48	0	0	0	24.77	0	0	0	0	0	0	0
RC022581	5.06	17.65	10	5.18	7.22	11.22	0	0	0	0	0	0	0
RC082634	0	25.42	0	14.92	20.8	0	0	0	0	0	0	0	0
RC069122	9.5	0	9.4	4.86	6.78	31.61	0	0	0	0	0	0	0
RC081634	0	21.58	0	0	17.66	27.44	0	0	0	0	0	0	0
RC065057	8.62	15.04	0	0	18.46	28.68	0	0	0	0	0	0	0
RC025893	15.08	0	29.84	0	0	33.46	0	0	0	0	0	0	0
RC081079	11.24	0	22.23	11.51	16.04	24.93	0	0	0	0	0	0	0
RC041560	0	9.43	10.7	0	38.6	35.98	0	0	0	0	0	0	0
RC077685	36.58	0	43.42	0	20.89	32.46	0	0	0	0	0	0	0
RC024302	30.36	13.24	45.05	11.66	37.93	42.1	0	0	0	0	0	0	0
