# Supplementary material for: MIKCC-type MADS-box genes in Rosa chinensis: the remarkable expansion of ABCDE model genes and their roles in floral organogenesis
Source: Hortic Res. 2018 May 1;5:25. doi: 10.1038/s41438-018-0031-4 (PMC5928068; doi:10.1038/s41438-018-0031-4)
Supplement: Supplementary file 7 — Supplementary File S7. The hidden Markov model (HMM) of MADS-box domain(TXT 22 kb) [file 41438_2018_31_MOESM7_ESM.txt]

HMMER2.0  [2.3.2]
NAME  MADS_short2
LENG  61
ALPH  Amino
RF    no
CS    no
MAP   yes
COM   hmmbuild MADS_short2.hmm MADS_short2.clus
COM   hmmcalibrate MADS_short2.hmm
NSEQ  23
DATE  Thu May  6 15:20:14 2010
CKSUM 5436
XT      -8455     -4  -1000  -1000  -8455     -4  -8455     -4 
NULT      -4  -8455
NULE     595  -1558     85    338   -294    453  -1158    197    249    902  -1085   -142    -21   -313     45    531    201    384  -1998   -644 
EVD   -57.937420   0.258373
HMM        A      C      D      E      F      G      H      I      K      L      M      N      P      Q      R      S      T      V      W      Y    
         m->m   m->i   m->d   i->m   i->i   d->m   d->d   b->m   m->e
         -118      *  -3667
     1   1453  -2304  -4608  -4697  -4473   3165  -3982  -4139  -4449  -4452   1168  -3307  -3408  -4039  -4265  -1987    152  -3229  -4771  -4609     1
     -   -149   -500    233     43   -381    399    106   -626    210   -466   -720    275    394     45     96    359    117   -369   -294   -249 
     -     -5  -8696  -9738   -894  -1115   -701  -1378   -118      * 
     2  -3947  -4401  -4553  -3298  -5325  -4262  -2286  -4805   -855  -4392  -3781  -3118  -4277    771   4032  -3848  -3636  -4583  -4102  -4080     2
     -   -149   -500    233     43   -381    399    106   -626    210   -466   -720    275    394     45     96    359    117   -369   -294   -249 
     -   -103  -8734  -3905   -894  -1115   -701  -1378      *      * 
     3  -1699  -3036  -1606   -131  -3433   2026  -1121  -3108   1788  -3006  -2136  -1251  -2679   1314   1241  -1581  -1604    278  -3109  -2555     3
     -   -149   -500    233     43   -381    399    106   -626    210   -466   -720    275    394     45     96    359    117   -369   -294   -249 
     -     -5  -8636  -9678   -894  -1115   -418  -1992      *      * 
     4  -3844  -4339  -4961  -3161  -5353  -4230  -2013  -4576   3511  -4154  -3525  -2936  -4139  -1596   2272  -3715  -3446  -4385  -3924  -3926     4
     -   -149   -500    233     43   -381    399    106   -626    210   -466   -720    275    394     45     96    359    117   -369   -294   -249 
     -     -5  -8734  -9776   -894  -1115   -701  -1378      *      * 
     5  -2140  -1869  -4539  -3967  -1969  -3890  -2882   2872    -28    161   1184  -3527  -3878  -3294  -3484  -3016   -738   1940  -2698  -2345     5
     -   -149   -500    233     43   -381    399    106   -626    210   -466   -720    275    394     45     96    359    117   -369   -294   -249 
     -     -5  -8734  -9776   -894  -1115   -701  -1378      *      * 
     6  -1354  -2810  -1133   2229  -3131   -206   -967  -2875   1678  -2821  -1906   -935    103   1487  -1022  -1233  -1293    247  -2989  -2315     6
     -   -149   -500    233     43   -381    399    106   -626    210   -466   -720    275    394     45     96    359    117   -369   -294   -249 
     -     -5  -8734  -9776   -894  -1115   -701  -1378      *      * 
     7  -3749  -3222  -6247  -5739  -2070  -5965  -4979   2750  -5559   1751   2886  -5650  -5335  -4687  -5249  -5280  -3659    449  -3803  -3867     7
     -   -149   -500    233     43   -381    399    106   -626    210   -466   -720    275    394     45     96    359    117   -369   -294   -249 
     -     -5  -8734  -9776   -894  -1115   -701  -1378      *      * 
     8   -184  -2724    218    417  -3045   -268   -885  -2795   2560  -2740  -1814   -861  -2319    487    839    -93  -1192   -487  -2908  -2225     8
     -   -149   -500    233     43   -381    399    106   -626    210   -466   -720    275    394     45     96    359    117   -369   -294   -249 
     -     -5  -8734  -9776   -894  -1115   -701  -1378      *      * 
     9  -2547  -2772  -3491  -2640    451  -3609  -1745  -2403   1542    799  -1910  -2537  -3608  -1758   2867  -2737  -2412  -2312  -2241   1801     9
     -   -149   -500    233     43   -381    399    106   -626    210   -466   -720    275    394     45     96    359    117   -369   -294   -249 
     -     -5  -8734  -9776   -894  -1115   -701  -1378      *      * 
    10  -3800  -3250  -6324  -5853  -2146  -6109  -5207   3756  -5691    119   1282  -5803  -5442  -4832  -5404  -5473  -3719   -990  -3937  -3986    10
     -   -149   -500    233     43   -381    399    106   -626    210   -466   -720    275    394     45     96    359    117   -369   -294   -249 
     -     -5  -8734  -9776   -894  -1115   -701  -1378      *      * 
    11    556  -2763    476   2563  -3083  -2248   -915  -2834    193  -2778  -1854   -882  -2348    652    388  -1167    708  -2385  -2945  -2261    11
     -   -149   -500    233     43   -381    399    106   -626    210   -466   -720    275    394     45     96    359    117   -369   -294   -249 
     -     -5  -8734  -9776   -894  -1115   -701  -1378      *      * 
    12  -2589  -4304    242    467  -4550  -2841   1434  -4385   1255  -4278  -3487   3613  -3249  -1590  -2534  -2329  -2598  -3899  -4448  -3593    12
     -   -149   -500    233     43   -381    399    106   -626    210   -466   -720    275    394     45     96    359    117   -369   -294   -249 
     -     -5  -8734  -9776   -894  -1115   -701  -1378      *      * 
    13    681  -2722   1724    902  -3043  -2223   -881  -2794   1196  -2738    770    132   -527    612    410   -282     12  -2344  -2905  -2223    13
     -   -149   -500    233     43   -381    399    106   -626    210   -466   -720    275    394     45     96    359    117   -369   -294   -249 
     -     -5  -8734  -9776   -894  -1115   -701  -1378      *      * 
    14   -138  -2717     85    240  -3035  -2224   -883    285    505  -2732  -1806    875  -2317    843    447    915   1596   -811  -2901  -2220    14
     -   -149   -500    233     43   -381    399    106   -626    210   -466   -720    275    394     45     96    359    117   -369   -294   -249 
     -     -5  -8734  -9776   -894  -1115   -701  -1378      *      * 
    15    668    532    917   -561  -3005   -508    701  -2748    517  -2707  -1788   2184  -2322   -434   -980    706    112   -445  -2887  -2211    15
     -   -149   -500    233     43   -381    399    106   -626    210   -466   -720    275    394     45     96    359    117   -369   -294   -249 
     -     -5  -8734  -9776   -894  -1115   -701  -1378      *      * 
    16  -4279  -4456  -5242  -4070  -4542  -4541  -2967  -4578  -1667   -766  -3830  -3823  -4683  -2668   4095  -4321  -4118  -4594  -4244  -4056    16
     -   -149   -500    233     43   -381    399    106   -626    210   -466   -720    275    394     45     96    359    117   -369   -294   -249 
     -     -5  -8734  -9776   -894  -1115   -701  -1378      *      * 
    17    -35  -2477  -1283   -728  -2694  -2321   -985  -2370    892   -922   1082  -1011  -2410   3190    274     62  -1238   -670  -2723  -2119    17
     -   -149   -500    233     43   -381    399    106   -626    210   -466   -720    275    394     45     96    359    117   -369   -294   -249 
     -     -5  -8734  -9776   -894  -1115   -701  -1378      *      * 
    18   1042   1416  -4473  -3899  -1939  -3787  -2786    951  -3554    533  -1058  -3437  -3793  -3222  -3404  -2911    -32   2685  -2617  -2256    18
     -   -149   -500    233     43   -381    399    106   -626    210   -466   -720    275    394     45     96    359    117   -369   -294   -249 
     -     -5  -8734  -9776   -894  -1115   -701  -1378      *      * 
    19  -2182   1533  -5248  -5549  -5108  -3026  -4600  -4757  -5184  -5166  -4378  -3846  -3813  -4757  -4833  -2448   3944  -3762  -5238  -5259    19
     -   -149   -500    233     43   -381    399    106   -626    210   -466   -720    275    394     45     96    359    117   -369   -294   -249 
     -     -5  -8734  -9776   -894  -1115   -701  -1378      *      * 
    20  -5326  -4293  -5802  -6125   4126  -5673  -1899  -4022  -5685   -371  -3414  -4310  -5515  -4423  -5058  -4922  -5179  -4271  -1144   2471    20
     -   -149   -500    233     43   -381    399    106   -626    210   -466   -720    275    394     45     96    359    117   -369   -294   -249 
     -     -5  -8734  -9776   -894  -1115   -701  -1378      *      * 
    21    208   1520  -1646  -1097  -3072  -2424  -1320  -2757    919  -2820  -1961  -1323  -2618   -910    376   2535    767  -2352  -3070  -2490    21
     -   -149   -500    233     43   -381    399    106   -626    210   -466   -720    275    394     45     96    359    117   -369   -294   -249 
     -     -5  -8734  -9776   -894  -1115   -701  -1378      *      * 
    22  -5554  -5138  -5428  -5115  -6317  -5042  -4373  -6654   4036  -6195  -5792  -5033  -5375  -4226  -3310  -5657  -5500  -6353  -5206  -5743    22
     -   -149   -500    233     43   -381    399    106   -626    210   -466   -720    275    394     45     96    359    117   -369   -294   -249 
     -     -5  -8734  -9776   -894  -1115   -701  -1378      *      * 
    23  -5900  -5220  -6000  -5743  -6410  -5184  -4850  -7034  -4022  -6518  -6202  -5602  -5556  -4849   4249  -6109  -5915  -6717  -5327  -6003    23
     -   -149   -500    233     43   -381    399    106   -626    210   -466   -720    275    394     45     96    359    117   -369   -294   -249 
     -     -5  -8734  -9776   -894  -1115   -701  -1378      *      * 
    24  -3848  -4341  -4981  -3167  -5356  -4233  -2014  -4578   2315  -4155  -3527  -2940  -4141  -1598   3612  -3720  -3450  -4388  -3925  -3927    24
     -   -149   -500    233     43   -381    399    106   -626    210   -466   -720    275    394     45     96    359    117   -369   -294   -249 
     -     -5  -8734  -9776   -894  -1115   -701  -1378      *      * 
    25    728  -2723    375    887  -3044  -1142   1027  -2795   1227  -2739  -1812   1737  -2317   -422    723   -164    385  -2345  -2906  -2224    25
     -   -149   -500    233     43   -381    399    106   -626    210   -466   -720    275    394     45     96    359    117   -369   -294   -249 
     -     -5  -8734  -9776   -894  -1115   -701  -1378      *      * 
    26  -2158  -2751  -4317  -4680  -5281   3660  -4415  -5236  -4977  -5436  -4529  -3593  -3758  -4473  -4781     71  -2628  -3964  -5339  -5342    26
     -   -149   -500    233     43   -381    399    106   -626    210   -466   -720    275    394     45     96    359    117   -369   -294   -249 
     -     -5  -8734  -9776   -894  -1115   -701  -1378      *      * 
    27  -4128  -3547  -6559  -5999  -1897  -6323  -5102   1374  -5808   2892   1381  -6033  -5458  -4675  -5353  -5675  -3993    -50  -3703  -3887    27
     -   -149   -500    233     43   -381    399    106   -626    210   -466   -720    275    394     45     96    359    117   -369   -294   -249 
     -     -5  -8734  -9776   -894  -1115   -701  -1378      *      * 
    28  -1737  -1545  -4077  -3443   2046  -3302  -2162   1024  -3045   1747   2414  -2947  -3314  -2631    122  -2392  -1673    -28  -1963    545    28
     -   -149   -500    233     43   -381    399    106   -626    210   -466   -720    275    394     45     96    359    117   -369   -294   -249 
     -     -5  -8734  -9776   -894  -1115   -701  -1378      *      * 
    29  -5554  -5138  -5428  -5115  -6317  -5042  -4373  -6654   4036  -6195  -5792  -5033  -5375  -4226  -3310  -5657  -5500  -6353  -5206  -5743    29
     -   -149   -500    233     43   -381    399    106   -626    210   -466   -720    275    394     45     96    359    117   -369   -294   -249 
     -     -5  -8734  -9776   -894  -1115   -701  -1378      *      * 
    30  -4040  -4369  -4603  -3582  -4621  -4366  -2628  -4365   3846   -436  -3631  -3413  -4459  -2279  -1276  -4025  -3826  -4341  -4145  -3992    30
     -   -149   -500    233     43   -381    399    106   -626    210   -466   -720    275    394     45     96    359    117   -369   -294   -249 
     -     -5  -8734  -9776   -894  -1115   -701  -1378      *      * 
    31   3380  -2410  -4906  -4860    402  -3117  -3670  -2009  -4553  -2702  -2422  -3630  -3758  -4106  -4325  -2452  -2410     20  -3618  -2986    31
     -   -149   -500    233     43   -381    399    106   -626    210   -466   -720    275    394     45     96    359    117   -369   -294   -249 
     -     -5  -8734  -9776   -894  -1115   -701  -1378      *      * 
    32  -1259  -2720  -1110    761   -872  -2233   1068  -2784   1357  -2733  -1810   1196  -2326   -432    519   1750  -1198  -2340  -2904   1114    32
     -   -149   -500    233     43   -381    399    106   -626    210   -466   -720    275    394     45     96    359    117   -369   -294   -249 
     -     -5  -8734  -9776   -894  -1115   -701  -1378      *      * 
    33  -3511  -5427   1168   3676  -5648  -3196  -2689  -5713  -3150  -5521  -5004  -1814  -3794  -2398  -4164  -3114  -3624  -5144  -5583  -4569    33
     -   -149   -500    233     43   -381    399    106   -626    210   -466   -720    275    394     45     96    359    117   -369   -294   -249 
     -     -5  -8734  -9776   -894  -1115   -701  -1378      *      * 
    34  -4428  -3793  -6767  -6189   1470  -6579  -5004    508  -5987   3013   -593  -6266  -5544  -4674  -5424  -5967  -4255  -2121  -3549  -3602    34
     -   -149   -500    233     43   -381    399    106   -626    210   -466   -720    275    394     45     96    359    117   -369   -294   -249 
     -     -5  -8734  -9776   -894  -1115   -701  -1378      *      * 
    35   1060   1599  -4799  -4809  -4229  -2674  -3935  -3840  -4485  -4197  -3385  -3352  -3430  -4049  -4272   3056    552   -189  -4567  -4380    35
     -   -149   -500    233     43   -381    399    106   -626    210   -466   -720    275    394     45     96    359    117   -369   -294   -249 
     -     -5  -8734  -9776   -894  -1115   -701  -1378      *      * 
    36  -2926  -2481  -5526  -5116  -2909  -5174  -4672   1689  -4960    247  -1723  -4831  -5001  -4757  -4975  -4443   2300   2525  -4251  -3841    36
     -   -149   -500    233     43   -381    399    106   -626    210   -466   -720    275    394     45     96    359    117   -369   -294   -249 
     -     -5  -8734  -9776   -894  -1115   -701  -1378      *      * 
    37  -5308  -4583  -6354  -6407  -3141  -5602  -5422  -2771  -6299   3363  -2077  -6333  -5672  -5584  -5812  -6298  -5289  -3559  -4447  -4590    37
     -   -149   -500    233     43   -381    399    106   -626    210   -466   -720    275    394     45     96    359    117   -369   -294   -249 
     -     -5  -8734  -9776   -894  -1115   -701  -1378      *      * 
    38  -2259   5586  -5291  -5599  -5143  -3090  -4650  -4792  -5240  -5209  -4444  -3916  -3874  -4821  -4884  -2525   1071  -3819  -5250  -5286    38
     -   -149   -500    233     43   -381    399    106   -626    210   -466   -720    275    394     45     96    359    117   -369   -294   -249 
     -     -5  -8734  -9776   -894  -1115   -701  -1378      *      * 
    39  -3956  -4877   3550  -2444  -6012   2259  -3584  -6270  -4090  -6068  -5570  -2790  -4386  -3375  -4867  -3771  -4175  -5572  -5573  -5273    39
     -   -149   -500    233     43   -381    399    106   -626    210   -466   -720    275    394     45     96    359    117   -369   -294   -249 
     -     -5  -8734  -9776   -894  -1115   -701  -1378      *      * 
    40   2637  -2521  -5583  -5264  -3201  -4972  -5022   1607  -5142  -2096  -1968  -4870  -4998  -5003  -5201  -4299  -2935   2171  -4655  -4189    40
     -   -149   -500    233     43   -381    399    106   -626    210   -466   -720    275    394     45     96    359    117   -369   -294   -249 
     -     -5  -8734  -9776   -894  -1115   -701  -1378      *      * 
    41  -1432  -2917   2110   2033  -3237  -2334  -1034  -2990    755  -2928  -2012   -965  -2460    938    977     70  -1375  -2540  -3092  -2403    41
     -   -149   -500    233     43   -381    399    106   -626    210   -466   -720    275    394     45     96    359    117   -369   -294   -249 
     -     -5  -8734  -9776   -894  -1115   -701  -1378      *      * 
    42   1408  -2536  -5658  -5297  -3154  -5379  -5131   1835  -5200  -1081  -1908  -5049  -5187  -5088  -5292  -4697  -2999   2975  -4662  -4185    42
     -   -149   -500    233     43   -381    399    106   -626    210   -466   -720    275    394     45     96    359    117   -369   -294   -249 
     -     -5  -8734  -9776   -894  -1115   -701  -1378      *      * 
    43   2893   3901  -5056  -5270  -4625     15  -4242  -4157  -4899  -4610  -3763  -3469  -3472  -4377  -4554  -2037  -2222   -246  -4940  -4828    43
     -   -149   -500    233     43   -381    399    106   -626    210   -466   -720    275    394     45     96    359    117   -369   -294   -249 
     -     -5  -8734  -9776   -894  -1115   -701  -1378      *      * 
    44    417  -2072  -4709  -4099    674  -4005  -2899   1472  -3735   2089   1257  -3656  -3931  -3267  -3519  -3122  -2266   1252  -2571  -2317    44
     -   -149   -500    233     43   -381    399    106   -626    210   -466   -720    275    394     45     96    359    117   -369   -294   -249 
     -     -5  -8734  -9776   -894  -1115   -701  -1378      *      * 
    45   -572   1812  -5450  -5033  -2933  -5072  -4538   2959  -4864     27  -1769  -4727  -4927  -4681  -4877  -4327  -2832   2234  -4184  -3748    45
     -   -149   -500    233     43   -381    399    106   -626    210   -466   -720    275    394     45     96    359    117   -369   -294   -249 
     -     -5  -8734  -9776   -894  -1115   -701  -1378      *      * 
    46  -2431   1734  -4877  -4320    265  -4250  -3269   2612  -4001     -5   2293  -3900  -4181  -3621  -3844  -3396  -2382   2047  -2978  -2666    46
     -   -149   -500    233     43   -381    399    106   -626    210   -466   -720    275    394     45     96    359    117   -369   -294   -249 
     -     -5  -8734  -9776   -894  -1115   -701  -1378      *      * 
    47   -122   1482  -3939  -3410   3772  -3548   1445  -1548  -3022  -1803  -1222  -2933  -3591  -2685    -47  -2635  -2090  -1475  -1469   1063    47
     -   -149   -500    233     43   -381    399    106   -626    210   -466   -720    275    394     45     96    359    117   -369   -294   -249 
     -     -5  -8734  -9776   -894  -1115   -701  -1378      *      * 
    48   -509  -2815    457  -2632  -5038   1399  -3334  -4880  -3660  -5013  -4143  -2547  -3471  -3121  -4065   3125  -2453  -3791  -5180  -4722    48
     -   -149   -500    233     43   -381    399    106   -626    210   -466   -720    275    394     45     96    359    117   -369   -294   -249 
     -     -5  -8734  -9776   -894  -1115   -701  -1378      *      * 
    49  -2431  -3963   -979    285  -4366  -2797    402  -4182  -1844  -4117  -3311    504   3139  -1565  -2456   1912  -2461  -3693  -4300  -3494    49
     -   -149   -500    233     43   -381    399    106   -626    210   -466   -720    275    394     45     96    359    117   -369   -294   -249 
     -     -5  -8734  -9776   -894  -1115   -701  -1378      *      * 
    50    768  -2640  -1136   -587  -2926   -411   -904  -2652    778  -2641    787   1042  -2334    416    647    405    787   -218  -2845   1263    50
     -   -149   -500    233     43   -381    399    106   -626    210   -466   -720    275    394     45     96    359    117   -369   -294   -249 
     -     -5  -8734  -9776   -894  -1115   -701  -1378      *      * 
    51  -2194  -3802   1496    413  -4073   2749  -1681  -3872    343  -3799  -2951    442  -3003  -1277  -2119  -1989  -2179   -159  -3980  -3189    51
     -   -149   -500    233     43   -381    399    106   -626    210   -466   -720    275    394     45     96    359    117   -369   -294   -249 
     -   -444  -8734  -1930   -894  -1115   -701  -1378      *      * 
    52  -3155  -3798  -3852  -2477  -4738  -3641  -1534  -4021   3524  -3646  -2987  -2341    666  -1115   1353  -3034  -2829  -3793  -3464  -3397    52
     -   -149   -500    233     43   -381    399    106   -626    210   -466   -720    275    394     45     96    359    117   -369   -294   -249 
     -  -1613  -8297   -578   -894  -1115   -713  -1359      *      * 
    53    687  -1522   -691    920  -1830    584   -388  -1480    -75  -1617   -801   -407  -1719    -11   -535    673    880    710  -1951  -1386    53
     -   -149   -500    233     43   -381    399    106   -626    210   -466   -720    275    394     45     96    359    117   -369   -294   -249 
     -    -13  -7426  -8468   -894  -1115  -3242   -161      *      * 
    54    704  -1676   -530   1013  -1880  -1565   -238    473   1211  -1638   -799   -263  -1655   1385   -344   -489   -475    391  -1936  -1337    54
     -   -149   -500    233     43   -381    399    106   -626    210   -466   -720    275    394     45     96    359    117   -369   -294   -249 
     -    -13  -7426  -8468   -894  -1115   -180  -3093      *      * 
    55     62  -1293  -3152   -117  -1257  -2841  -1680    302  -2255   1417    918  -2291   2054    294  -2249  -1899  -1304    253  -1740    359    55
     -   -149   -500    233     43   -381    399    106   -626    210   -466   -720    275    394     45     96    359    117   -369   -294   -249 
     -     -5  -8680  -9722   -894  -1115  -1077   -927      *      * 
    56   -188  -2002  -1655   1896   2054  -2476   1681   -363   -988  -1904  -1162  -1314  -2558    782  -1394  -1431  -1273  -1494  -2231   1931    56
     -   -149   -500    233     43   -381    399    106   -626    210   -466   -720    275    394     45     96    359    117   -369   -294   -249 
     -     -5  -8680  -9722   -894  -1115   -507  -1754      *      * 
    57  -1254   1015    506   1837    280  -2242   -904  -2652    348  -2641  -1739   -892   -142   -457    -30    439    211    972  -2845  -2185    57
     -   -149   -500    233     43   -381    399    106   -626    210   -466   -720    275    394     45     96    359    117   -369   -294   -249 
     -     -5  -8734  -9776   -894  -1115   -701  -1378      *      * 
    58  -5354  -4304  -5790  -6126   3531  -5662  -1870  -4208  -5683   -260  -3613  -4286  -5515  -4417  -5053  -4906  -5207  -4380   4467   2149    58
     -   -149   -500    233     43   -381    399    106   -626    210   -466   -720    275    394     45     96    359    117   -369   -294   -249 
     -     -5  -8734  -9776   -894  -1115   -701  -1378      *      * 
    59   1070   2745  -2844    101  -3982   1643  -2592  -3702  -2412  -3846  -2969  -2338   2044  -2279  -2768   1080  -1925  -2992  -4097  -3650    59
     -   -149   -500    233     43   -381    399    106   -626    210   -466   -720    275    394     45     96    359    117   -369   -294   -249 
     -     -5  -8698  -9740   -894  -1115   -701  -1378      *      * 
    60     64    851  -1491   -955  -2833  -2336   2689  -2511   -856  -2604  -1757  -1197    145    584  -1323   2323    292  -2145  -2891  -2304    60
     -   -149   -500    233     43   -381    399    106   -626    210   -466   -720    275    394     45     96    359    117   -369   -294   -249 
     -     -8  -8041  -9083   -894  -1115   -701  -1378      *      * 
    61   -959  -1605  -1239    675    292  -2070   -853  -1313   -682   -175   -806   -959   2598   -591  -1080   1046   -917  -1121  -1970  -1461    61
     -      *      *      *      *      *      *      *      *      *      *      *      *      *      *      *      *      *      *      *      * 
     -      *      *      *      *      *      *      *      *      0 
//
