# Supplementary material for: MIKCC-type MADS-box genes in Rosa chinensis: the remarkable expansion of ABCDE model genes and their roles in floral organogenesis
Source: Hortic Res. 2018 May 1;5:25. doi: 10.1038/s41438-018-0031-4 (PMC5928068; doi:10.1038/s41438-018-0031-4)
Supplement: Supplementary file 8 — Supplementary File S8 The redundant genes removed by CD-HIT Suite server(TXT 8 kb) [file 41438_2018_31_MOESM8_ESM.txt]

>Cluster 0
0	475aa, >lcl|RC009497... at 97%
1	480aa, >lcl|RC021205... at 98%
2	487aa, >lcl|RC044635... *
3	480aa, >lcl|RC044802... at 98%
4	475aa, >lcl|RC045043... at 96%
5	477aa, >lcl|RC045163... at 97%
6	472aa, >lcl|RC045219... at 96%
7	467aa, >lcl|RC045535... at 97%
8	462aa, >lcl|RC060016... at 94%
>Cluster 1
0	560aa, >c22051_g1_i4... at 97%
1	801aa, >c22051_g1_i5... at 93%
2	1162aa, >lcl|RC000470... at 98%
3	334aa, >lcl|RC041338... at 93%
4	289aa, >lcl|RC074783... at 99%
5	690aa, >Rh_FV1G14200... at 98%
6	1512aa, >OB_c41976.graph_c0_re... *
>Cluster 2
0	1178aa, >c18087_g2_i2... *
1	445aa, >lcl|RC004090... at 94%
2	481aa, >lcl|RC005318... at 97%
3	440aa, >lcl|RC019456... at 96%
4	448aa, >lcl|RC037764... at 96%
5	426aa, >lcl|RC062898... at 93%
6	708aa, >Rh_FV7G10080... at 98%
>Cluster 3
0	979aa, >lcl|RC006476... at 95%
1	452aa, >lcl|RC031903... at 98%
2	419aa, >lcl|RC063538... at 97%
3	1290aa, >OB_c46789.graph_c0... at 95%
4	1284aa, >c25859_g1_i4_re... at 97%
5	1320aa, >c25859_g1_i6_re... *
>Cluster 4
0	994aa, >lcl|RC000382... at 96%
1	381aa, >lcl|RC025337... at 98%
2	320aa, >lcl|RC041565... at 99%
3	612aa, >Rh_FV2G30320... at 100%
4	1039aa, >c20259_g2_i3_re... at 98%
5	1195aa, >OB_c41091.graph_c0_re... *
>Cluster 5
0	820aa, >lcl|RC011409... at 97%
1	474aa, >lcl|RC059058... at 98%
2	762aa, >Rh_FV5G11750... at 99%
3	1377aa, >c21822_g1_i1_re... at 98%
4	1490aa, >OB_c44994.graph_c0_re... *
>Cluster 6
0	1467aa, >c18211_g1_i2... *
1	1128aa, >lcl|RC001692... at 99%
2	408aa, >lcl|RC048365... at 95%
3	395aa, >lcl|RC065565... at 98%
4	263aa, >lcl|RC042024_re... at 99%
>Cluster 7
0	4047aa, >c26880_g7_i3... *
1	524aa, >lcl|RC008108... at 94%
2	1143aa, >OB_c49544.graph_c3... at 98%
3	762aa, >Rh_FV6G18840... at 99%
>Cluster 8
0	702aa, >Rh_FV5G21130... at 99%
1	2017aa, >c25859_g1_i10_re... at 92%
2	2582aa, >c25859_g1_i13_re... *
3	2385aa, >c25859_g1_i14_re... at 97%
>Cluster 9
0	965aa, >c18920_g1_i1... at 98%
1	1573aa, >lcl|RC000216... at 98%
2	1990aa, >OB_c38558.graph_c0... *
3	1910aa, >V_c64188.graph_c0... at 98%
>Cluster 10
0	293aa, >lcl|RC029563... at 97%
1	273aa, >lcl|RC042019... at 94%
2	1634aa, >c20259_g2_i1_re... at 97%
3	1677aa, >V_c80682.graph_c0_re... *
>Cluster 11
0	478aa, >c18211_g1_i1... at 100%
1	474aa, >lcl|RC045058... at 97%
2	750aa, >Rh_FV0G47910... at 99%
3	1673aa, >V_c70466.graph_c0... *
>Cluster 12
0	813aa, >Rh_FV7G20380... at 99%
1	1425aa, >c28204_g2_i2_re... at 90%
2	1445aa, >c28204_g2_i5_re... at 98%
3	1608aa, >V_c74336.graph_c0_re... *
>Cluster 13
0	744aa, >Rh_FV0G03660... at 99%
1	1327aa, >c16755_g1_i1_re... *
2	1243aa, >c16755_g1_i2_re... at 92%
3	1316aa, >OB_c30912.graph_c0_re... at 100%
>Cluster 14
0	371aa, >lcl|RC050301... at 95%
1	385aa, >lcl|RC066966... at 93%
2	3074aa, >OB_c51669.graph_c0_re... *
>Cluster 15
0	1419aa, >c25859_g1_i15_re... at 90%
1	2382aa, >c25859_g1_i7_re... at 98%
2	2418aa, >c25859_g1_i8_re... *
>Cluster 16
0	502aa, >lcl|RC057826... at 98%
1	472aa, >lcl|RC059345... at 98%
2	1948aa, >V_c71656.graph_c0... *
>Cluster 17
0	395aa, >lcl|RC049438... at 92%
1	290aa, >lcl|RC074742... at 97%
2	1810aa, >V_c80863.graph_c1_re... *
>Cluster 18
0	1286aa, >c14863_g2_i1_re... *
1	1274aa, >c14863_g2_i2_re... at 99%
2	341aa, >V_c121442.graph_c0_re... at 100%
>Cluster 19
0	564aa, >c33282_g1_i1... at 100%
1	1158aa, >OB_c18591.graph_c0_re... at 98%
2	1256aa, >V_c76709.graph_c0_re... *
>Cluster 20
0	898aa, >lcl|RC001750... at 99%
1	209aa, >lcl|RC079234... at 94%
2	1167aa, >c20259_g1_i2_re... *
>Cluster 21
0	461aa, >OB_c67160.graph_c0... at 99%
1	223aa, >OB_c73051.graph_c0... at 99%
2	1140aa, >V_c40972.graph_c0_re... *
>Cluster 22
0	1022aa, >c21023_g2_i1... *
1	937aa, >OB_c43872.graph_c0... at 99%
2	975aa, >V_c73550.graph_c2... at 98%
>Cluster 23
0	769aa, >lcl|RC035387... at 97%
1	909aa, >Rh_FV5G11740... *
2	713aa, >c28993_g9_i2_re... at 99%
>Cluster 24
0	526aa, >lcl|RC012828... *
1	441aa, >lcl|RC061279... at 97%
2	431aa, >lcl|RC062163... at 96%
>Cluster 25
0	236aa, >OB_c32741.graph_c1... at 100%
1	229aa, >c27877_g1_i1_re... at 100%
2	486aa, >V_c80794.graph_c1_re... *
>Cluster 26
0	532aa, >lcl|RC013947... at 93%
1	3520aa, >V_c78911.graph_c0_re... *
>Cluster 27
0	898aa, >c22051_g1_i1... at 98%
1	2324aa, >V_c69750.graph_c0_re... *
>Cluster 28
0	2315aa, >c25859_g1_i11_re... *
1	2279aa, >c25859_g1_i12_re... at 98%
>Cluster 29
0	272aa, >c27397_g2_i6_re... at 92%
1	2308aa, >OB_c54656.graph_c2_re... *
>Cluster 30
0	321aa, >OB_c68596.graph_c0... at 99%
1	1640aa, >V_c72262.graph_c0_re... *
>Cluster 31
0	647aa, >OB_c61129.graph_c0... at 100%
1	1394aa, >V_c41655.graph_c0_re... *
>Cluster 32
0	397aa, >lcl|RC048812... at 99%
1	1357aa, >OB_c55234.graph_c1_re... *
>Cluster 33
0	356aa, >OB_c11993.graph_c0... at 99%
1	1355aa, >V_c66039.graph_c0_re... *
>Cluster 34
0	408aa, >OB_c39544.graph_c1_re... at 100%
1	1355aa, >V_c68218.graph_c0_re... *
>Cluster 35
0	669aa, >Rh_FV3G28270... at 99%
1	1317aa, >V_c71671.graph_c0... *
>Cluster 36
0	1278aa, >c25859_g1_i2_re... *
1	1242aa, >c25859_g1_i5_re... at 97%
>Cluster 37
0	756aa, >Rh_FV3G10910... at 99%
1	1260aa, >V_c71247.graph_c0_re... *
>Cluster 38
0	1119aa, >lcl|RC001958... *
1	359aa, >lcl|RC069571... at 95%
>Cluster 39
0	895aa, >OB_c58931.graph_c0_re... at 100%
1	1078aa, >V_c82232.graph_c0_re... *
>Cluster 40
0	227aa, >OB_c69883.graph_c0... at 100%
1	1054aa, >V_c65814.graph_c0... *
>Cluster 41
0	1026aa, >OB_c32819.graph_c0... *
1	738aa, >Rh_FV7G10110... at 99%
>Cluster 42
0	994aa, >c17784_g1_i1... *
1	681aa, >Rh_FV3G09680... at 99%
>Cluster 43
0	885aa, >c27397_g1_i3_re... *
1	619aa, >c27397_g1_i5_re... at 99%
>Cluster 44
0	806aa, >lcl|RC006175... *
1	747aa, >Rh_FV3G08310... at 96%
>Cluster 45
0	580aa, >OB_c64314.graph_c0_re... at 100%
1	685aa, >V_c47261.graph_c0_re... *
>Cluster 46
0	229aa, >c21023_g1_i3... at 95%
1	633aa, >lcl|RC015107... *
>Cluster 47
0	612aa, >c22194_g1_i2... *
1	224aa, >OB_c59434.graph_c0_re... at 99%
>Cluster 48
0	507aa, >lcl|RC026777... *
1	225aa, >lcl|RC054150... at 91%
>Cluster 49
0	424aa, >c16017_g2_i1_re... at 98%
1	467aa, >OB_c33055.graph_c0_re... *
>Cluster 50
0	296aa, >c21023_g1_i1... at 99%
1	447aa, >V_c73550.graph_c1... *
>Cluster 51
0	375aa, >lcl|RC014697... *
1	365aa, >lcl|RC025470... at 98%
>Cluster 52
0	351aa, >c21023_g1_i2... *
1	348aa, >OB_c35085.graph_c0... at 100%
>Cluster 53
0	4017aa, >c26880_g7_i2... *
>Cluster 54
0	3247aa, >V_c79146.graph_c2... *
>Cluster 55
0	3095aa, >V_c76061.graph_c0_re... *
>Cluster 56
0	2755aa, >OB_c31940.graph_c0... *
>Cluster 57
0	2478aa, >V_c76907.graph_c0_re... *
>Cluster 58
0	1979aa, >V_c78111.graph_c2_re... *
>Cluster 59
0	1831aa, >OB_c44774.graph_c0_re... *
>Cluster 60
0	1729aa, >V_c76144.graph_c1... *
>Cluster 61
0	1605aa, >c27397_g2_i5_re... *
>Cluster 62
0	1529aa, >c27397_g2_i2_re... *
>Cluster 63
0	1516aa, >c27397_g2_i9_re... *
>Cluster 64
0	1475aa, >c28993_g9_i1_re... *
>Cluster 65
0	1441aa, >V_c79227.graph_c0... *
>Cluster 66
0	1394aa, >OB_c49777.graph_c0_re... *
>Cluster 67
0	1388aa, >c13862_g2_i1... *
>Cluster 68
0	1372aa, >V_c59816.graph_c0... *
>Cluster 69
0	1297aa, >c17660_g1_i1_re... *
>Cluster 70
0	1271aa, >OB_c48977.graph_c0... *
>Cluster 71
0	1212aa, >c24463_g2_i4_re... *
>Cluster 72
0	1190aa, >c24463_g2_i1_re... *
>Cluster 73
0	1180aa, >V_c71584.graph_c0... *
>Cluster 74
0	1166aa, >V_c70628.graph_c0_re... *
>Cluster 75
0	1087aa, >c24463_g2_i2_re... *
>Cluster 76
0	1056aa, >Rh_FV0G05360... *
>Cluster 77
0	1055aa, >c29884_g1_i1_re... *
>Cluster 78
0	1044aa, >Rh_FV5G39740... *
>Cluster 79
0	971aa, >c28993_g9_i3_re... *
>Cluster 80
0	955aa, >V_c84357.graph_c0... *
>Cluster 81
0	908aa, >lcl|RC018174... *
>Cluster 82
0	830aa, >V_c53627.graph_c4... *
>Cluster 83
0	806aa, >c27397_g2_i7_re... *
>Cluster 84
0	745aa, >OB_c34990.graph_c0_re... *
>Cluster 85
0	741aa, >c22194_g1_i1... *
>Cluster 86
0	730aa, >c28204_g2_i3_re... *
>Cluster 87
0	726aa, >OB_c1583.graph_c0_re... *
>Cluster 88
0	648aa, >Rh_FV6G28230... *
>Cluster 89
0	588aa, >V_c59124.graph_c0... *
>Cluster 90
0	588aa, >V_c59124.graph_c0_re... *
>Cluster 91
0	549aa, >lcl|RC043958... *
>Cluster 92
0	491aa, >OB_c59873.graph_c0... *
>Cluster 93
0	457aa, >lcl|RC037619... *
>Cluster 94
0	454aa, >lcl|RC019290... *
>Cluster 95
0	433aa, >lcl|RC021830... *
>Cluster 96
0	384aa, >V_c154022.graph_c0... *
>Cluster 97
0	357aa, >lcl|RC040855... *
>Cluster 98
0	357aa, >lcl|RC069696... *
>Cluster 99
0	357aa, >lcl|RC069840... *
>Cluster 100
0	290aa, >c29788_g1_i1... *
>Cluster 101
0	250aa, >lcl|RC053768... *
>Cluster 102
0	239aa, >V_c47936.graph_c0... *
>Cluster 103
0	231aa, >V_c49529.graph_c0... *
>Cluster 104
0	228aa, >V_c90717.graph_c0_re... *
>Cluster 105
0	221aa, >OB_c3578.graph_c0... *
>Cluster 106
0	220aa, >V_c135052.graph_c0_re... *
>Cluster 107
0	219aa, >OB_c74955.graph_c0... *
>Cluster 108
0	213aa, >V_c124826.graph_c0... *
>Cluster 109
0	185aa, >lcl|RC054661... *
