# Supplementary material for: MIKCC-type MADS-box genes in Rosa chinensis: the remarkable expansion of ABCDE model genes and their roles in floral organogenesis
Source: Hortic Res. 2018 May 1;5:25. doi: 10.1038/s41438-018-0031-4 (PMC5928068; doi:10.1038/s41438-018-0031-4)
Supplement: Supplementary file 9 — Supplementary File S9. The protein sequences of MADS-box genes identified from strawberry (Fragaria vesca) genome(TXT 69 kb) [file 41438_2018_31_MOESM9_ESM.txt]

>mrna22967.1
ATGACTAGAAAGAAGGTGAAACTTACCTATATCACTAATGATAGTGCTCGAAAAGCAACATTCAAGAAAAGGAAGAAGGGTCTTATGAAGAAGGTGAGTGAACTGACCACCCTCTGTGATATTGATGCTTGTGCTATTATCTACAGCCCCTATGACTCCCAGCCTGAAGTCTGGCCTTCCCCCTTGGGAGTCCATCGCGTGCTTGCACAGTTCAAGACCATGCCTGAAATGGAGCAAAGCAAGAAGATGGTGAATCAGGAGACTTTCCTAAGGCAAAGAATCAACAAGGCTCAGGAGCAACTCAAGAAGCACAAGAAAGACAATCGGGAGAAGGAGATGGCTCGTGTTATGTTCCAAAGCCTAACCGGAAAGACCCTCCAAGGCTTGACAATGTCAGACCTGACTGACCTTAACTGGGTCATTGACCAGCACATGAAAGAGATACAACTCAGGATGAAGAACATTAAGGAGGGCTCTGTGAAGAGCCAGAACCAGGTGCAAGGATCACAGGGGGTGCCAGCTGCAGTGGATCATAAAAATACAACGATGAAGAGTAACGGTGAGGGAAGCAGCAACAACATGGCGATGAAGAGTGGCGAAGAGGGCAGCAACATGGAACATCGAATCCTAGACAGGCAAGCTTTTGATCACATACAGAACATGGAGGCAATGCAGCTCCATATGTTGCAGATGGCTGCTCAGAAGCAGCACAACTCGTGGTTCGTGGACATGATGAATGCACCACCACCACCACCTCATCCAGATCATCATCAGCAAATGGGGTTCACCGGGGAGGAAATGATGCTTCCCTTTGCGGATCATAACAACAATACCATGTGGCCAAATCCTCCAGCTGACGGCTTTAATTTTCCTTAG
>mrna18029.1
ATGGCAAGAAAGAAGGTGAAATTGGCCTACATCACTGATGACAGTGCTCGCAAAGCGACATTCAAGAAGAGGAAGAAGGGTCTTATGAAGAAGGTGAGTGAACTCTCCACTCTTTGTGATGTTAATGCTTGTGCTATAATCTACAGCCCCTATGACTCCCAACCAGAGGTCTGGCCTTCCCCACAGGGAGTTCAAAGCGTCCTTGCACGATTCAATAGCATGCCTTCCATGGACCAAAGCAAGAAGATGTTTAACCAAGATACCTATCTGAGAGAAAGGATTGGGAAAGTTCAAGAGCAGCTCAAGAACCAGAAGAAGGAAAATCGAAAGAAGGAGATTGAGCGTGTCATGTTCCAGAGCCTCACAGGAAAGTCCCTCCAGGGCTTGATGCATATGGACTTGAAGGATCTGGACAGGACCATTGACCAGCATTTGGAGCAGATACAAAGCAGGGTGAAGAGTATCACGGAGGAGGCTTTGAAGAATCAGAGCCAGGAGCAAGGAGCCTCAGTCGCAGCAGATCATAAACCGGATCATGTTATTAAAAGGCTGACGATCTAG
>mrna22916.1
ATGACTAGAAAGAAGGTGAAACTTGCCTTCATCACTAATGACAGTGCTCGAAAAGCTACATATAAGAAAAGGAAGAAGGGTCTTATGAAGAAGGTGACTGAACTCACCACCCTTTGTGACATTGATGCTTGTGCTATTATCTACAGCCCTTATGACTCCCAGCCTGAAGTCTGGCCTTCCCCGTTGGGAGTCCATCGCGTGCTTGCGTATTTCAAGACCATGCCGGAAATGGAGCAAAGCAAGAAGATGATGAATCAGGAGAGTTTCCTGAGGCAAAGAATCAACAAGGCTCATGAACAGCTCAAGAAGCAAAAGAAAGACAACCGAGAAATGGAGATGGCGCGCATCATGTTCCAAAGCCTAACTGGTAATAACTCTCTCCAAGGCTTGACCCTCTCAGACCTGACTGATCTCAACTGGGTCATTGACCAACACCAGAAAGAGTTACAACTAAGGATGAAGAACATCAAGGAGGAGGTTGTGAAGAGCAAGCACCAGGTGCAAGGGGTGAAGAATAATGGAGAGGGCAGCAGTAACAGCATGGCGATGAAGAGTGACGAAGAGGGCAGCAACATGCATGCTGCCATGGGCAGGGAAGCTTTTGATCACATGCATAACATGGAGGCAATGCAGTTCCAGATGATGCAGGTGCCGGCTCAGAAGGAACCCTTGTTCATGGACCTGATGAATGCGCTACCTCCACCACCACAGCCACATCCAGATCACCATCAACATATGGGATTTACAGGGGAGGATATGATGCTTCCCTTCGCAGAGCAAAGCCACAGTATCATGTGGCCAAATCCTCCTCCTGCTAATGGCTTTAATTTTCCTTGA
>mrna04949.1
ATGGCTAGAAAGAAAGTGAGAATAGCTTACATCACTAACAATTCTGCTAGGAGAGCCACATTTAGGAAAAGGAAAGAAGGTATGATGAAGAAGTTGAGAGAATTGACCACTCTATGTGGAATTGATGCATGTGCTGTTATTTACAGCCCATTTGATTCTCAACCTGAGGTTTGGCCTTCTCCGTTTGGAGTCAAACATGTTCTTGAAAAGTTCAAAAACATGTCTTTGATAGAGAAGAGCCAAAAGATGTTGAACCAAGAAAGCTTTCTCAGAGAGTTGATCTCTAAAAAACAGATACAATTGAAGAAATTGAGAAAGGAAAATAAAGAGAAGCAGATGAGGCGTGTCATGTTTGAAAGTCTCACTTTAGGAGTTCCTCAGTTTCAGCATCTGAACCTGATGGATATGGGTGTTCTTCAGCAACTTATTTACCAGAAACTGGATGAGATTGATGGAAAAACAAAGAATCTCAATGAGAAGGTGATTGATAACGAGAACCAAACTGCATAA
>mrna18094.1
ATGGCAAGCAAGAAGACTAGAGGGAAGCAAAAGATTGAGATAAAGAAAATTGAAAATGCAGAAGATCGCCTTGTGACTTTTACAAAGAGGAAATCTGGCATTTACAATAAGTGCAACGAGCTAGCAGCAACCCTATGCGGTGCAGAGGTTGGTGTCGTGGTGTTCTCTGAATTTGAGAAACCATACTCGTACGGTCATCCTTCCATTGAATCCATAGCTGACCGGTTCTTAAACCAACAATCTCCCCAAGAAACTAACGGTGACAATATCGCCAGTCATGTTGTGGGGGCTTACAAGCAAGCAAGAATCACTGAGATACTCAACAAGTACAATGAGTTACAAGAAAAGCTAAGTAATGAACAACTTCGAGAGAAAGAACTTCAGCAAAGAGAAAAAGCAAGAGCAAGTGAAGGCCTCGGTTGGTGGCAGCGTCCTATTAAGGAGCTAGACTTGGAGGGAACTAAAGAAAATGTATGCTTCCTTCCAGCACCTCCATAA
>mrna25753.1
ATGGCGATGAAGAGCAAGAAGCCTAGCCAGGGTCGCCAAAAGATTGCGATTGCCAAAATACCAAATAGAATCAACTTACAAGTCACATTCTCAAAGCGTTGTTCAGGACTCTTCAAAAAGGCTAGTGAGCTCTGCACACTCTGTGGAGTTGAGATTGTGATCGTAGTCTTTTCTCCGGCTAACAAGCCATTCTCTTTCGGCCATCCTAGTGTTGAGAGCCTCATCGACCGCTTTCTTACTTCAAACCCTTCATCATTTTCTAGTAGTACTCATCAAGCTCCATACTGCAGGGAGGTTAGTATTGAACATAAGCTCAATATGCAGCTAACGCAGATTCAAGGTCGCTTGGAGGCTGAGAAACAGCGAGGCGAAGCGCTTGACAAGATGAGTGAGGACAGCAAGAGATCAAGTCAGTGTTGGTGGGAAAACTCCATTGCGGAACTTGGATTGGATGAGCTCCAGATATTGAAGGCTGCAATGGAGGAGCTCAAGAAGAATGTGACTGAACAAGTTCACCAAATGAATGACCCTTGCAATTCTTCGGTACCATTCTTAATGATGAATGGTTTTCAAACTGATCATCATCTTTCTGATAGAAAAGCTGTTGAGAATGGATCACATGGTTCCATGATCCATCCTAGTGCCTATAGCTTTGTGCAGCCTCCTCCACAAGGATATGTTAAGCTGAATGTAGCAAATGGAAAAATGAAGAAAAATGGAAAAATGGAACATTTCAAGATCAAGAAGCCGAGGCAGGGTCGCCAAAAGATAGCAATCACCAAAATTCCAAACAGGAGTAATTTACAAGTCACTTTCTCAAAACGTTGTGCAGGACTCTTCAAGAAGGCTAGTGAGCTCTGCACACTTTGTGGAGTTGAGATTGCAATAGTAGTATTTTCTCCTTCAAACAAGCCCTTCTCTTTCGGCCATCCTAGCGTTAAGGCCCTCATTGGTCGTTTTCTTACTCCAAGCCCTTCATCATTTCCCATTACTATTCATCAAACATTGTACCCCAAGAAGGCTAGTGTTGAACATGAGCTCAATATGCAGCTAATCGCAACTGAAGATCGACTAGAGGCTCAGAAAAGGCGAGGAGAAGATCTTGACAAGATGAGTAAAGACAGCGAGCAGTCAAGTGATTGTTGGTGGGAGAAGCCAATTGAGGGACTTGGATTGGATGAGCTGCAGATGTTGAAGGTTGCAATGGAGGAGCTCAAAAAGAATGTGACAGAACAAGTCCACAAGATGAATGGCCCTGCCATATTTTCAGTACCATTGTCTGTGATGAATCTTGATCATCATCTTTCTGAGAGAAAGTTTGCTGAGATTAATGGATGTCATGGTTCCATGATCCCTCGTGCCTATGGACATGAGATGCCTTCAAAGGGCAAGAAGAACTCAAAGCCCCAATCGAGGCTGTCCAACTCTGACAGCTTTGCTTCTTCTGGGTCTCTCGATTTCGAACCCAATGAAGTCAATTTTGCCTCCTGTCTTGAACAAGCTTCCACCAAATACCCATCTCTCATTGCCAAATCTGCCTTCATTGCCCAACTCACCGATGTCGATGACTCCCCCAAAGGCTGTAAAGTTTGGCTTTCTGAGCCTTCCATGGTTTCCCATTCCTTCACTCCTGGCTCCATTGTTTCGGTTTCGCTACCGTGTTTGAAGAGTAGATATTCGGAGAGTTTTCCTCTCAGCACATTAGCAGATGAATGTGCTAGACGTTTCGGGGTTGGGGCTTGCCAACAGTTGGATCACGATGAACCAGGGAACTACTTTGCTCTTGCAACTATATTTCCGTCTGCTAAGGTTTTAAAGAATGGGGTACGGTTGTCATCAAATCTTTCAAACACCATGGGTTGTCTTGCATCAGGCAGGACCATATTTATCCATTCCATACAAAATACAGTCCGAGCTGGTCTTTTCAGTGGTACAGAAAAACCACGAAGTACCAAAGATTGCCTCTTAGTGTCCGATTGTAAAGAGTTAAATTTGGAGCTAGTCCATTCCAACCGTAGATTGACTATGAACAGTACCTCTACAAACCTATCTGCTGAAAAATCATTATACCAGCCTGAGAATGGAGTGCTTGCGTCCCCTAAGACACCATTGAATCGATCGAAACTTAGCTATTCTAATAGCAGCCCATTAGCTTCAGCTCGACGTGAGGAGTCAGCATCAAGTGTAATCACTCCGGATGAGTCATTTGTTGAACCTTTTGATGTTGAAGAGGTGTTTGGGGATGACACGTCAAAAAGACTTCTTCAGACGTGTGCTACTACATGGTTGTATTCTCGTTGTTTACTTCGTGGAAATCTGGTGACTATTCCTGTACTTTCACAGCATTGTTTACTTCGAGTCATTGGTGCTAAGAAGTTATCAGATGATAAAGCTAATCGTGATTTGCTTCATGAGTCCTCTGAGTTAGTGGACGAAGTAAATGATGCTTTTCTAGTGAAGCGGGAGACAAAAGTGTGCTTTCATTTGCCATCAAACCTGGAATCTAAAAGAAGAGATCTTTCTACAGTGCAATACAAGGATGCTATAGCTAATACAGGAGATGAATTATCAGGATTGGGTGGTCTGTCAAAAGAATATGCAGTTTTGAAGGACATCATAATATCATCATCTATGGACACCTTGTCACGTCTTGGTTTACGACCTACAAAGGGAGTGCTTCTTCATGGTCCACCTGGTACGGGAAAGACTTCTTTGGCTCGATTATGTGCCCGTGATGCTGGTGTCAACTTTTTCTCTGTCAATGGACCTGAAGTTGTGAGTCAGTACTATGGAAAAAGTGAGCAAGCTCTACGTGAAGTTTTTGACTCAGCTAGCCAAGCTGCACCTTCTGTGGTATTCATTGATGAGTTGGATGCAATTGCACCTGCAAGGAAAGAGGGAGGTGAAGAGCTATCCCTGAGAATGGTTGCTACACTGCTGAATTTGATGGATGGGATTACTACAACTGAAAGAGTACTTGTAATTGCTGCTACCAACAAGCCTGATAGTATTGAACCTGCACTCAGACGACCTGGAAGACTTGACAGGGAAATTGAACTAGGGGTGCCATCTCCCAAGCAACGGCTTGAGATTCTACATGTTCTTGTCGGTGAAATGGAGCACTTTCTTTCAGATGTGCAAGTCCAACAACTTGCTAATGCTACACATGGTTTTGTAGGCTCTGATCTAGCTGCCCTTTGCAACGAGGCAGCTTTCAGTTCTCTTAGGCGTTATGTCAGTTGTAGATACCCACATGATTATTTGCACAGAGCATCCAGTACTTATGAAGATTGTTCTAACAGTCTAATGACTTCTGATTGCTTAGAAGCTTCAACAGACATGTCAAAGGATTACTCAGATACCACATCTTCATCTATCACACACTTAGCGTTTACTTTAGAGAATTGTTTGTCTCTGCATTCTAAAGGAACAAATCAAGATGATGATGAAGAAGAATTAAAAGTGGCCTTTGAAGATTTTGAAAGTGCCAGGATGAAAGTGAGACCTAGTGCTATGCGAGAGGTAATCGTTGAAGTCCCAAAGGTTAATTGGGAAGATGTTGGTGGTCAAACGGAGGTGAAGAATCAATTGATAGAAGCTGTAATGTGGCCCCAAATGCACCAAGACGAATTCAAGCGTATAGGGATTTCTCCCCCCACAGGGGTCCTTATGTTTGGTCCTCCTGGTTGCAGCAAAACCCTCATGGCTCGGGCAGTAGCTTCTGAGGCACACCTCAATTTCCTTTCTGTGAAGGGTCCAGAACTTTATAGCAAATGGGTTGGCGAATCTGAGAAGGCTGTGAGATCAGTGTTCGCAAAGGCAAGGGCTAATGCCCCAGCAATCATATTCTTTGATGAAATTGACGGTCTTGCTGCCATTCGTGGGAAGGAAAATGATGGAGTTTCTGTTTCAGATAGGGTCATAAGTCAACTTCTTGTCGAAATGGATGGACGCTTTGATCGGTTGCTATATGTGGGACCCCCGGATGAGACTGATCGAGAAGAGATATTTCGTATCCATTTGAACAATATGAAATGCAGCTATATCAACAGACGTGATCTTGCTCGTCAGACAGGAGGCTACACAGGTGCTGATATAAGATTAATCTGTCGGGAAGCAGGTCTTGCAGCTATTGAGGAGAGTTTATGCCGTAAGGAGAGCCTTGATGCCCTAGAAATTAAAATACAACATTTAGAGACTGCGATTAGACAATCTCTACAAACGTCATTTTTGATGGGAGATGGGGTTCTGCTACATCAGCAAATAGCAAAACTGATGATGATGAACTGGTTAAGAACCAGTGTGGAGGCATACATGGTTGAGGAACTGGGATTAACTAACTCCCCAACTGGGGTAGATTACAATCTGTTTGTAGGACGTCCAGAATGCAATCTGGAGTCCGATCAAACCAATAAGAGCTATGGTACTAGCTAG
>mrna04229.1
ATGGGGAGGGGAAGAGTGGAGCTGAAGAGAATAGAGAACAAGATAAACAGGCAAGTCACATTTGCAAAGAGAAGAAATGGGCTCTTAAAGAAAGCTTATGAGCTCTCTATTCTCTGTGACGCTGAGGTTGCTCTCATCATATTCTCTAACCGTGGGAAGCTCTATGAGTTCTGCAGCAGCTCCAGCATGCTCAAAACCCTTGAAAGGTACCAAAAATGTAGCTACGGTGCAATGGAAGTCCAAAAACCTGCCAAGGAACTTGAGGAGAGCAGCTATCGTGAATACTTGAAGCTGAAAACTAGATGCGAGTCTCTTCAACAAACTCAGAGAAACCTTCTTGGAGAAGACTTAGGGCCATTAAACACGAAGGAGCTTGAGCAGCTTGAGCGTCAGCTAGAGTCCTCCTTGAAGCATGTTAGGTCTACTAAGACCCAGCATATGATTGATCTGCTTTCTGACCTTCAGAGCAAGGAACATATGCTAATTGAAGCCAACAGAGATTTGAAAACGAAGTTGGATGAAATTGATTCAAGAACTCAACTTAGACAAACTTGGGAACATGGTCATGATCACCAGACTATGCTATATGGAACTCAACATGCTCAGACACAGGGACTTATGTTCCAGCCTTTAGATTGCAATCCCACCTTGCAAATAGGGTACAATGCTGTGGTGTCACAGGAAATGCCTGCAGCCACACCAGCCCATGCTCAACCCGTCAATGGTTTCATTCCTGGTTGGATGCTCTGA
>mrna20808.1
ATGGCTCGGGAGAAGATTCAGATCAAGAAGATCGACAACGCCACGGCGAGGCAGGTGACGTTTTCAAAGAGGAGAAGAGGGCTTTTGAAGAAGGCTGAGGAGCTCTCAGTTCTCTGTGATGCAGATATTGCTCTTATCATCTTCTCTTCAACTGGAAAGCTCTTTGAATATGCTAGCTCAAGCATGAAGGAAATCTTAGAAAGGCACCACTTGCACTCCAAAAATCTTGACAAACTAGAGCAACCATCTCTTGAGTTACAGCTAGTGGAGAACAGCAACTACTCCAGGTTGAGCAAGGAAATAACAGCAAAAAGCCATCAACTGAGGCAGATGAGGGGAGAAGAACTTCATGGATTAAATTTGGAAGAACTGCAACAGCTGGAGAAGTCCCTCGAGTCTGGAATGGGCCGTGTGATCGAGAAAAAGGTGGTGGAAAGAACGGATGGTGGACGGAGGCATGTTCATGCTGATTCAGATAACAGGTTTACGGAGGAGGGTCAGTCATCAGAGTCTGTAACCAATCTCTGCAACTCTAATAATTCTCCTCAAGACTATGACAGCTCAGATACGTCTCTCAAGTTGGGCATTGATCCTAACAAAGTTCTTCGCTACGAGGGCTCTACACTATTAAGAAGGGCTACCATATTCTGGCTGACTGGAAATAGTTTGTGGTAA
>mrna01788.1
ATGAAGAAGAGCAACAGATCTAGCCAAGGTCGCCAAAAGATCCCTATTGCTAAAATAGCCAAGAGAACCAATTTGCAAGTCACATTCTCCAAGCGGCGTTCGGGGCTTTTCAAGAAGGCCAGCGAGCTCTGCACACTCTGTGGTGTTGAGGTTGCAATCATAGTGTTCTCTCCGGCAAACAAGCCCTACTCCTTCTGCCACCCGGACGTTGACTCCCTCATTGACCGGTTTCTTGCTCGAAACCCTAACTTTAATATGTCTCTATCAGACTCCTGTCAACAGCTTGGTGAGGCTCACAAGAATGCTACTGCTCATGAGCTCAACATGCAGCTAACAAGGATTTCTAACCAAGTCGAGACTGAGAGAAAGCTTGGCGAATCGCTTGATAAAATGAGCAAAACCAGCGAGTGTTGGTGGGAAAACCCAGTTGATGAACTTGGACTGGATGAGCTACGAATACTTCAGGCTGCATTGGAGGAGCTCAAGAAGAATTTGAATGAACAAACCAATAGGATTTGGATGGAGTCTAGTAATACTACTAATATTGCTAATAATTCTTCGTCATTCTTTATGACGAATAATGGTCATCATTTATCTAAGAACAGCAGTCCCAGAAGTGATCAGGTTGGATCTGATTACATTGATATTCCTAGAGCATATGATTTTGGTTTTGCTGGGAATATTGGTCTTTTCTGA
>mrna30567.1
ATGGGGAGGAGAAAAATTGAGATGAAGAGGGTGATGGATAACAACTCCAGGCAGGTGACTTTCTCCAAGCGCAGAACTGGTCTTTTCAAGAAAGCTCACGAGATTGCCACTCTCTGTGGTGCCGAGGTTGCCATCGTTGTTTTCTCTCCCGGAGGCAAGCCCTTCTCATTTGGGCACCCAAATGTGGACTCAGTAGCAGACAGGTTTCTAAATCGGGAGGAAGATGAAGACAACACTGATGATCGTGGTGTTCGTCGTTCTGGAAAAGTAGTTGAGAGACTAAACCAACAGGTTGATGATCTTGTGAAGAAATTGAAGGCTGAGAAGAAAAAGGGTGAGGTGCTTGATAGGGCACTGTTGAAAGCAAAAACTAAATGGGAGGTTCTGATCCAGGAGATGAGTGAGCTGGTAGAAGCGAAGCAGTCGCTTGAGGATTTGAGAGAGAGTGTAATGGCAAGAGTGAGTGACATGGAGGCATCGTCTTCTTTGCTGCTCCTGGCAAACAAGCCGATGAAAGAGACTGAGAAGAATGTTGCTAAAAGTGGCTGA
>mrna15090.1
ATGGACACCATGCTCAAGAAAACACAAGGTCGGAAGAAAATCGAGATTAAGCGGATAGAAAATACGAGCAACAAACAAGTTACCTTCTCAAAGCGCCGCGCCGGATTATTCAAGAAGGCCGGTGAGTTGAGCGTGCTATGTGGCGCTCACATGGCAGTCATCGTGTTCTCTAGTGCCAACAAGGTCTTCTGTTATGGGCACCCCGACATCCATGCAGTGATCGAGAGCTATCAAAATGGTCTCAGCTCTGTAGTCGGAGCTGATGATAAGGCCCAAGAGGTTCTCATCGCCGAGTACAACAAATTGTGTGAGGAGAAGCATAAGGAGGAAGAGGAGTTGAAGAAGAAGATGGCGGAGGCGAAAGCCGAGGCGAGTGAGAAGAAGACGATGATGGAAATGGGAATGACCGGGGTTCAAGTTCTTAATGAGGGGTTTTGGTGGGATGAGCCGGTGGATTTGGTGAGGCTGGAGGAGCGAGAGAGGCAGAAGTACATGATGGCATTGGAAACCTTGAGGAACAAGGTAGCTGATAGGGCTCATCACAAGAAGATTATGAGTGGGACTGTTGCAGGGACATCTCTTCCTCCTGTTCATCGACTTCATATGATGGCACCCGATAATTGTTTCGGTACTGATTTCGGTGATCAATTTGGGAACCATGGTTTTGGGGTCTAG
>mrna14058.1
ATGGGGAGGAGAAAAATTGAGATGAAAAGGGTGATCGATAGCAACTCCAGGCAGGTGACTTTCTCCAAGCGCAGAAATGGTCTTTTCAAGAAAGCTCACGAGATTGCCACTCTCTGTGGTGCTGAGGTGGGAATCGTTGTTTTCTCTCCCGGAGGCAAGCCCTTCTCATTTGGGCACCCAAATGTGGACTCAGTAGCAGACAGGTTTCTAAATAGGGAGGAAGATGAAGACAACACTGATGATCGTGGTGTTCGTCGTTCTGGAAAAGTTGTTGAGAGACTAAACCAACAGGTCGATGATCTTGTGAAGAAAGTGGAGGCTGAGAAGAAAAAGGGTGAGGTGATTCATAAGGCACTAGTGAAAGCAAAAACTAAATGGGGGCTTCCGGTCCAGGATATGAGTCAGAGTGAGCTGGTAAAAGAGAAGCAGTCGCTTGAGGAGTTGAGAGAGAGTGTGATGGCAAGAGTGACTGACATGGAGGCATCGTCTTCTTTGCTGCTCCTGGCAAACAAGCCGGTGAAAGAGACTGAGAAGAATGTTGCTAAAAGTGGCTGA
>mrna01789.1
ATGGTGAGGAAAAGCAAGGGTCGTCAGAAGGTTGAGATGGTCAAGATGGCCAATGACAGCAACCTTCAGGTGACTTTCTCGAAGCGCCGCTCTGGCCTTTTCAAGAAGGCCAGTGAGCTTTGCACTCTGTGCGGAGCTGAGATAGCCATCATAGTGTTCTCGCCAGGGAGGAAGGTCTTTTCCTTTGGCCACCCCTGCGTGGAGTCTGTGATAGAGCGTTTCCTCACCCGAAACCCTCCTCACCATCAGAGCTCTGGTACCATGCAGCTCATTGAGGCTCACCGCAACGCTAACGTTCGGGAGCTCAATACCGAGCTGACTCAGGTTACCAACGACCTGGAGGTCGAGAGGAAAAGAGGAGAGGAGATTAACCGGGTGCGCAAGGCGAGCCAGGGGCATTGCTGGTGGGAGTCTCCTATTGAGGAGATGGAGCCGTCACAGTGTCAGCAGCTGCGTGGATCTCTAGATGAGCTGAAGAAGGCAGTGACTAAGCAGATTGATAGGCTTCTGATTCAGTCCACCTCAAACCCTAATCCTTTTTTTGCAGCGGGCAGCTCTGGTAATCCAGCTCTGATCCCCAACATGGGGTTTAATGGAGTGCCTGTTATGCCTCCTCATCCCCATCCTCATGCATGGAATCCAGCATTTGGTCGCTTCTTCTGA
>mrna00615.1
ATGTCCAAGAAGACTCAAGGTCGCAAGAAAATCGAGATCAAGAAGCTAGAGAACTCTAGCAACAAACAAGTCACCTTCTCCAAACGCCGCTCCGGCCTATTCAAAAAAGCTGGCGAGCTTAGCGTGCTCTGCGGCGCCCATGTGGCCATTATAGTGTTCTCTGGAGCAGGGAAGGCGTTTTGCTATGGACACCCGAACGTCAACGCCGTGCTCGAGAGCTATCAACACGGTCTTACTTCAGTCGTCAGAGCTGATCATGACGAGGCTGCAGGCGATTTGCTGGTGGTGGAGTGCAACAAAGAGTACATGGAGGCGGAGAAGGAGTTTCAGGATTTGAAGAGGAAAGCTACAGAGATCAAACAAACGGCGAATGAGAAGAAGAACATGATGAAGGCAATGAATATCAGTGAAGGGTTTTGGTGGGATGAGGCTGTGGATATGGTAATGATGGATGAACGGGATGGGGAGCAGTACCTCAAGGCGTTGGAGGAGGTGAGAGGAAAGGTGGCTGCTAGGGTTCATGAGTTGAAGATTTTGAATGGGATTATGACTAAGACCGGGCCGTCAATTCCTGAGGTTGATCATCGGCTTAATCATCATATGCCGTTCATGACCGCCGATACTTATTTTGGTAATGGTCAGGATGTCCAATTTGGTTCTGCTTATCATGATTTAGGGGTCTAG
>mrna14896.1
ATGGGTCGTGGGAAGATTGAGATCAAGCTGATTGAGAACCAGACGAACAGGCAGGTGACATATTCGAAGCGACGAAATGGGATCTTCAAGAAGGCTCAAGAGCTCACGGTTCTGTGTGATGCTCATGTCTCCCTCATCATGCAGTCCTCCACTGATAAAATCCACGAGTATATTAGCCCTACCACTACGCACAAGAAGATGTTTGATCTCTACCAAAAGAATTTGCAGATCGATCTATGGAGCTCGCACTACGAGGCAATGAAAGAGAACTTGTGGAAACTGAAGGAGGTTAACAATAAGCTGAGGAGGGACATCAGGCAAAGGCTGGGGCATGATCTAGATGGTCTGAACTTAGCTGAGCTGCAAGATCTGGAGGACAAGATAGCTCAATCCGTGCAGATCATACGTGAAAGAAAGGCAGGTAATGAGGATCCGCAGTATGGTTATGTGGATGATGAAGGAGACTATGAATCTGCGGTTGCATTGGCAAATGGAGCATCCAACTTGTATCTTTTCAATCGCGTCCACAATAACCACAACCTTGACCATGGACATGATGGAGGTTCACTTGTCTCCGGCATTACTCATCTTCACAACCCTATCAATAATCACCACAGCAACCACAACCTTGAGGATGGACACGGTGGAGGTTCATTTATGTCCTCCATTACTCATCTCCATGATCTCCGCCTTGCTTGA
>mrna23924.1
ATGGCTGCCGGCGAGCAATTTGTTACGATCAGCATGCAGGCAACAATGGGAGACGAAGAGATTGAGAAGAAGAAGAAGAAGAAACGAATTAGGGCGTCGTTGAAGTTGAAACTGATCCACTTAGAGATTGTCCTCCTCATAATTGAGAACCTTGCAGTGTGGTTTCTGCTAATAACCCGCCCCCATCACTTTAAATTCCCTTGCGCCCCCATGACTTCTGCTCTCATATATGGCGCCTTCACGACGTTCTATACTGTAGTAAGATTCTTGGTCCTCAGTTGGCTATCTCCGCCGGATGACATGAAACCGGATTTAAGTGCATTCCATATTTTCTTGGTTGATCGAATTGCATTCTTTTTAGCTATCAAGTATTTTTGGACCGGCGGTTGGGATATGATCATCGGCGTCATCTCCGCCATGTCGACCATATGCAGTGTCGCTTGTGTTTTCAAGAACCAAAAATCCGTTTTTGCAAAAACCATGACTAGAAAGAAGGTGAAACTTACCTACATCACAAATGACAGTGCTCGAAAAGCGACATTCAAAAAAAGGAAGATGAGTCTTATGAAGAAGGTGAGTGAACTCTGCACCCTTTGTGACATTGATGCTTGTGCTATTATCTACAGCCCCTATGACTCCCAGCCTGAAGTCTGGCCTTCCCTCTTGGGAGCCCATCGCGTACTTGCGCAGTTCAAGACCATGCCCGAAATGGAGCAAAGCAAGAAGATGGTAAATCAGGAGAGTTTCCTGAGGCAAAGAATCAACAAGTCTCAAGAACAGCTCAAGAAGCAAAAGAAAGATAATCGGGAAAAGGAGATGGCTCGTGTCATGTTTCAAAGCCTAACTGGAAAGTCTCTCCAGGAATTAACAATGTCAGACCTAACTGACCTCAACTGGGTCATTGACCAGCACCTGAAAGAGATACAACTCAGGATGAAGAACATTAAGAATAAGGCTGTGGAGAGCCCTAATCATGTGCAAGGAGCACAAGGGTTGCCAGCTACAAGGGAGAATAGGATGCCGGCGATGAAGACTAACAGTGAGGGAAGCAACAACAACATGGCGATGAAGAGTGGCGATGAGGGCAGCATCATGCAACATGCAACCCTGGACATGCAAGCTTTTGATCAGATGCGGCATAACATGGAGGCAATGCAACCACAAATGATGCAGATGGTAACTCAGAAGCCGCAAAACTCGTGGCTCATGGACATGATGGATGCGCCAGCACCACCGCCACATCAAGATCATCATCAGCATATGGGGTTTAGGGAGGAAATGATGTTTCCCTTCGCGGATCATGACAACAGTACTATGTGGCCAAATCCTCCTGCTGGTGGCAATAATTTGCCTTGA
>mrna11267.1
ATGGGAAGGGGTAAGATTGAGATCAAGAGGATTGAGAACTCAAGCAACAGGCAGGTGACCTATTCTAAGAGAAGGAATGGGATCATCAAGAAAGCCAAGGAAATCACTGTTCTTTGTGATGCCAAGGTTTCTCTTATTATCATTAATCCTAGCTCTGGGAAAATGTCTGAGTACTGCAGCGGCTCTCAAGAAACGTTGCTGGAAATCTTAAGCAGATACCATTCACAAACTGGGTTGAGGTTGTGGGATACCAAGCATGAGAACGTTTCCAATGAATTGGATAGAATCAAGAAGGAAAATGACAACATGCAAGTCCATCTCAGGCATCTTAACGGGGAGGACATAACATCCATGAACCACATTGAGCTGGGGGACTTGGAGAAATCACTCGAGAACGGCCTTACTGCTACAGAGGTCGCCCAGAGGCATAGAGACAGTTACAAAGCTGTGGAGGCCGAGCATGATCGCCTCAATTATGAGCTGCACAAACAGACGATAAAAACTGAAGACAATAACTTGAGGGACATAGAGTATCAACAGAGGATGTCCCATATGTCATTCTTCAGGCTCCAGCCTATTCAGCCTAATCTCCACCACGACTGCTAA
>mrna07364.1
ATGGAGGTTAGGACCAACAAAGGTCGACAGAGAATTGAGATTCGCAAAATACAAGATGACAATAAGAGACAGGTTACATTCTCTAAAAGGAGGTCTGGCCTTTTCAAGAAGGCTAGTGAGCTTTCCATCCTTAGTGGCGCAGAGATTGCGGTAATAGTAGAGTCACCTGGCCGAAAGACTTTCTCTTTCGGCCATCCTTCTGTGCTTACAGTTCTAGATCGTTATGAGAATGAGAACCCTCCCATTGCAAATAATGACAACACTGAGCAGCTCATGGAGGTTGTACGCAGAAGAAAAATGGAGGATCTCATGACGGAGTTGGCTTCTATCAATGAAGACTTGGACATGGAGCTAATAAAGAGTCAGCAGCTTAGTCAACAAGAGACGGTCCGCCAAGCTCAACACTGGTACGAGAGGTTTGTTGACGGAATGAACGACAAAGAACAACTAAATTTTTTTAGGAATACATTGAGGGAGCTACGCGGTAAGGTCGCCCAACATATTGAAATGCTGCAACAAGAACAAGATGAGATGACGCAGCAAAACACTACAATATTGGCAGCTAGTGGGCCATTTGGGGACTTCATGCAGCCGAGTGGGGTCGTTGCTAGGCCGCTTTATAGGGGCGAGTCATCAAGCCACAACACAATCAATCTCAATGATGTTATGTTTCCTTCTCCTCATCTTCACCCTGCTGGACCATTGAATCCGAATCTCGGAACTCCACCGTTTTTCTAA
>mrna15899.1
ATGGCTAGAAAGAAAGTGAAAATAGCCTATATCATCAACAATTCAGCCAGAAAAGCTACATTCAATAAAAGAAAGAAGAGTATGATGAAGAAGTTGGGCGAACTTAGCATTCTTTGTGGAGTCGATGCATGTGCTATAGTTTATAGCCCATTTGACTCTCAAGTTGAAGTTTGGTCTTCCCAATCAATGGTTGAAAATGTTCTAGAAAAATTCAAGAATTTGCCTGTGATAGAGAAGAGCAGGAAGATGTTGAGCCAGGAAACCTATCTGATTAGGATGATCTTTAAAGAAAATGAACAGTTAAAGAAAGTGAGAAGAAAAAATCGTGAGAACGAAATGAAAGCTGTATTGTTTCAGAGTCTCACAACAGGACTTCCTCAATTTCAGAATCTGAAGTTGATGGATATGGATGTTCTTGGGCGGCTTATCAACAATAAATTGAATGATGTTGATAACAAAGGAAAGACTCTTGGTGAGAAGCTGGTGGTGAGCGGTTGGGATCATGATTTGGTGGAGTGGGCAAGCTTCCAAGCGGTTTTGGTGGCGTGGAGTCCAAGGCGGAGTACGGAGTTTGATCGCGAGATTTCAATCGGATTTATTTCAGATGAGATTGGATCGGTGAGGTGGAGGCGATTGGCGACAGGCCCGACCGGATGTGAAGAGGTCGTTACAGATGGTTCTGGTTTAGTGGGTGCAAGGCCGCCCGCCGAATCTCGTGGCAGCGGAAGGCGGCATTTGTCTCTGGGTGCCCATTCTGGGTATCCAGAGAAAATAGCTGCGGGTTTGGCATGGGTCCATAGTGAGCAAGAATTGTGTAACGAGGGTGTCACCCTATGTGAATCAAACGATCTTATTTGCCCTCTGTACGCAAAGCAGTGGATCGATTCATAA
>mrna07361.1
ATGGCGGCTCGGGTCAATAGAGGTCGTCAAAAGATACCTTTGCAAAAAATAGAGAATGAGACATACCGGTCAGTTACTTTCTCCAAGAGAAAGTCTAGCATTCTTAAAAAATCAAGTGAGCTTTGCACACTCACAAGTGTAGAGATGGCAGTAATCGTAAGGTCTGCTGGGAATAAAACATTCTCTTTTGGCCACCCTCATGTGCAAGCCATTATAGACCGTTTTCTGTTGGTGAACCCTGAACCCCTCGCCAACCCATACATCGCCAATCAGTTTTTGGGAAATTTCCACACCATAATTGAGGAACTCAACACGGAGTACACTGTTGTAGATGAGGAGTTCATAAATTGTAAACAACAGAGGGATGTGCTTACAAGGACAGATAGGGTTTGCGAAGCAGAGCAGCGATACAAGAGGTTATTAGACTACATGGACCGTGAAGAGATAAACTCGTTTGAAAGAGACTTGGTTAAGCTGCATGGTATTGTAGCTCAACGGTCCGAAGGTTGCAACAAAGGCAAGATCAGCTGA
>mrna05451.1
ATGGCTAAAACAAACAATAACAATGTTCTATCTTCCTCCGTGGTTGAACTAAACAATAGCAATGAACTGCCACCAGTGAAGAAGACCAAAGGCCGAAGAAGGGTGGAAATCAAGAAGGTGGAAGCAGCTAGCAACCGCCATGTCACATTCTCAAAGCGCAAGAAGGGCCTTTTCAACAAGGCAGCAGAGCTAAGCCTCTTGACCGGCGCAGAAACCGCCGCAATAGTAGTATCTGGCAATGGCAGGATGTTTGGCTTCGGTAGCTCCAGTTGTGACGCCGTCATCCACCGTTACCTTACAGAGAGCAACCCTCAAGTAGCATTGGAGTCAGATCGTCGCAACAAAAACGTTAACATCGCCGTGAACTCTGCGCATTTGGCAAAGCTAAGGCAGCAGTTATTGGAGGCCCGGAGGCAGCTGGAAGAGGAGAAGAAGCGAGCCACAATGATTCAACAAAGGAAACAGGAGGCGGGAGGGGCTGTACCAGCCAAGTTGTGGTGGGAGGAGGAGATGATGGATCAAAGTCCGAAGGAGTTAGAGAGTTACTCTGAGGCGTTGCATAGGCTGAAGAGTGATGTGGAGAGGAGAGCTCAACAGAAGATTATGAATCTTCCATGCAGCTATACGTCGCTAATGGATGGTAGAGTTGCCATAGGTGAGAATTACATGAATAATAATAATAGCAATATGAAGAATATGTAG
>mrna17829.1
ATGGGACGGAGAAAGATAGAAATCAAGAAAATCAGTAACAAAAACTACCTCATGACCTCATTCACTAAGCGGCGAAACGGCCTCTTTCACAAAGCCAGTCAATTTTGCAGGTTATCCGGTGCCGAAATCGCGGTCATTGTCTTCTCGCCAGGTGGCCGTGTTTACCTGTTTGGCCACCCTTCGGCAGACTCCGTCATTGATCGGTATGATATACGAACTGAAGATAACAATAATGAAGGCACACGAGAGTTTCCATATACAATTGACGACGAGGAGGATGATGCTCATGATGATGATATGAGCAGCAGCGAGCTTGCAAACGAGGCAGCTGATGGTAAACATGAGCTTGGAAAGGCCGGCAGGTTTTGGTGGGATAATCTGCCTATTGAAGATATGGAACTAAAACAACTTGAGCAATACAAAAGTTGCTTAGAAGTTCTAAGAAACGATCTAGCATATAAATTATATGATAGGAAGAGGAGAGATTCACACACCAAAGATTTTTTGAGTTTGATCGGCTCCAGTAGTAGTGGTATTGCAGATATGGAACTAAAACAACATGAGCAATATAAAGGTTGCTCATCAGAAGTTTTCAGAAACGAGATGGCATATGAATTATATGAGACGAAGAGGAGAGAATCACAAACCAGAGATTTTTTGAGTTTGATCGGAGAGAATCACAAACCACGATGGAACTTCTACCGATCACCCTATAGAGATAGTGATGTGGGAATGGGTCTTCGGTTGAGAACGTTCTTGAGATGGTTAATTCACTCGGGGGCTCGATCTCATCATTGTCAACAATTTTGTTTTTGCGGAAACTGGCTCCTACGTACAAATGAGTTCAAATCCAATGTTGATGGCGCTTATGTACAACAGTTGCCTAAAGGAGGACTTGCATTTGTGGTGTTTGCTACAGTACAACAGGGCCACTTAGCAAAACCATTTGGTCCTTCAAGGCCTTCGTCAGATCTTTGA
>mrna18483.1
ATGGGGAGAAGAAAGATCGAAATCAAGAAAATCCAAAACAAAGCCTACCTAAAGGCCACCTTTTCGAAGCGGCGAAAGGGTTTGTTCGGAAAAGCTCGTGAGCTTTGTGATATGTGTGGTGCCGAAATCGCCATTCTTACTGTCTCACCGGGTGGAAGATTCTACAATTTTGGCCGTCCTAACGTTGAATCCGTCATAGCTCGCTATTGTGGTGATGAGAGTTCAATTACAGTTGATGAAAATCATGATGATTGTGTTATTAGTCATGAAGATGATGATGAAGATCTAGAAGGCGAGCAACAGAGGGAGTTAGAGGTTAGTACCGATGAGGTCGAGGATGAGGATGATATAGGCTCATCCCACAAGGCCCGCGAGGAGAAGGAGATTATTAATCGTATCAAGGAGATGAATCTTATTGAGCATATTAATAGAGAAAGAGATGGGAGGATGAGGCTTCAGAAGTTTTGGTGGGATGAGGAGAAGCCTATTGATCCAGAACAACTTGAGATGTATTATCATAGCCTAACACAACTGAGAAACAATGTAGTTTCGGTGTTGAATGATAGGAAGATGAGAGAATTGTACGCAAAGGATTATCTAAATCAGACACCATCTTTTTACAACGGTCAAGTAATTCCCCCTTTCAAATTCTCACAAACCCAGCAAGAACCAGATCAGAGATTTCCCAAAATGGCGTCGTTTAAGCGACGGAGCTCTGCGACAGGTCCAGACGCTAACAAAATTGGGGCTTTCAAGTCAAATGTAAGCATGGCTTCAAATCGATTCGGGAAGGAGAATCTGACCCGCACAGTGGGTGCTAAAACTTTTAAGGTGTATACCGAAAAAGGGGCTGCTAAATCTGATGCTGATAGCAGGGCTTCTGTACCGGTGAAGAAATCGGCCATTCTTGACAACAAAAGTGTTGCGAAGGCTGGTTTGCTGAGTATGGAGAAGGGCAAAGCCACACTTGGTAGTTCTGCAAATGGAAATGTTGGAAGGAGAGCATTAGCCGATGTTAGCAATGTGAAAGGCAATTCTTCGAGGGTTGTAGGGGGAGATGCCTCTAAACCAATGATTGGTAAAACTGAGAGGAAGAAGTCTCTGCAACGGGCTTCAGTGGGTGCAGGCACTAGGACTGTGAATGTTACATCAAGGAGATCCCTCCTGGGAAAAGAGCGGGAAAGCAGTCAAGGTGTTTCTGCGTTACAGACTACGAGGAGAGGTATTAAAGATTTGAAGGTCCCTTCAGAAAATCAAAACACCAAAGCTATGGGTGGTTTAAGCAATGAATCTTTGGTTGCAGATAGCAGGAGGATTTCGAGGAATTCACTTAAGCCGACAAGGTTGTCTTTACCTGTAGTGAAGGCCAACCCAGAAGAAGCGAGCATATCAAAGGAAAATGCTGGAAGTCCTGTTAAGGCTAAAGTTGGCAAGAAAGTACTCTCCAGAGTGGGCAATGATATTAGGAGCTATGTATCAAGGAATAGAGTGAGTGATGGTTTTCTGATAAGGGGTCAAAGGAGTTCGAATGTTCGTGTGATGCCAAGAAAATCTACCAAATCCACCCTGAAGGTACCTGAGTCCCGAGGGATGCAACCTAAGTATACAAGAGGTCCAAATAATGTGGCTTCTGTTACTGCAACCACCTCTAAAACCCAAAAAGCTGTTGAATTTGTTATTGCTGAGGATGTTAAGCAAGAAACGACTCAGGGAGAGGTACCATCTGCTGGCAACTGCTGCAAAACTGCTTCAGATATCATCTCCAGGAGAAACTCAAATAGGAGGAGATCTTATACATCTCTGTTGATGACTGGACCAAAGTTACTAGAGGAACGTGACGAAGCTATGAAGGAAGAGCTGCCAAGTATCGATAATCATTACAATCAACTGGAAGTTTCTGATTATGTTGATGAGATCTATCAGTACTATTGGACTTATGAGGCACAGAATCCACCTCAGGCCAATTTCCTGTTGATTCAGGCAGACATTACTCCTCATATGCGAGGCATATTGGTCAACTGGTTAATTGAAGTACACTTCAAATTCGATCTGATGCAAGAAACACTTTATCTCATGGTGACATTGTTAGACCAATATCTTTCTCAAGTCCCAATTAAGAAGAATGAAATGCAACTAGTTGGCCTTACTGCACTCTTGTTGGCATCAAAGTATGAGGACTTTTGGCATCCAAGGGTCAAAGAGTTGATTAGCATCTCAGCTGAATCATACACTAGAGACCAGATTCTTGGAATGGAGAGGAGCATTCTCAAAAAGTTGAAGTTTCGTCTTAACACACCTACTCCATATGTCTTTATGTTGAGATTTCTCAAGGCTGCTCAGTCAGATACGAAGCTTGAACATTTGGCCTTTTACCTCATCGAATTGTGTCTGGTTGAATATGAACCTATAATGGTCAAGCCCTCATTGCTGTGTGCAGCAGCCATCTACGTTGCCAGAGACTGTGCAGAGATGATCTTAAGATTTCAAAAAGCTGCCGGAATAGGAAAGTTGAAGGTCACATATGAGAAATACATGAGGTCTAATCTCAGTCGTGTTGCATCACTTGAACCCTTGGAGAGGCTTCCTCTTTGA
>mrna28409.1
ATGGGGCGAAGAAAGATCGAAATCAAGAAAATCAACAACAAAAACAAGGTTAAGGTCACATATACGAAGCGACGACAAGGTTTGTTTCGAAAAGCAGTTGAGCTTTGTGATATGTGTGGTGCCGAAATCGCCATTCTTACTATTTCACCCGGTGGAAAGTTCAGAAATTTTGGCCACCCTGACGTTGACTCCATCATAGCTCGGTATTGTGGTGATGCGACTTCAGTTACCGTCAATGAAAATCATGATTGTGTTAGTCACGAAGATGATGAAGAAGAAGAAGATGACGAAGAAGAAGATTTAGAAGGCGAGCAAGAGAGGGAATTAGAGGTTAGTACCTATAAGGTTGATGAGTCTATTGATATAGGCTCGATAGGCTCATCCCACAAGGTCGGCGAGGAGAAGGAGCTTATTAACCCTATCGAGGAGAAGGATCTCATTAGTCATATCAATAAAGAAAGAGATGGGAGGAGCCTAATGAAGTTTTCGTGGGATAAGGAGGAGCCTATTGATCCAAAACTACTTCGGATGTATTATCATAGCCTAACAGAATTGAGAAACAATATAGTTTGGGTGTTGAATGATAGGAACACGAGAGAATCATATGCTAAGGACTATATAAATATGATTGATATAAGTTATGATATGTAA
>mrna16489.1
ATGGGTCGGAAGAAAATTGAAATCAAGAAAATTACCAATAGGAATGCCCTCAAGGTCACCTGCACTAAGCGGCGTACAGGTCTGATTCGCAAAGCCAAAGACTTTTGCGCCAAAACTGGTGCTCAAATCGCCATTATCACCTTTTCTCCTGGTATGCAGCCGAAGACATTCGGCAACCCTTCTGTAGAGTCTGTCATAGATCGATACGAGCTCTACGAAAAGAAAAGTTCGAATGACAAAGAAATGCTTGATGAAGATCGTGGTCTTCGTGAGGTTGGTTTGAGTGACGAGGAAAACGAAATGCTTGAAGGTATGACACTGAATGAGCTGAAGCAATATGCGCGTAGCATAGAAGAGCAAACAAACAAGTTTCGCATGGCTTGGCAAATCCAAGACAGGAAGAGGAGAGAATCGAGCACCGTCGACTTGTTTGAAAAGAATGCTTGTGGGGATTTGACGATCTTTGGCGTCAAGGTGGGAGAAAAGAATCAAAAGATGGAGACAGAAGACATGAAAAGGAGAGAATCATGCACAAAGGACTTCTTGAGTACCTTCAATTAG
>mrna05411.1
ATGGCTCCCGTTATTGCAAAGAGCACCAGCAATTCCGTTGGCACAAAAAAGAAAACCCTAGGCCGGAGAAAGGTCGAAATGAAGAAGGTAGAAGCACCTGACCACCGCCACGTCACCTTCTCCAAGCGCAAGAGGGGACTTTTCCAAAAAGCCGGCCAACTCAGCAGCCTCACTGGTAGCGAAATCGCAGCGGTCGTTGTTTCCGAATGCGGCAGGGTTTTTGGCTTCGGCACCCCAAGCTGTGACGCCGTCGCCGATCGTTACCTCGCCGGTTTGTCTCCTAACCAAAATGGCAATGATCAAAACCACGGCATCAGTTTTCGAGATGGCATTGGATCTATAATTGTGGAAAGCACTCCGTCGACGAGTAGTTCATACTATTCCCAAAACGACAATGTCCATTATCAAGAAAATGGCGCCGTAGTCGGACCTATGATAGCTGAAACCATTCCTTCGAAGGGTTCCCCTATTAGGGTTTTGGAGGATAATATTTTGGATAACAGAAACTTGGATTTGGCCCCGAACGGCAATGCCCATTATCAAAACAACAATGCCGTCGTTGAATCAATGATCGTTGAAATCACTTCTTTCTGTTCAAACTTCCCCCAAAGCGACGGTGTAGTGATCGGATCGAAGATAGATGAAACGACTCCTTTGAGTTCGAGCTGCTCCGAATTTTTGGAAGGTGATGGGTACTTGAATTTGATGAACGACACCGTTTCACCTGCAGAGCCATGTCCGTATCAAGAAGGTTTTGATGGATCTGAGGCGGGGGAGATGAGTGAGGAGATGATTGAGGAAATGATAGAGGAGATGATGAATGAGAAAGTGGATGAGGTGCCGCGTTGTAATGAATTTCTAACTAACTTGGTTAGGGCTTTACTTCCAACTACGACCTCGAGTTACTATACCTCGTTGTTGGTTATGGAGGATCAAGATGAACTTATTATGGACAACAGGGGGCTGGGGTCTTGTTACTTCAACCCATATGAGGATTGGAGGAACTCTGAGGAAAGAAAAATGTCGAGGTTTCGATCACTTCTGCAAGCAACCAAGAAAGCTCTCACATGGAATGTCGAAGACCTGGTGCCTCCCTCTGAGAGATTTATATTTAATTTCAAATCCAAGGATGAGTTGAAGAAGTGGCATTTATATTCGGATTCCGAATATGGAGGGTTGTCCTCAGCATCTTTAGAGATCTCAGATACCGGAAATGGATCCAATGGAATTTTCTCTGGTAACCTTTCTTCGGATTTTGCTGAGGGTTCAAAATGGAAGATGAACAGGAGTGGCTTTTGTGGAATGCGGTCCAAAAAGTTCAATGGCTTCATTGATTTAGAGCCATATGATACCATATCACTAAAAGTTAAAGGAGATGGAAGATCCTACATATCTACGATCCCTCTTTCTCGTTATCTGCCAACATGGAGAGGGAATGTTATAGATGCAGAAATGGAAATGAATCCTGCTCGCGTTGTTGGTATGTCTCTCTCAGTGAATGCAGAAGGTGGTGTCCCGGGTGCTAGATCTGGTCCAGGTGATTTCAAGCTGGAAATTGATTGGATAAAGGCTTTAAGAACAGAGTGA
>mrna19428.1
ATGGGGAGGGGAAGAGTGGAGCTCAAGAGAATAGAGAACAAGATCAACCGCCAAGTAACTTTTTCAAAGAGGAGAAATGGTTTGCTCAAAAAAGCCTATGAGCTCTCTGTGCTTTGTGATGCTGAGGTTGCGCTTATCATCTTCTCTAGTCGAGGCAAGCTGTATGAGTTTTCAAGTGCTGGTATGACCCAAACCCTTGAGCGATACCAACGAAGCAGCTATACTCCTCATGACAACCCCATCAAACAGGAAACAGAGTGCTGGTATGAAGAAGTCTCAAAACTGAGAGCTAAACATGACTCACTTCTGCGCACTCAAAGGCATTTGCTTGGGGAAGACCTTGGACCACTGAGTGTGAAGGAGTTGCAAAATCTTGAAAAACAGCTTGAAGGAGCTCTTACACTAGCCAGACAAAGGAAGACACAGATTATGATTGAACAATTGGAGCACCTGCGCAAAAAGGAGCGACAGCTTGGAGACCTTAACCTGCAGCTTAGGGATAAGCTTCAGAAGGAGGGAGAAAATCTCAAAGCCATTCAAGACTTCTGGAGCTCTAATACTGTACAAGCTGGGAATAACAACTTCTTGCATTCTTCTCAAGCCGGTCACATTGATCCCCCACCCGAACCCATCTTGCAAATCGGGTACCAGCACTATGTGGCTGCTGAATCCGCATATGTTCCAAAGACCATGGCCATGGCTGCCGAGACCAACTTCATCCAGGGATGGAAAACACAAACCAAAAACCCACAGTCGATCGGGACTAAACCCGCCGCTCGATTCAGACCAAGCCCTCGCACGCCCACCACCACTGCTTTGTGGTTTTCAATGGGGCAAACAACCTCCGCATCTATTCCTTCCTCAGCTGACTCTGTATCTCTTACATCGGCAGCTGAATCATCTTCAGCTGCATCTGCATCTTTTTCATCATCATCAACTCCTCAGTCGAGTTATGACGTGTTTTTGAGTTTCAGGGGTCCTGACACTCGACAGGGTATTGTTTTTGAATTATATGACCGATTGAATAATACGAGAGGAGTTAAAACATTCAAGGATGACTCAGACCTTGAAGTAGGAGATGCCATTTCTCCCACTCTCCTAGCGGCAATCGAACAATCAAGGTTTGCTATTGTTGTTCTCTCAGAAAACTATGCTGCTTCCACTTGGTGTTTGGAGGAACTTGCAAAGATTTGTCAATGCATGCAAGACAATAGAATTCTTCCACTTTTTTATCATGTCGATCCTACTGATGTACGATATCAGAAGAAGAGCTTTGAAACTGCTTTTAATAGGCATGAAAAATCCAGGCGACATAAAACAGAGAAGGTGAAGCAGTGGAGAGATGCTTTGAACAAAGTGGCCAATTTCTCTGGGTGGCATACACAAAATTATAAGTAA
>mrna13354.1
ATGGAGAATAATGGACGAGAGGAGATGGTGAGAGGGAAGATTGAGATGAAAAGAATTGAAAATGCGACAAGCAGGCAGGTAACCTTTTCTAAACGTCGAAACGGGCTGTTGAAGAAGGCTTATGAGCTTTCGGTTCTTTGCGATGCCGAAGTTGCGGTCATCGTCTTTTCTCAGAAGGGCAGGCTCTATGAGTTTTCCAGCTCTGATAATTTAAATATCTTGCAAGTACAGCAATTGAAGCATGAATCAGCTGACATGGCCAAGAAGATTGAGATCCTAGAAGCTTCTCAACGGAGGCTTTTGGGACATGATTTAGATTCTTGCTCTGCTCAAGAACTCAATCAGATAAGTAGCCAGCTCGAGCGAAGCATACGCATTGTTCGAGATAGAAAGGGTCAGCTATTCATGGAACAAATAGAACGACTCCAAGCGAAGGAGAGGATCCTCTTAGAAGAGAATACAAAACTTCACATAGCGTGTGGTGCAAGGCCTTGGCAGCAACATATAGTTCAAGAAAAAGAAGTTGGGGCAGCAACTTATAACTGGATGAACAGTAGTCAAAGTAGCAGCAGCCAAACAATCAGTAATTCAGATCAGGTGGAGACTGGGTTGTTCATCGGACCACCAGCGATGCGCTGTGAATAA
>mrna04563.1
ATGGGAAGAGGGAAGGTGGAGCTGAAGAGGATCGAGAACAAGATAAATCGGCAAGTAACATTTGCCAAGAGAAGGAACGGGTTGCTGAAGAAGGCGTGTGAGCTCTCCATTCTCTGTGATGCAGAGGTTGCTCTCATCATCTTCTCCAGCCGTGGCAAGCTCTATGAGTTCTGCAGCGGCCCCAGCATGGAGAAGACAATTGAGAAATATCAAAGATACACTTATGCAGAACTGGAAGCTGCTCAACCTGCTCAGGATACACAGCAGAGCAGATACGAAGAATATGAGAACCTAAAAGCGAAAGTAGAGGTCCTACAACGCACGCAGAGACGTCTTGATGGGGAAAATTTGGAACATTTAGACATAGAGGAGCTTCAGCAGCTTGAGAATGAACTAGATTTGTCGTTGAAGCGAGTTAGGTCAAGACAGAGCCAAAATATACTTGAACAGCTTTCCGATCTTCAAAAGAAGGAAAAGCTGCTGCTGGAAGCAAACGATGAATTGAGAATGAAGTTGGAAGAGAGTAATGAAGGTCTTCAACGAGGTTCAATAAAAGCAAATCAGCCAAGTATACCAAATGGCCACCCATCTACTGCTCAATCAGCTCAAGGTTTCTTTGAGCGTTTACAATGCAACAACTAA
>mrna19425.1
ATGGTGAGAGGCAAAACCCAGATGAGGCGGATAGAGAACGCCACGAGCCGTCAAGTCACCTTCTCGAAGCGACGCAGCGGTCTTCTGAAGAAGGCTTTTGAGCTCTCCATTCTCTGCGATGCCGAGGTTGCGCTCATAATCTTCTCTCCCAGAGGAAAGCTCTACGAATTCGCAAGCTCGAGTGGTTTTAATATCAAGGATCTAGGGCCGCTGTACTATTTTCTTGGTCTGCAAGTTCATCAATTCCCTCATGGGGTTCACCTCAATCAGGTTAAATATGCTCATGATCTTCTCTCTAAGCATGACTTGTTGCTTAGTAAGCCTGTCAGTACCCCTATGTCTGCTAAAGATACCCTCACAGTCACTAACCCCACAGAGTTCGGGCCCTTTCTTGTTGCTATGAAACGCATATTGCGTTATGTGAAAGGAACTATTGGTCATGGTCTCTACTTTGCTCCTCAGCGTCAGCCTGAAACTATAGAACGTTATGAGAAACATACAAGAGACAACCAAGCCAATAACAAAGTTGCTATCAGTGAACAAAATGTGCAGCAGCTCAAGCATGAAGCAACTAGCATGATGAAGCAGATAGAGCATCTTGAAGTTTCGAAACGGAAACTATTGGGAGAGAGTCTAGGACTATGCACCATTGAAGAACTGCAAGAAGTAGAGCAACAGTTGGAGAGGAGTGTGAACACCATTCGAGCAAGGAAGGCACAGGTTTTCAAGGAACAGATTGAGCAACTGAAAGAAAAGGAAAGAATCCTCACAGCTGAAAATGAGAGGCTAACTGAGAAGTGTGATGCTTTGCAACAGAGGCAACCAGTAATCGAGCAGAGAGAGCACTTAGCCTACAATGAAAGTAGTACGAGTTCAGATGTTGAGACTGAATTGTTCATTGGACTGCCAGAAAGGAGATCGAAGCACTAG
>mrna26429.1
ATGGGAAGGGGAAAGATTGTGATAAGGAGGATCGACAACTCAACCAGCAGGCAGGTGACGTTTTCGAAACGGAGGAATGGATTGTTGAAGAAGGCCAAAGAACTGGCGATCCTGTGTGATGCTGAGGTCGGAGTCATGATCTTCTCGAGCACCGGCAAGCTCTATGAATTCGCAAGCACCAGCCTGGCCTTTCATTCGTAG
>mrna25618.1
ATGGGGAGAGGCAAGATTGTGATCCGAAGGATTGACAATTCCACGAGCAGGCAAGTGACGTTTTCCAAGCGAAGAAATGGGCTGCTGAAGAAGGCTAAGGAGCTTTCAATTCTCTGTGATGCTGAGGTTGGCTTGATCATCTTCTCCAGCACTGGCAGGCTCTATGATTATGCTAGTACTAGACAATTTTACCCTCACCACTTCAACATGTATAAGGAGAGAGAAAGTGGGAGTGAGAAGACTTTGCCGGTTTCTCGCTGGTCTCCGGTCACCGGCCGTCGGCTGCCGGACTCCGGTCCCCGGATTTTCTCCGACCGTCATCGGAATCTCGTCGGATTTTCTCCCGTCACCGGTCACTCCCCAAGCCACAAGAAATTTATTACCCCCAGTAATAAAAATTCCTCGACGCCTCCACGTCCTCCACCAGCAGTCGGTGCTACCAAATTAAGGTTGTTGAACGACGAGGCAGCGAAGGAGATAGAGTCGAACCAGAGGACAAGGATCTTGAGGCGGAGATCAGCGAGCTTTGACGACGAAGTACTAAAGGATCGTCGGGCTCGAGGACAAGGGAACCAAGGAGAAGCAGGAGGCGGTGAAGGTGATCGACGTCATCAGTGGCGCTCGATCGGTAGAGATCTCTAG
>mrna26119.1
ATGGGGAGGGGAAGGGTTCAGTTGAAGAGGATAGAGAACAAGATCAACAGGCAGGTGACTTTCTCAAAGAGAAGGTCTGGGCTGCTCAAGAAGGCGCATGAGATTTCTGTGCTCTGCGATGCTGAGGTCGCTTTGATCGTCTTCTCCACCAAAGGCAAGCTGTTTGAGTACTCCACTGATTCTAGCATGGAAAGAATCCTGGAAAGGTATGAGAGATATTCATATGCAGAGAGGCAACTTCTTGGAAATAATCATGAGCAGCAGGATCAGGATCAGTCAAATGGAAACTGGACTCTGGAACATGCAAAGCTCAAAGCCAGGGTGGAGGTTTTACAGAAAAATCAAAGTCATTTCATGGGGGAAGACCTACAATCCTTAAGTATGAAACAGCTTCAGAATTTGGAGCAGCAACTTGATTCTGCTCTGAAGCACGTAAGGTCTAGAAAGAACCAACTTATGTACGAATCCATTTCAACGCTCCAGAAGAAGGATAAGGCGTTGCAGGAGCAAAATAATTTGCTGACAAAGAAGGTCAAAGAGAAGGAGAAAGCAGTAGCCGGCAGTGCTCCACAGTCCCAGGCGCAGGCACAGGTACGGGGACAGGCACAGGCACAGGTACAGGCACAAGCACAGGCACAAGCACAGGCTCAGTCACAATGGGAGCAAATGCAGAGGCAGAGCTTCGACTCCTCCACCAGTGCCCTTCTACCTCAGGCATTGCCGTCCATGAATTTCGGAGGCTCCTCTGGAGGTTATGATCAGGATGAAGAAATCCCACCTCCGCCTCAACATCAAGCCGCCGCCAACAGTAACACGCTCCTTCCGCCTTGGATGCTCCGCCACCTGAATGAATAG
>mrna04228.1
ATGGGAAGAGGCAAGGTTCAGCTGAAGCGGATCGAGAACAAGATCAGCAGGCAAGTAACATTCTCGAAGCGAAGGACTGGATTGATCAAGAAAGCTCATGAGATCTCAGTTCTGTGTGATGCTGATGTAGCTTTGATTGTCTTCTCCACCAAAGGCAAGCTCTTTGAGTACGCTACTGATTCCAGCATGGATGCGATCCTGGAGCGATATGAACAATACTCGTATGCAGAAAGGCAGAGCACGGGTATTCCTGATTCTCAACCACAGGGAAGTTGGTTCATGGAATTTCCCAAGCTTGCGGCAAGGATTGAAATCTTACAAAGAAAAATAAGGAATTACACGGGAGAGGATTTAGACCCCTTGAGTTTGAGGGAGCTTCAAAATTTGGAGCAACAGATCGATACAGCTCTTAAGCGCGTGCGAGCAAGAAAGAACCAAGCAGTGCATGAATCCCTTTCAGAGATGCACAAGAAGCAAAGGACACTGCAAGAGCAAAACAACTCGCTAGCAAAGAAGCTGAAGGAGAACGAAAAGCTGCTGCAGGAAGAACCTAATGATAATCAGCAGCCAAACCCCTCAACCCTCGTGTTAATGCCTACTCAGCAAGCTCCAAAATCACCAGCACTACTCTCTTCTCTAACTATTGGTGGGGATTTCCAGGGAAGAAGAGATGCAATGGATGAAGATGTTAGGGATTATCAGGGAAGAGCAGAAACTCAGCCTGCTAGTAGCACAGTCATGCCACCATGGATGGTTCGCCATTTGAATCAATGA
>mrna29503.1
ATGGGTAGGGGGAAGATTGAGATCAAGAAGATTGAGAACATTAACAGCAGACAAGTCACATTTTCAAAGAGGCGTGGTGGGTTACTCAAAAAAGCTCAGGAATTGGCTATTCTCTGTGATGCTGAGGTTGCTGTCATCGTCTTCTCTAACACTGGCAAGCTTTTTGAGTTTTCCAGTGCTGGTGGATGCTTCTATTTCTCGAGTTTTCTTTTGGATTTGTGTGAAGGGTCTTGGAAGAATGTTTTAGTTAGGGACAGCGATTTCCTCTACATTGTTGACTTTGGGCGTGTTCCTCTGTGGATTGTGATTATTGATGAGCAATTTAGAGCTATGTATTCTGCAATTCATATGAAGCGAACTATTGCAAGATACAACAAGTGCTATGAGTCTTCAGAGACTGCTCCTGTTGAATCAAGGGCAGAGGAGGAACACCCTAAGGAAGTGGATGTCCTAAAAGATGAACTTGAGAAGCTCCAATCAAAACAACTGCGTCTGTTGGGCAATGACTTATCTAGTTTGAGCTTGAAAGAATTGCAGAAACTAGAAGATCAATTAGCTGAAGGATTATTTTCGGTGAAGGAGAAAAAGGAAAAATTACTGATGGAGCAACTAGAGCAATCAAGAGTACAGGAACAGCGTGCTATAGTGGAGAATGAAACCTTGCGCAAACAGATTGAGGAGCTTCGCCGTTTATATCCCCAGGCTGCTCATGCAGTTCCATCTTATCTTGAGTATTATCCTGTTCAAAAACAGAACTCCCCTGTGAACCATGGTGCCAAAAGTCCCGATTTGGTCAGCAATTTCGCCTTTGACAACGGAGATTCTGACACCACTTTACAATTAGGGCTGCCAAGCGAGACTTATCGCAAGAGGAAGGCTCCAGAAAGGGAAAGCCACTCAAATGACTCAGGGAGCCAACTAGGCCTGTAA
>mrna04562.1
ATGGGAAGGGGTAGGGTTCAGCTGAAGAGGATAGAGAACAAGATCAACAGGCAGGTGACGTTTTCGAAACGAAGAACTGGGTTGCTGAAGAAGGCGCATGAGATCTCTGTCATGTGCGATGCTCAGGTTGCTTTGATTGTCTTCTCTAACAAAGGGAAGCTCTTTGAATACGCAACTGATTCATGCATGGAGGATATACTTGAACGCTATGAGAGGTACTCATATGCAGAGAGACAGCTAGTGGAACCTGATTTTGATTCACAGGGTAACTGGCCCTTCGAACATGCTAGGCTGAAGGTGAAAGTTGAGCTTCTGCAGAGAAACCTAAGGCACTATTTGGGAGAAGATCTGGATTCATTGAGTATCAAAGAGATCCAAAGTTTGGAGCAACAGCTTGAAACTGCTCTTAAGCAAATTCGATCAAGAAAAAACCAACTCATGCATGAGTCGATCTCTGAGCTACAGAGGAAGGAGAAGGCAATCAAGGAGCAGAACAACTTGCTTTCAAAGAAGATTAAGGAGCACGAGAAGAATGTAGCGGAAGCTCAGGAGGTTCATGACTGGGAGCAGCAGCAGCAAAACCATGGCCTTAACCTGCTAGCACAGGGTCCAATTCCATGTTTGAACATGGGGGGCACTCAGCAAAATGATCAGTTCCTTCAGGTGAGGAGGAACCAGCTCGACCTTACTCTCGAGCCATCGTTGTATTCATGCCACCTTGGATGCTTTGCTTCATGA
>mrna01336.1
ATGGGAAGAGGGAAGGTGCAACTGAAGCGAATCGAGGATAAGATCAGGCGCCAAGTGACTTTCTCAAAGCGAAGGAGTGGGCTGATGAAGAAGGCTCGCGAGCTCTCTGTGCTCTGCGGCGTCGAGGTTGGGCTCATCATCTTCTCCGCCAAAGGGAGGCTGTACGAGTTCTGTAGCGGCGATAGGTACGCCGCACCCAAATCTTATTGGAAAGTTTTCATGTGTTGCGCATACAAGATGCCAGCAGAGAAGTTCACAACCTTCGAACTTGCCAACGCAAGAGAGATTGTGAACGACTTCATGCCGTCGTCGATGGAGGACGACGTCTTGAAGGAGGATTCGATGGTCTTCGAGAACGAGGAGGAGGCCATCATTTGA
>mrna13356.1
ATGGGGAGGGGGAAAGTGGTAATGAAGAGAATCGAGAACAAGGCAAACCGGCAAGTTACGTTTTCGAAACGACGGCTGGGTCTGTTCAAGAAAGCTCAGGAGCTCTCTGTGCTCTGTGATGCCCAAGTTGCCCTTATCGTCTTCTGCAGCTGCGGCAAGCTCTTCGACTTTGCCAGCACCAACGATGTAAACGAAATCCTCAACCGCTACCACCAATGTTGCTATTCCTCACAAGACAATGTTGCTGAGAGTGAAAAACAGAACTTATATCAAGAGGTCTCAAGATTGAAAGTCAGATATGAATCTCTTCAGAGTTGGCAAAGACATTTTCTTGGAGAAGATCTTGACAAACTTCGTCTGAAAGAACTGGAACATCTAGAGAAACAGCTTGACAGAACTCTTTCACAAGCTAGAGAAAGAAAGATGCAGATGATGTTAGATCAATTAGAAGCACTACGCAGAAAAAAGAGTGATCTTGAAGAGATAAAAAAGCAGCTCGAATCTGAGCTTGAAGAAAGTGAAAAACATGATGACAATACTGATGAGGATGATGAAGAAGATGAAGCACTAATTCTAGGTCGTCCGGGAGGACAGCCAACTGGCTGTGGCAATATTGGCATCCCTGAAATTATTCTTGTATTATATCCTCGAGCCATCCCTGAAATTATTCATGTATTATCTCCTCGAGCAATGCATGTAGAAACACTCTGTTTTCTCTGTTTCAATTCCAATTCCATTGCTCTAATGGCTTCTACTCCCAACTCAGATCCAGAAATAAAAGATAACAAATCGATGGTTGTTTGCTTTGGGGAAATGCTGATTGACTTTGTGCCAACTGTCGCTGGAGTTTCACTTGCTGAAGCACCTGCTTTCAAAAAAGCTCCCGGTGGCGCTCCTGCTAATGTGGCTGTTGGTATCTCTAGACTCGGTGGTTCAGCAGCTTTTATAGGCAAGGTAGGTGACGATGAGTTTGGCAAGATGTTGGCTGATATTTTAAAACAAAATAATGTTAACACCTCTGGCGTGCGATTTGACCACAATGCAAGAACTGCATTGGCATTTGTAACACTCAGAGCTGATGGTGAGCGCGAATTCTTATTTTTCCGTAATCCAAGTGCTGATATGCTTTTACATGAGTCAGAACTTGAAATAAGTCTTCTTCAACAGGCAAAAATTTTCCATTATGGTTCAATTAGTTTGATTGAGGAACCATGCAGGTCAACCCATCAAGCTGCGATGAACATAGCCAAGAAGTCTGGTTGCATCCTTTCTTATGATCCCAATTTGCGATTGGCATTGTGGCCATCAGCAGAGTTTGCACGGACAGAAATAATGAGCATATGGGATCAAGCAGATATTATCAAGATAAGCGAGGAGGAAATAACTTTCCTGACTGGTGGTGATGATCCTTATGATGATAATGTGGTGTTAACAAAGCTTTTTCATCCTAATCTTAAACTTTTGATAGTAACCGAAGGATCAGAGGGTTGCAGATATTACACACAAAATTTCAGGGGCCGTGTTGCGGGGATCAAAGTAAAAGCCATTGATACAACTGGTGCTGGTGATGCATTTGTCGGTGGGATACTCAACAGCATAGCTTCTGATTCGAATCTTTTTCAGGATGAGGAAGGGTTACGAGAAGCTCTACTTTTCGCAAATGCCTGCGGCGCAATCACAGTAACAGAACGAGGAGCCATTCCTGCAATGCCGACAACAGAAGCCGTCCTCCAGTTTTTAGCTCAAAACGCTGATAAAAAAAATCGTTGCCTCTCTGATTCAAATTCCGGCGAAGAATCCGAAATGGCTTCGAAGACGAATCCGTCTCTGATGCCGGAGATCGGACCCGACGGCCTTGCTCGCGAGGCCTCCGTCATTACCTACACTGAGAAAGTGATCGAGGAAGAACAGCATCAATTGAGAAAATATATAGAAGAAAATTACTCTAAAATCCGCGATGTTGAACGAGAGTTTGCAAGTCTTTCAATGGAGATGAAACTCACAGCTGGGCCGAAAAAATCAGCTCTTGAACACTTGAGGAAGAAAATAGAGATAGCAACAGAGAGAATTCATGCTGCGAAACTGAAGGAAGATCAAGCAAAAAAGGCATGGGAAGCAGCAGCAAAGGTTGTTAAGGATGAGGAAGCCATCAAGCAGAAGCTGTGTGATGACTTAAATAGTCTGGTACAAGAAAGCAGCAATACTCAGTTTTCAAGACTGGAGGAGTTAAAAAGACGACTTGAAGCTTTGAACCCAACTAGAGCATCGGCCTCAGTTTCTCTTGGGTACCTCTTAACTCTTCCCATTGAGAAGCCACTGGATGGGAACTCAATGGGACTTGCTCAAAGTGTCACCACTCCAGATTCCTCTCAGGTTCCTGGTGGAGTCGCTGATAACATGCCTAATCAAGGAAATGCTGGAAACGTTCCGGTCATGAATGGGAACAATCAACAGGCTCCTGTTGAGGGTGAAGGAAGAGGAAAGAAGAAAAGCCAGTACCATGGAAGAGGAAAGGGACTTGGAGCCGTGCCCAAGGGTAGAGGACCTCCTGCACCTGGCTGGACGGGGTCTGGGTTTGATGTGGATGACACCAGACTCGATGCCCTGAATGCATGGGACACCAAGGTCAGGGGTAGCCCAGCTCTGTATTGTTACAATCATAACACTGATAGAATAGCTGAGCTAGGTAGGGAGACGATGACGAAGATTTCTCAGTTGCAGTGGCTAGTGACTGGCATGGTCAAGTCTGTAGGTCTTCAAGTTGTTCATTTATTTTTGCATATGCATTAA
>mrna20015.1
ATGGGTAGGGGAAAGATAAATATTTCAAGGATAGAGAACAAAACCACAAGGCAAGTGACTTTTGCGAAACGCAGAGCTGGGCTTCTGAAGAAGACTCATGAGCTCTCTGTGTTGTGTGATGTCCAGATCGGCCTAGTCATCTTCTCAAGCACTGGGAAGATGTTTCAGTACTGCAGTGACTCAACAAGTATGGATGACATGATAAGAAGGTACCAGTATTCTTCAGGGACTCGTATACCACAACACAGTGACGCGGATATTCTTAATGCTGAGATAAGAAAAATCAGGAAAGAAACTCAGGACCTCCATCTGAGCTTGCAACGCTACACCGGTGAGGATCTGAGTTGTGTGCGATTTGAGGATTTGGAGGAGCTCGAAAATCGGCTAGAGGAGTCTGTCAACAGGGTTAGAGCTAGGAAGTTTGAGATCTTGCAACAAGAGGTTAACAATCTTCGCATAAGTACTAAACAGAGGGAGGAACAGAATGATGAACTATGCCATCTGATCAAGGAGCATCAGGCTGCAGTCTTTACTCATCAGCACCACTATCAGCAGCAAATGGGAATGGAACCAAGATCTGAGGAGCATCGACAACTAATGGAGCAATTCCCATTCTGTGGTGAAGAACAGCCTTTGCTTCAGCTTGCAACTACGTCCATGCAGCCTCAGTTTGCAGCTTACCCGGCTAGTTCTAGTTCTCTCCCACCTAATCCACCACACCTTCACGAGTTCAGTCTCAACACCCCCATCTATGGTATAACATAA
>mrna11268.1
ATGGGGAGGGGTAAGATTGAGATTAAGAGGATTGAAAACTCAAGCAACAGGCAGGTGACCTATTCTAAGAGAAGGAATGGGATCATCAAGAAGGCTAAGGAAATCACTGTTCTCTGTGATGCTAAGGTTTCTCTTATTATCATTGCTAGCTCTGGAAAAATGGTTGATTACTGCAGTGGCCCTCCGGAAACGCTGAAGAAAATCTTGGACAAATACCACTCACAGTCTGGAAAGAGGTTATGGGATGCAAAGCATGAGGATAGAGCTCTGGAGGAAGAGCGTAAGCGCCTCACATACCAGCTGTACAAAGTGATGAAAATTGAAGAGAATTTGAGGGACATGAACTACAACACCACCACCCATGGCCAGCAGATACCTTTTGCCCTCCGTGTCCAGCCTAATCAGCCCAATCTCCACGACATAATGTAA
>mrna24852.1
ATGGCCTATGAAAACAAACCAAACACTGACCTGGACGCTGATGCCCAAAGAAGATTGGGAAGGGGAAAGATAGAGATCAAGCGGATCGAAAACACCACCAATCGCCAAGTTACCTTCTGCAAAAGGCGCAATGGTTTGCTCAAGAAGGCCTATGAGCTCTCTGTGCTCTGTGATGCTGAGGTTGCTCTCATAGTCTTCTCTAACCGTGGCCGCCTCTATGAGTATTCCAACAACAGTGTTAGAGAAACGATTGAACGATACAAGAAGGCATGTGCAGATACTTCAACTAATGGATCTGCCTCAGAAGCTACTGCTCAGTACTATCAGCAAGAAGCTGCCAAGCTGCGCAACCAGATAAATGCTTTGCAGAACAGTAACAGGGGTTATATGGCTGAGGGTTTAAGCAATATGAATATCAAGGAGCTCAAGGGCATGGAGAGCAAACTTGAGAAAGCAATTACCAGAATTAGATCCAAGAAGAATGAACTCTTGTTTGCCGAAATTGAGTACATGCAGAAAAGGGAACTTGACTTGCATAACAATAACCAGCTCCTCCGAGCAAAGGGGCAGATAGCTGAGAATGAGAGGCAACAGCAGAGCATAAATGCAATTGCAGGAGGGCATGGAAGCTATGAGATCGTGCAGCCGACTCAGCCCTTTCATGAGGCTCGCAACTATTTTCAAGTGAATGCTTTGCAACCCAATATTCATCAGTACTCGCGCCATGACCAAGTTTCCCTTCAGTTAGTGTAA
>mrna24494.1
ATGGAGATCCCAAAACAAATCACACCAGCTGATGATCCTGAGAGCTCTTCCCAAAAGAAATTGGGAAGAGGGAAAATTGAGATCAAGAGGATTGAAAACACTACTAATCGGCAAGTCACATTCTGCAAGCGCCGCAACGGTTTGCTTAAGAAAGCTTATGAACTTTCTGTTCTTTGTGATGCTGAAGTTGCTCTTATTGTGTTCTCCACCCGGGGGCGCCTCTATGAATATGCCAACAACAGTGTTAGAGCAACAATCGAAAGGTACAAGAAAGCATGTGATTCTTCAAACACTGGATCTGTTACTGAGGCTAATGTTCAGTTTTATCAGCAAGAAGCATCCAAACTAAGAAGACAGATCAGAGAAATTCAGAATTCAAACAGGCACATATTGGGGGAAGCTCTTAGCACTTTGAACGTCAAGGAACTGAAGAATCTTGAAGGAAGATTGGAGAAAGGGATCAGCAGAATAAGATCCAAGAAGAATGAAATGCTGTTTGCTGAAATCGAATATATGCAAAAGAGGGAGATCGAGCTGCAGAATCATAACAATTTTCTGAGAGCAAAGATTGCTGAAAATGATAGGGCACAGCAGCAGCAAGCAAATATGCTGCCAGGAACATCGTCCGCGTATGAGCAACCAATGCCTCCTCCTCAATCATATGATAGGAGCTTTCTCCCTGTGATCATCGAGTCCAATCACAATTACAATCGCCAAGGGCAGAACCTGACACCTCTCCAACTTGTGTTCGATACACGGCTGTGGGCGTCTTTCAGATTAAGCCTCTAA
>mrna25070.1
ATGGGGAGAGGAAAGATTGAGATAAAGAGGATTGAGAACACCACAAACCGTCAAGTGACCTTCTGCAAGAGAAGAAATGGACTGTTGAAGAAAGCTTATGAGCTCTCCATTCTGTGTGAGGCTGAAGTTGCCCTCATTGTCTTCTCTAGCCGTGGCCGCCTCTATGAGTATTCCAACAACAACAGCATAAGAAATACTATAGAGAGGTACAAGAAGGCATCTTCCGATAATTCAGGTGCAACCACTATTACAGAAATCAATGCTCAATACTACCAACAGGAATCCACAAAGCTGAGGCACCAAATTCAAATGCTGCAGAATTCTAACAGGCACTTAATGGGAGATTCTTTGAGTAATCTGACTGTGAAAGAACTTAAGCAGCTGGAAAATAGGCTTGAACGAGGCCTTACTAGAATCAGGTCCAAGAAGCATGAAATGTTGCTTGCTGAAATTGAGTACTTGCAGAAAAGGGAGATTGAGCTGGAAAACGAGAATGTATTAATTCGTGCTAAGATAGCAGAAGTTGAGAGGCTTCAGCAAGCAGACCTGGTTTCTGGGGCAGAACTGAATGCCATCCAGGCGTTAGCTTCTCGCAATTTCTTTGAGTCCACTATGATGGAGGGTGAGACTTCATACTCACAGCCAGAGAAGAAATTGCTCCATCTGGGGTGTGTAATTTCTACTATCCTTTAG
>mrna27105.1
ATGGCTCGTGGAAAGGTTCAGATGAAGAAGATCGAGAACCCGGTGCACCGACAAGTTACCTTCTGCAAGCGTCGAGCAGGGCTCTTGAAGAAGGCTAAGGAGCTTTCTGTGCTGTGTGATGCAGATATTGGAGTTCTGATTTACTCTTCCCATGGAAAGCTCTTTGAACTAGCCACCAAAGGATCCATGCAAGGGCTTATTGAAAGGTACATGAAAACGAAGCCTGCTCGAGTACCTCAGGCTGAACCTGTCATGGAAACCCAGACTCTGGATGCAAAAAAAGAGTGTAACTTGCTGAAACAGGAGATTGAAATACTACAGAAAGGTCTCAGGTATATGTTCGGAGGAGGTGCTGGGACAATGTCTTTGGATGAACTACAAGTGCTTGAAAAACATCTCGAACTTTGGATTTACCACGTCCGCTCTGCAAAGGAAGGAATACTGACTGCTGCAAATAAGTATCTTCAAGACAAGATTGAAGAGAACAGTGGAGTCACTAACCTTATGCCAGTGGCGACTGATACCCCATATCCACTAACCATACCAAATGATGATATAATTTCACTGTTAGGAAGCAACTTTGGTTTTTAA
>mrna06301.1
ATGGGTAGGGGGAAAGTGGAGCTGAAGAGAATAGAGAATCCGATCAGCAGGCAGGTGACCTTCTCAAAACGCCGTACCAGCATCCTAAAGAAAGCCTTTGAGCTTTCCGTGCTTTGCGATACTGAAGTTGCTCTCATCGTTTTCTCTCCCTCCAGCAAGCCCGACCTATATGCAAGCCATGACATAAATAGAACGATTGCGATGTATAGAAGTCAAGTAGGACTGCATCAATCAAGTAACCCTGCATGCTCTACAAGGATTACAACCATGGAGCAGTTATGGAGGTATGAAACTGAAGAGTTAAGAAGGTTAACACAGAACTTGGAAATGAAGCTCAAGAACTTAGCTGGAGCAGAGCTATCAATTTTGGGTATGCAAGAGTTAAAACAGCTAGAGAGACAGTTAAAGACTGGGCTGGAACGCATCCGCTCTAGAATGAAGTTCTACGACTTAGCTAATGAAGATTTTTACTGA
>mrna31068.1
ATGGTCATGACCTGTCCAAGAAGAACCAAGATAGAGAAGATCGAACATCTTAGTAGCAGGCAAGTCACCTTCTCCAAACGCCGAAAGGGGTTGTTCAACAAGGCAGGAAAATTTTCAGTTCGATGCGGTGCAGAGATTGCAGTCATAGTTTTCTCCAACACCAAAAAGATGTACCAGTTCTCAAGCCCCAGCATGGAACACATTCTTTCAAGAAGGAACAGAGTCATGAAGGAACGTGCCGGCGGCTCCGTAATGGAGTCTCCAGAAAAGAAGAGCCAACATGAGGCGCCGAGTTTATCATCTGATAGTTTGAGCGCAATAGCAGCGGTACTGCAGGAAGAAAACAGAGCCCTAAACTTGGATGGCTCGAGGTTGAAGGGTTTGGAGTTGGATGGCATGAGTTTGAGAGAGCTGAATGAGCTAGAGAAACAAATAAGGGAAGGAATAGAATCAATTGAGAAAAGGAAGATTGACGTGGAAAACTACTACCAGCAGCCCGTATACATGCTTGAAGATTCAGACCGTTTGGATGGGAATACTAGCAATTTTTTCTCTGGTACAAGCTCAAGTGCCATATCAGATTGTATTGAATCAGAGCTAAGTAAACAGTTTGTAGATACTTGTTTGCACTTGTGA
>mrna16491.1
ATGGGATTAAGGAGGACCGAAATGAAGAAAATAAGCAGCAAGAACGCCCTCAAGACCACCTTCACAAAGAGGCGACAAGGTCTGTTTCGCAAAGCCAACGAGTTTTGCACCAGAACTGGTGCCCAAATCGCCATTATCACCTTCTCACCCGCTGATAGACCGTTCACATTTGGTCACCCTTCAGAAGATTCCGTCATAGATCGTTATTATAATCCCGGCAAACAAGTACTCGAGGAGAATGGTGGTCATGGCAGTGTCATTGACGAGAAAGATGAAAACGTCAAGTTCTGGTCGGATAAACCCATTGAAGCCATGGGACTAGGCGAACTTAAGGAGCTTGCGCGATTGGTAGAAGATGAAATAGAAGAGACGAAGATGAGAGAAGCATGCACCAAAGACCTTTTGGGTTTAAACTGGAAAGGGGACGACCCGAAGTTAGATGATGAGATGAAAATAAGAGAATCACGCACAAAGGACTTCTTGGCTAACTGGGTATGA
>mrna10739.1
ATGCCAAGAGCTAGAGTCAAACTTGCACTGATAGATAGTGAGAGAGCTAGGAAAGCAAGCTTTAACAACAGAAAGGATGGTCTTATGAAGAAAGTGAGCGAACTTCAAACCTTGTGTGATGTGCATGTTTGTATCGTTATCTATGATCGGGGCAGTAACGAGCCATTTGTGTGGCCTAACCGCCCAAAAGTGGAGGAACTGATCAAGAGATACCTGAGACTACCAGGTTTTATGCGACTTAAGAAGGCGCTATGCCAAGAGAGGTACCTCAAGGAGAAGGTTGAAAAAATGCAAGAGAAGAACAACATAATTCTTAGATCGAACACTGCGAAGGAGATGGTAGAACTCATGCACCAAAACCAAAATGGTAAGCCGATTTATGAACTTGACCTTTATCAAACATATGCTTTGCTTTACTTTTTGGAAGCAAAGATGAAAGAGATCCAGATCCAGATCGCTTTCTTTGAACAAGCCAGTGCTCAAAGTGAAACTGCCAATAAGTTGGGGGTGCCCATGGGGAATTCTATGGAGTGGCCATACAAAATTCTTGGAGTGGACAATGATAGATGTGGTAATGGAAATGAGCTGGGGTTTCAGATGCTGCACCAAGGTTATGTGAACAAGGATGATGCCCGCGGCTTGCCGCGGTTTTTTGCAATGTTGTCTGTGTTAATGGAGCACAACAGTATGATTCATTATATATTTTCTTACCAGCTGGAAGGACAATATATATAA
>mrna31290.1
ATGGGTCGTGTTAAGCTGGAGATTAAGAGAATAGAGAACAACACCAATCGGCAAGTTACATTCTCAAAGCGCAGAAATGGACTCATTAAAAAAGCCTACGAGCTTTCCATCCTTTGTGACATTGACATTGCACTTATCATGTTCTCTCCTTCTGGTCGTCTTAGCCACTTCTCCGGCAAACGAAGGATTGAAGATGTGTTTACTCGTTACATCAATCTCCCAGACCAAGAAAGAGAGCATGCTATAATTTTCCCTGATCACAACAGACTTCCTGATCTACAAAACAAAGAGGTCAGATATATGGCATGTAGCAATTACTTGCTCAGGACCCTTCAACAACTTCGTAGTGAGAATGATATTGCTCTTCAACTAGCCAAGTTTGAAATTCAACAGGAAATCGGTGGGCTACAACAACAGCTTCAAATGGCGGAAGAGCAAATAAGGATATATGAGCCTGACCCACTAAAAATCACATCTATGGCAGAGCTTGAATCATCTGAGCAAAGACTTGAAAACACCTTGTCGCGTGTTATGCAGAGAAAGGAATATTTGTTGAGTAACCAGCTATCCTCTTTTGATTCATCTGGAATACAGCAAGTGTTGCCAGGTTCGTTTGAGAATGAGGTGGCAGGTTGGTTGGCTAACGGAGGCCACAACCACTCCCAAATATACGATGCTTCTGCTCCTTTGGATCACCAACTTAGGAACTTGTCGTCGTCACTGTATGATCCGTTTTCACAAGGAACGAGTTCAAATGGTGGCGCAGATCCGAGTAGCATGGGAGAGTGTCATGTGAGTGTTACAAACGGCAGTGATGGAGAGCTTCCGACTTGGCCACAGCCTTACACATCTTCCGGACATCATTCCAATCTTATGCAACCATCACTGATGCCTCAATATCAGCAGGCAATGGTAAGCTCAAACATGCCAGAAATTATACCACACGAGCAGGTGGATATTCCAGTTAGCAGCTCCAACGTACAAGCTTACAACGATGGTGCAGACAATTACCATGACCAAAACAACAAAGTGCCTCAGCTTAATGGGCATTAA
>mrna12119.1
ATGAATAAGATAAGGATCGAGAAGATAGAGAACCTGCCGGCGAGGCAGGTGACGTTTTCGAAGAGGAGAAAAGGACTGTTCAAGAAAGCCGGAGAGTTATCGGTTCTTTGCGACGCTGAGGTTGCTGTTATTCTCTTCTCTTCTACTGACAAGCTCTATGAGTTCTCGACCTCCAGCACGGTGGATGTCATTGCAAGGTTCAAACTGTGCACTGAAGATGTGGAAGAGGGGGACCAGCAGTCACCTAATGAGCTCCAGTTGGTGACTGATGAGTGCATGAGGTTGAATATGGAGCTTGCGGAAAAGAACCACAAGCTAAGGCATATGGAGGGGCAGGATCTGGAAGAGCTGAAAATAGATGAGTTGCAGAGATTGGAGAATATGATTGAAGGAGGACTTAGCCGCGTACTTCAAACTAAGGATCAGAGGATTATGAGTCAGATTCTGGCACTTGAAACAAAGGGAGCAGAGTTGACAGAAGCAAACAACCTATTAAGGCAGAGGTTAGGAACGCTATCAAATGGAGATGGAAATAAAGCTAGTGGCGTCCTTTCGGATCCGGGGATCTCAACTGATGAAGAAGATATGAGATCAGGATCTTGCACAATTGCCACCAGCTGTTTTAGTACTGGCTCTTCGAGTTCGTCCATGGATGACTCCTCCTCTGAGTACACCTTGTCTCTCAAACTTGGGCTTCTTCCTCGCTGA
>mrna25669.1
ATGGGTCCTCCAAGAAGAACTGAAATCAAGAAGATTGAAGATCTGAGTGCTAGGCAAGTCACCTTCTCCAAACGCCGTAACGGGTTGTTCCGCAAGGCTAAAAGATGGTCAGTTTCTTATGACGCAGAAGTGGCCGTGATAGTTTTCTCCAATACCGGAAAGCTGTATCAGTTCTCAAGCACCAGCATGGAGCACACTCTTTTAAGATACAACAACAAGGGTGTTAGCTCCCCAGATGAGAAGCGCCAACATGAAGCAGCTGCAAAACCTGAAACCCTAAATGCAACAGTGCTACTGCAGGAGCAAATCGCATCCCTAAAATCGGACTGCTCGCGAATGAGGGGTAGGGAGTTGGATGGCTTGAGTTTGAAAGAGCTGGATGAGCTTGAGAAAGAACTCAACCAAGGAATATTATCTATAACAAAAAGGAAGGATGAAGTGCTTTTGGAGGACTTTTACAGCTCTAAATCAAAAGAAGAACAGATTATGGAGATTTTGAGTGCGAATAACTACCGCAAACCCTCATCTGTCCTTGAATTATTTAGTGATTCTCTTCTTCCTTTGGACAGGAGCAGGTTATTCTATGCTTCGAGCTCAAATGACATCGCCAGTTGCAGTGAATCGGCAGGAAGCGGTAAACATAAAGATTTATCTTTGCAATTGTCATTGTCATTATAG
>mrna05027.1
ATGGGGCGGGGGAAAATTGAGATTAAGAAGATTGAAAATCTCAGTAGCAGGCAAGTCACCTTTTCAAAACGCCGCGGCGGATTGTTCAAGAAAGCAGGAGAATTGGCCGTACTATGCGATGCCGAGGTCGCAGTCATAATTTTTTCTCAAACCGGAAAGCTTTATGAACAATCAAGCACCAGCATGGAGAAGATTCTCTCAAGGTATCACAATTTTTCAAACAAGCAGGACGTCCCCCAATTAGAGTACTGTTTAGAAGAGCTCCCCCATGAATTTGTTAAAGAGGAGCTGAAATTTGATTCAAGTGCACTGAAAAAATTTGAAGCAATGCAACAAAAGATTGAAGTATTACAGCTGGAACTCTGTCGGATGAAGGGTCAGAAACTAGATGGGTTGAGCATAAATGATCTATGTGAGTTGGAGAAACAACAAATCGAAGGGGAATTAGCTGTTAAGAACAAGAAGGAGGAAAAACTCTGGGAGGAGAAACAAAAGACTATGAAGGAGCATGAAATGGCTATGCAAAAGATTGAGAATTTGGAAAGAGAGATAGAGGAACTGAGAAAGCAAAACCATGTGCACCCGTCTATCATTGAATCCCATCCTCCTAAGAAGAGGCTTTTATACTATACAAACTCATCAAAAGCCATTTCCAATTGTTCAACTGCCTCTGAAAACGAAAGTGACGAGCATTCAAACACTTCTTTGCAATTAGGGTTTAATTTCTCAGGTTGTCATCGTCCAAGTGTTGGTCTAAACAAGAGAAAAGAAGCTAGCAATCGCCCCAATTCTAATGATTCTGGAAGTCAAGTAGTCTCAGACTGA
>mrna22696.1
ATGTCCGCACTGTTTTACGGTGCGGATTTTCGTCCGTTCGCTACCATACGGCGCCGGCAAGGGCGCGCCTCCACCCCAGCCGACTCCAGCAGCTTCCCCGACCACTTTCCATCCCCTGTGAGTCCGCCGAATTCCAGTTTTCCGGCCAGATTGACTTTGTTTGAAGTTTTGGGTGATCTGGCCGGAAAACTGGATTTCGACGGACTCGCCGGGGATGGAAAGTGGTCGGGGAAGCTGCTGGAGTCCGCTGGGGTGGAGGCGCGCCCTCGCGCGGCGCCGTACGGTGGCGAACGGACGAAAATCCGCACCGCCAGGGATATGGGAAGGGGGAAGATTGTGATCCGAAGGATCGATAATTGTACGAGCAGGCAAGTGACTTTCTCAAAGCGTAGGAAGGGTTTGATCAAGAAGGCAAAGGAGTTGGCGATTTTATGCGATGCAGAAGTTGGACTTCTGATCTTCTCAAGCACTGGAAAGCTTTATGAATGTGCAAGTAACAGGCAGTTCATGGGGGAACAGCTTTGTGGTTTGACTCTTAAAGAGCTAAAGGGTCTAGAAAATCAATTAGAAATGAGTCTGCAGGGTATTCGTTTGAAAAAGGAAAAAATGTTAACTGATGAAATTGAAGACCTAAATGAAAAGGGTAATTTTATTCATCAACAAAATTTGGAACTGTACAAGAAGGTTTTTGGCACAAGCTCCCTGAATTCTGAAAATCGAAGTGGTTGCATTCCCTTTGGCATGAGCACAAATGCACAAATGAGGAGTCACATCTCCCCATCCGCCTTCAGCTAA
>mrna12120.1
ATGACGAAGCCCGCGAGGAATAAGATAAAGATCAGGAAGATTGACAACTTGCCGGCGAGGCAGGTGACGTTTTCGAAGAGGAGGAGAGGGCTTTTGAAGAAAGCTGGAGAGCTTTCGGTGCTCTGTGATTGTGAGTATGCTGTGATCATCTTCTCTGCTACTGGAAAGCTCTTCGAGTCCTCCAGCTCCAGCACCAAGGATGTCATTGCAAGGTATAAGGCACACATTGAAAATGTGGAGAAGTTGGAGCAGCCATCTATTGAGCTCCAGCCTGATCGCATCAAGTTGAGCAAGGACCTTGCTGAGAAGAGCCGCGTGCTAAGGCAGATGAATGGTGAGGATCTGGAAGGGCTGAATATAGACGAGTTGCAGAAATTGGAGAAGCAGATTGAAGGAGGACTTAGCCGTGTACTTCAGACAAAGGAAGAAAAGATTATGAGTGAGATTCTGGCACTTGAAGCAAAGGGAGCCCAGTTGTTGCAAGCGAACAATCAATTAAGGCAGAGGATAGGGATGCTATCGGTTGCAAATGGGAAGAATGCTGGTGTAATCGCCCTGGAGTCGGATAACTCAACGGCCGAAGAAGGTTTGTCATCGGAGTCTGGCACAAGTGGCAGCAGTTGCTGCGCTAATGGTTCTTCCCCAGACGATGACTCTGCTGACGACACTTTATCTCTCAAGCTTGGGCTTATTCCTTACCGTGGCTGA
>mrna13358.1
ATGGGGAGGGGGGAAGTGGTAATGAAGAGAATCGAGAACAAGATAAACCGGCAAGTTACGTTTTCGAAACGACGGCTGGGTCTGTTCAGGAAAGCTCAGGAGCTCTCTGTGTTCTGTGATGCCCAAGTTGCCCTTATCGTCTCCTCCCGCTGCGGCAAGCTCTTCGACGTCTTTGCCAGCAGTCCCAGCACCAACGAACCGAATGTAGAGCGGACGTGCGCACTTCACCGGTTTAAAATGCGCACGTCCCTCCGTTCGCCACCGTCCAACGCCGACGACGGCGCGCCTTCACTCCGACGGACTCCAGCAGCGTCCCCGATCACTTTCCCTCCCCGGCGAGTCCTCCGAATTCCAATTTCCGGCAAGATTGACTTTTTTGAAGTTTTAGGTGATCTCGCCGGAAAACTGGAAAAAAAACGGACTACCCGGGGAGGGAAAGTGGTTAGGAACGCTGCTGGAGTCTTCTAG
>mrna31594.1
ATGGGTCCTCCAAGAAGATCTGAAATCAAGAAGATTGAAGATTTGAATGCCAAGCAAGTCACCTTTTCCAAACGCCGTAATGGGTTGTTTCGCAAGGCTAAAAGATGGTCAGCTTCTTATGACGCAGAAGTGGGCGTGATAGTTTTCTCCAACACCGGAAAGCTATATCAGTTCTCAAGCACCAGCATGGAGCACACTCTTTTAAGATACAACAACTGTCAAACAACGACAAGTGTGGCCCGAGCAAATCGCATCTCGGCCCTGAAATCGGACTGCTCGCGAATGAGGGGTAGGGAGTTGGATGGCTTGAGTCTGAAAGAGCTGGATGAGCTTGAGAAAGAACTAAACCAAGGAAAGATGAATAATTCTCTTCCTAGAGCAGGTTATTCTATGCTTCAAGCTCAAATGACATTGCCAGTTGCAGTGAATCGGAAGGAAGCAATAAACATAAAGATTTATCTTATCTTTGCAATTGTCATTGTCATTATAGGAAGGGACGACTGA
>mrna30741.1
ATGAATAAGATAAAGATCGAGAAGATAGAGAGCCTGCCGGCGAGGCAGGTGACGTTTTCGAAGAGGAGAAAAGGGCTGTTCAAGAAAGCCGGAGAGTTATCAGTTCTTTGCGACGCTAAGGTTGCTGTCATTGTCTTCTCTTCTACTGACAAGCTCTATGAGTTATCCAGATCCAGCACGAAGGATATTATTGCAAGGTACAAACAGTGCACTAAAGATGATGGAGTAGAGGAGTCAGCTGATGAGTGCATGATGAGGTTGAATGTGGAGCTTGCGGAAAAGATCCGCGAGCTAAGGCATATGGAGGGGAAGGATCTAGAAGAGCTGGATATAGATGAGTTGCAGAGATTGGAGAAAATGATTGAAGGAGGACTTAGCCGAGTACTTGAAACTAAGGATCAGAGGATTAGGAGTCAGATTCGGGCACTTGAAACAAAAGGAGCAGAGTTGGCAGAAGAAAACAACCTGTTAATAAGGCAGAGCTTAAGAACGCTGCTATCTATGGAGTCGTCGGGGATCTCAACTGATGATGATGAACAAGGTATGGCATCAGAATCTTGCACAATTTCCACTAGCTGCTTCACTACTGGCTCTTCCACTTCGTCCACAGATGACTCCTCCTCCTCTGAGAACACCATGTCTCTCAAACTCGGGCTTCCTCGGAGCTAA
>mrna05564.1
ATGGCCATGACCACTTGTCCAAGAAGAACCAAGATCGAGAAGATCCAACATCTTAGTAGCAGGCAAGTCACCTTCTCCAAACGCCGAAAGGGGTTGGTTAACAAGGCATATGATTTTTCAGTTCGATGTGACGCAAAGGTTGCAGTCATAGTTTTCTCCAACACCAAAAAGCTGTACGAGTACTTCTCAAGCCCCAGCATGGAGAGATACATGAAGGAACGTGCCTGCGGCTCCGTAATGGAGTCTGCAGAAAAGAAGAGCCAACATGGGGAGCCGAGTTCATCATCTGATAGTTTGAGTGCAATAGCAGCGGTAATGCAGGAAGAAATTAAAGCCCTAAACTTGGATCGCTCGAGGTTGAAGGGTATGGAGTTGGATGGCATGAGTTTGAGAGAGCTGCATGAGCTAGAAAAACAAATAAGGGAAGGGATAGAATCAGTTGAGAAAAAGAAGATTGACGAGCGCGCTGTATACATGCTTGAAGATTCAGATTCAGATCGTGTGGATGGGAATTATAGCAATTTTTTCTCTGGAACAAGCTCAAGTGCCGTCTCAGATTGCATTGAATCAGAGCTAAGTGAACAGTTTATAGATACTTGTTTGCACTTGTGA
>mrna26028.1
ATGGCTATACCTCAAAGAAATGTTGGGCTTCCATTGATGAACCTTGTCAGATTAAAAGGAACTCCCATTCTGCAGCAGCTTCATTTAGAGGAGCGGCTGCTGCGAACCTCGTCTGATAATTGGTGCATTATAAATGATGGCACAAATGATCGTAATATTGTCATGGGTATTTCAGGAAAACATGCAGAGCTTCTAGACATTGATCTGGTGTTACGAGATCAGGTTCCTGTCATTAAAAGGTATACTGGTGGAGGCACAGTTGCAGTTGATCATGGCACCATATTTGTCACTTTCATATGCAACAGGGATGCTGTTCCTGGCTTGAAACTATATCCGCGACCTATAATGTCTTGGAGTAGCCAATTGTACAACAGAGTGTTCAAAAGATTTGGTGATTTTTACCTTCTTGAAAATGATTATGTATTTGGTAATCGCAAGTTTGGTGGGAATGCTCAATGTATTACGAAAGATCGGTGGATCCACCACACATCCTTCCTATGGGACTATGAGGAGAGAAACATGGCATACCTGAAGCATCCAAAACGGGCTAGGGATCATTTGGAATTTGTATGCCGCATGAAGGACTACGTGCCAAGATCAGTTTTCATCCAGAAAACTGTCGAGGCAATCAGTGCTGAATTCTCAGTAGAATCTGAACATACAGACCCATTTGAAACCAACTCAAAGTTTGTGCCCTCAACAAGACTATTGACAAGGCAGGAGTTGGAAGAAGCAGCTGACAGAAATTCGAAAGAGGGTTCATTTATGGTTGTCGAGTGCTGGTGCAATTGGGATGAAAGCTTCATTTGGAGAACTGTGATGGGAAGGGTTAAGTTAAAGATAAAGAAATTGGAGAGCAGTGGCAATCGGCAGGTTACTTATTCAAAAAGGAGGAATGGCATCTTGAAGAAGGCCAAGGAATTGTCAATCTTGTGTGATGTGGACATTACACTTCTTATGTTTTCCCCGACTGGAAGGCCTACATTGTTCCAAGGGGAGCGCAGCAATTTTGAAGACATTATTGCAAAGTTTGCCCACTTAACTCCACAGGAGAGGGCGAAAAGGAAATTGGAGAGCCTTGAGGTACTGAAGAAAACTTTTAAGAAGTTAGACCACGATGTAAATGTACAAGAGTTTGTGGGTTCCAGCACACAGACAGTTGAGGATCTGACAAATCATGCAAGAGAAATGCAAAGCCAACTCACGGAACTGCATAAGAGACTGAGCTTTTGGAGTAATCCAGAGAAGGTTGACAATGTAGAACAGCTAAGGCAGATGGAAGACATGCTTAACGAATCAATAAGGCGAACACGTCTGCACAAGGAAAACTTTGAAAAACATCAACTAGCTTCACTGAATTGCACAAGCCAGGTAACAAATGCTTTAGCTGATGCAGAATGCCTCTTTCACACATTGAGGAAATCTGAAAATGACTTTGTTGCATCGCAGTTTCAAAACGGGATACCTTCATCTTTAATTGTGGGTAGTATGCAAGAAACTCAACCTATACCTTGGATTTTGAATAATGACAATCAACATTTGTTATTACCCAACGAGGCAACCTTTCTGCCTCATAGAGATGTGGACTGCTCTACTAATGCCTCTGTAGCACGATTTAATAGTTACTTTGGCGGCGGCGCCAGCACTAGTACTAGCACTGGCAAACAATCTGAGGTTGGTGATCCAGGGCAACTTGATAATATGGGGCAAATTCCTAGTATGGAAGGAGGTTGTGGCTTGAATGAGTATGACATAAATGCTTGTTTGAGTACAGAACTTGGCGAGCAGTATGCGTATCCATCATATTGCAATCCTAATGTGCCAGACGATAAAAAATTGAAGTCTGGTTTAGAAATGAACTTACCAACAAATTCAGTGGATTATCAAGCAAGTACCAACTTCGAATTGCCTCAATCTTTGTATGGTGACGAGCATCCTTCTTGGCTTTCATCTTCCGGGCCTAGCAGCATTGCTGTATACGATGAGAATACTTACCAGCAGAATTTTACAGGCCTCACAAACCAAACAGATGAAGGAAATCTTGAGAGGTATCCAAGAGCGTTGATGCTCAATGGCTCATTGACTCCTTGGGGCTTAGTTTAA
>mrna07365.1
ATGGGAATGACGAGCCCGACGAGACCCGACAAGATGGATGCTCTCATCGACAACAACGTCCTCGAGCTTCTGATTCAAAGTCCGATCCGGTTGAACGAGTCTGAGCTCGACGAGATGGCTGATGTGTATGACATGCTTGCGACGATCGACAATCGGATCGAGGTGACGTCGATGGCGAAAGGCAAGAGGTCCGGCCACTGGTTGTCGGGTAGAAGAGAAAAAGCGAGCTCGGAGACGGTGTTGCAGAGCTTCTTGGACATGGACTTGGAGGTGGACTCGGAGTGGAGGGAGGAGAGGAGCGGACTTGAGGGAGGAGTGGGTGGAGGGGGAGAGGCGGGACCAGAGGGGGAGAGCGGACTGCTGCTGCTGCTAAGTTGGATCGGTGGCAGAGAAGATGAAGAAGATTTTTTAGGGTATATGTATGTATTTGGGGGTTTGATATTGTATGGAACAGAAGCCCAGAAGGTTTTATGCCCAGCCCTAATTTTAGGTCTAAAATCTTCCCACTTCTTTGATGACTGTATTCTTATTGCGCGAAAGTTGCAATTAAGCATCAAATCGAAGGTCTGGTTGGTGGACGACGACGGCGACGATACACCTCAGGAGAAAGAGGTTAACTCGTGCAGACCTAGTTGGGCTTGGATGGAAGAGGCATTGGCGCCCAAGAAGAAGATATCTGCAATGTCAATGAATGTTGGGGAAGAGAATTATGTCTCCTCAATTCAGAAAATAGAGAATGAGACTTACAGGTTAGTTACTTTCTCCAAGAGAAAGTCATCAATTCTAAAAAAATCAAGTGAGCTTTGCACCCTAACAGGTGCAGAGATGGCCGTAATCATAAGGTCCCCAGGGAATAAAACGTTCTCGTTTGGATACCCTTGTGTGCAAGCCATTGTTGACCATTATTTGTCTATGTATCCTGAACCCTTGGCCAACACATATATCATGCAACAGTTTTTAGAAAATTTCCCCAACATAGAACCGGGGAGTCTTAATGCGGAGTACACTGTTGTAAATGAGGGGTTGTTGTTCTATAGACAACAGAGTGAGGTGCTTACCAAGACTGAGAGAGTTGCCGAAGATGAACAACGATACAAGAGGTCGTTAAGAATTATGAACAATGAAGACCTAAACTCTTTTGAAAGAGACTTGATAAAGTTGCATGGTATTGTGGCTCAACAGTCTCAAGAGCTGCAACAAAGACAAGTTAAGTTTCCAGTCCCCTCCGTTATGACGACCGTAGGTCCATCGGTCTCCGACGAGCAGATTCCAAATCTAGAGCTAAGATCGGATCACAAAACCAAGCTTCTCACTGTTCTCGTATCCGGACGCAAGCCCAGTGCTCATCTTTTTCACCTCCACGATCGCATCGATGTCGACCTTGACAAATCCACGTGCGGCGCTGGCGGCGAACTTAAATCGTAG
>mrna05180.1
ATGGAGGTGGTTGCCCAAAGAGATGGTGTTGCATATCCGAGAGGCAAGAAAAGGTTTCACAAATTCACCTCCCTGAGCTCCCAGGTTCCTCAGCGCACAAGAAAGATAGCTATAGCAATGACAAAGCCGGCGAGGAATAAGATAAAGATTAAGAAGATTGACAACTTGTCGGCGAGGCAGGTGACGTTTTTGAAGAGGAGGAGAGGGCTTTTGAAGAAAGCTGGAGAGCTTTCGGTGCTATGTGATTGTGAGTATGCTGTGATCATCTTCTCTGCTACTGGGAATCTCTTCGCATAA
>mrna03714.1
ATGAAGCCGGCGAGCAAGAAGATAAAGATCGAAAAGATTGACAACTTGCCGGCGAGGCAAGTGACGTATTCGAAGAGGAGAAGAGGGCTTCTGAAGAAAGCTAGCGAGCTTTCAATTCTCTGTGATTGTGAGTTTTCTGTCATCATCTTTTCTGCTACTGGCAAGCTCTGTGAGTCCTCCAGCTCCAGTACGAAGGATATCATCGCGAGGTATCAATCGCACACGGACAAGGTGGAAAACTTTGACCAGTCAACTCGTGAACTCCAGCTTCATTGCATCAACTTGAATAAGGAACTTGCGGACAAGAGCCGCGTGCTAAGGCAGATGAATGGAGAGGATCTTGAAGGGCTGAACATAGATGAGTTGCAGAGATTGGAGAAAGATATTGAAGGAAGTCTTGCCCGTGTGCTTCAAACTAAGGATGAAAAGTTTTTCAGTGAAATTCTAGCACTTGAGGCAAAGGGAACTGAATTGGAACAAGAGAATAACCAATTGAGGCGGGAGGTAGCGATGTTGTCCGATGGAAATGGTGTCATCTTGTCAGATATCTCGCCTGCTGAAGGAGGTTCCGTATCAGAGTCCGACACTGATGCTTACAGCTGCTTTTCTACTGGTTCTTCTGTAGATGATGACTCTGGCGCTGACACTTTATCTCTCAAACTTGGGCTTCCGTAA
>mrna03748.1
ATGGTGAAGCCGGCGAGCAAGAAGATAAAGATCGAAAAGATTGACAACTTGCCGGCGAGGCAAGTGACGTATTCGAAGAGGAGAAGAGGGCTTCTGAAGAAAGCTAGAGAGCTTTCAGTTCTCTGTGATTGTGAGTTTTCTGTCATCATATTTTCTGCTACTGGCAAGCTCTGTGAGTCCTCCAGCTCCAGTACGAAGGATGTCATCACGAGGTATGAATCGCAGACGGGCGATGAGGGAAACCTGGACCAGTCATCTCTTGATCTCCAGCATGATTGCATCAAGTTGAGTAACGAAATTGCGGACAAGAGCCGTGTGCTAAGATCAAACATTTGGACTGTATGTCTTTTGCATCGTCACAACAGGCAGATGAATGGAGAGGATCTAGAAGGGCTGAACATAGATGAGTTGCAGAGATTGGAGACAAAGATTGATGGAAGTCTTAACCGTGTGCTTCAAACTAAGGAAGAAAATATTATCGGTGAAATCTTAGCACTTGAGGCAAAGATAAGGATGTTGTCCAATGGAAATGGTGTCGCCTTTAAGTCAGATATCTCGCCTGCTGAAGAAGGTTTGGTATCGGAGTGTGACACTTACCCCAGCAGCTGCTTTTCTTCTGGTTCTTCCCTCGATCATGTCTCTGGCGGCGACACTCTATTTCTCAAACTTGGGTGA
>mrna11244.1
ATGGCTAGAAGGAAAGTGAGACTGCAGTTCATTGAAAATATGAGCCAGCGAAAAAGCACATACAGGAAAAGGAAGAAAGGATTTACTACAAAGATGAATGAGATAGGCATTCTCTGTGACGTCAAAGCCGCGGCGGTCATCTACAGTCCCTTTGAGACCGAGCCGGTGGTCATCCCGGATCATGAAACAGCCGTACAACTGTTTACGGAGTGGAGAGATATGCCTGAAATGGAGAGAACCAAACGGATGGTGACACAAGAAATGTTCTTGCGCCAAAGAATACAAAAGACGAGGGATCAGATTAGAAAGATTAAGAGAGACAATAAGGAAAAGGAGCTCACAAACACCATGTACGGAGTTCTGCACGACTGGAAACTCGATCCCATCTACAAGCTCGACCTGAAGGATGTGAATGAACTGAAATCCACCATAGAACGCTACATCCATCAGACAAGAATGATAAAGCAGAATGCGACGGTGCAAGAGAGCCATGAGAATAGGCAGAACCAGACGGTGGACCAACCGACTGCGATGGAGCTCGGACTGACTACATGGACTCCATTTGGAGAGGGAACCAGCAGAAGCATGGAGCAGCAGACTCAACAGCAGCAGCAGTCCCAGGTGGCAGCTGAACCGGCTACAATGGAGCTCGGACTGACGACGTGGACACCATTTGGAGAGGGAACCAACAGAGCCTTCGAGCAGCAGACTCAGCAGCAGCAGCAGTACCAAGAGGTAGCTGAACCGGCTTCGATGGAGCTCAGTCTGACGAGGCGGACTCCATTTGGAGAGGGAAACAGCAGAAACATGGAACAGCAGACTCAGCAACAGCAGTACCAAGCCGCGGTGGAGGCGCAGAGCATGGAGGAGACGCAACACCAGTTGATGCAGTTTCTGGCGCATAGGGAGCAACAACAACAGCAAATGATGTTCCAGCAACAGCAGCAAATGATGATATTCCAGCAGCAGAACCCTATTGCAGCGCAGTGGCAACAGCAACAACAACAGCAGCAGATGATGTACCAACAGAGCACCTGGTTCTCGAACATCCTAAACCCACAGACGCCACCCCAGACGATGGACTTCCTTAACCCGCTAGCACCGCTTCAGCCAGGTGCCTTCGGAGATTACGTCAGCAGCGGCAGTGCTACGCAGCTATATGCTCCGCTTCCTCCAGGAACGCTCGGAGACCACAACAACAACGGCAATGCTACATGGCCAGATGATTCTTCATTCCGTTTCCCCTCTCTGTCTGAAGCTGAAGCTGAAGCAGAGTCAGCACTCTTTCATGGGAAGTTGGGCACGGCGATTACAAAAACGCTTCTTGCGGCCCTCTGCTTTGTACCAGTGCCTACTTGCGTACCCTTCGCTGCGTTGGATGCCGTGTCAGAGTTGGGAGTTTCTCCGGTGGCCGGGGCTCGATGGGTTCATGAGACTCTTGGTGGTGGTGCTTCTCTGGACTATGTTTTCCGAAATCCGGTTCATTCCATCTTCTTCTATGTACCCGACTCTTCGTGTTGGTGA
>mrna20134.1
ATGGCGTGTGATGATGTTGTTGCGGTGGTGTCGAGTTCTCGGTTTGTCCTGCAAACAACCCCACTCTCGTCACTGTTCAAGCTTAAAGATTGGAGGGTGGCCATCCCCGGTGTACTCCGGCCGACACGTGCCCCTATTATGGGGGCCACGAACACAGGGACACCACCACAAAATTCTACGAGAATCGAGAACAAGATAAACCGGCAAGTTACGTTTACGAAACGACGGCTGGGTTTGTTCAAGAAAGCTCAGGAGCTCTCTGTGCTCTGTGATGCCCAAGTTGCCCTTATCGTCTCCTCCAGCCGCGGCAAGCTCTTCGACTTTGCCAGCACCAACGATGTAAACGAAATCCTCAACCGCTACCAATGCTGCTATTCCTCACAAGACAATGCTGCTGAGAGTGAAACACAGAACTCATATCAAGAGGTCTCAAGATTGAAAGTCAGATATGAATCTCTTCAGAGTTGGCAAAGGCATTTTCTTGGAGAAGATCTTGATAAACTTCGTCTGAAAGAATTGGCACGTCTCGAGAAACAGCTTGACAGAACTCTTTCACGAGCTAGACAAAGAAAGACGCAGATGATGTTAGATCAATTAGAAGCACTACGCAGAAAGGAGAGTGATCTTGAAGAGATCAATAAGCAGCTCAAATCTGAGCTTGAAGAAAGGGAAAAACATGATGACAATACTGATGAGGAGGATGATGATGAAGCATTAATTCATGATCGTCCGGGAGGAGAGCCTACTGTAGCTGCTGGAGCTTCTCAGAAGAACATTTCTACTAAAACGCCCTCTGCAAATGCTAATCAAGAGCCTACATTATGCTTATGA
>mrna11233.1
ATGGGTCGAGGTGGTGGAAAACTGAACATGCAACTCATTGCCGATGAGAGATCTCGCAGAATAACGTTCCAAAAGAGAAAGAAGGGCATTCTCAAGAAAGCTTACGAGTTTTCAACCCTTTGCGGTGTAGATATGTGCTTGATAATCTATGGTCCAAAACAGTCTGATCGGCGACCTGCAGAACTCCACACCTGGCCACAAAACCCAGATGAGGTTAATCGCATTATTGAAAAGTTCAAGCTCAACAACAAACCAGCCACCAAAACCTACAACTTGTCGGATTGGTTGCATGAGCAAAAGGGCAAGATGGATGCCAAAGTCTCCAAATTGAAGAGTGATATGTATGAGGCCAAGTACCCTACGTGGGACGACCGCATCAATGAGTTTTCAGAAGAACAACTGGAAGAGCTTGTCAATGTGTTGGATCAAAAGATTGAATATGGGAAGAGAACACTGAATAATGTGAGGGCACCACGGACGTTGCAGCTAGGTGGAAACGATGTTGGTGATGTTACTAGCCAAAAGCTCTCTAACCACATGCACAATTATGCACACTACCTTGGTGAATATGAGGATCACAAGCCTAGCTATGTGGGAATGATGGATATGCAAATGCCCTTCTCAATTGATCAACCTACTAACTATTCTCAAATATTTCAATATGATTCAGATTTGAATTCAATGATGGCTAATCCGTTGATGGGATATCCAAGAACCTACTATGATCCAAGTGAAGAAAATCAGATGGTCCAATCTCCTGCCGAGAAAATGATGATGTTCAATAGCGTTCCAGGTTCCTCCATGAGCCACTATGCACAACTAATACATAAGCCTATGTCGTACACTCAGTATCCGATGAATATTTCGAGTATTTCATCACAACTGGGAACTCCTCAAGTGAAAGATTGTGAAGATGATAATCTGGTCCATGACAAGATGGTTTGA
>mrna25871.1
ATGATGCCTAATCAGAATGAAAACCAGCCCAATCCACGGTTTAAGGCCCAAACTCAACCTACACCGTTTCTGAGGAAATCGGTGAATCGTCAGCCGGCGCCGGAGGTTGAGGAGAATCAAGACAAGGAGCCCAGCTTTGAAGAGCTCATCAACATCGAGTTGATTGAGAGCGGTGAGAAAGAGCGGTTAATGGAGCTGTTGAGGGAGAGGCTGATTGAGTGTGGGTGGAAGGATGAAATGAAAGCTCTTTGCAGGTCATTCATAAAGAAAAAAGGGAGGAACAATGTTACTGTGGATGACCTTGTACATGTAATCACCCCAAAGGGCAGAGGGAACTCAGGAGGTGTTTATGTTGGATTTGTAATGATGTTGAATGGGTGGATCATGGGTCGGAGTAATACAAAGTTACCTTTAGAACTAATAAAGAACGAGAAGTCTCGCAATGTCACTTTTCGAAAGAGGAAGAAGGGATTGATGAAGAAGACTTTTGAACTAAATAAGTTGTGTGATGTGCAGTGTTCTGTTATCATTTACGAGAAGAAACCTAATGGCCAATTAGTTCGCCCAGAGACCTATCCTGAAAACCCTGAAGAGGTCAAGCAAATTATTGATAGGTTTGTCTCCAAATCTGCCAAAGTAAGGAAAGTCGAAAATTTGGCTGATTATTTCGGCAAACAAATCATGCAAGTGAAGAAAGAGACTGCAAAATTGCGCCAAAAGAACAATGAAACTCGATTTCCTTCATGGGATGATAGGCTAAACGACTTGTCATTAGATCAATTGCTTGATCTTTTGAAAAAGCTGGATCACAAAATAGAAGACGTTCATCAGCGTTTTGATAAGCAATATGCTATTGATGTTGGTATACTCTCACAAACGGCCTTGTTTTCGAACAACAACTTGGAGTATTCTCAGATGGTTGCGTTAAACGAATACCCTAATAGTGGTTCGATGATGTACATAAGTGATAGGGCTTTGCCTGAAGAGCAAAGTAATCTCCAAGTGTTTCAAAACAACCTAATCAATTATCCTCAGAGTTACAATAGCGGTTCGATTGTGATGAACAGAAACGGCATGCCATGGCAAAACTACAACATTCAGAGTGCTCCATCAGCATCAAACGGGTCAAATTACGATGAATCAATTACTTCTTTGAGGTTTGAAAATCGCCTGCAATATGGAAGCATGGATGATAATTTAACGTTATGTAATCAAGTTCCGCTGCAGACTGTGTATCCAATGTCTGCAAGTTACTTATGTGATAATGCTAACCAATTCTTGCATCTCAAAGGCTAG
>mrna26118.1
ATGGGGAGAGGGAGAGTTGAGCTCAAGAGGATAGAGAATAAAATCAACAGGCAGGTCACTTTTGCCAAGAGAAGAAATGGCCTGCTCAAGAAAGCTTATGAGCTCTCAGTTCTCTGTGATGCTGAGAACAGTTACCAGGAATATTTGAGGCTTAAAGCAAGAGTGGAGGTCCTCCAACGATCTCAGAGAAATCTTCTTGGAGAAGATTTGGGCCCACTGAACACGAAGGAGCTTGAGCAGCTTGAGCATCAACTAGAGTCATCCCTGAAGCATATTAGGTCAACAAAGACTCAGTTTATGCTGGACGAGCTTTCTGATCTTCAAAACAGGGAACAGATGCTTGTTGAAACTAACAAATCCTTGAGGAGGAAGCTGGAAGAAACTAATCTGCAAGGTGCTCCACTTCATCTGGCATGGGACGGTGGCTATGGCCAAAACAACATTCATGAGCACAATAGCCGTTTTCCTCCCCAGTCGCAAGGTTTCTTTCAGCAACTGCAAGGAAACAACAACTCCGCAATGCAAATGGGATACACACCATTGGGTTCAGATCATCATCATCATCAGCAGATGAATGCAGGAAATCCAGGCCAAAATGTGAATGGATTCATTCCTGGGTGGATGCTTTGA
>mrna24978.1
ATGGTTCGATCCAATTCAAGGTTATCTTGGGACCTAATACAGAATGAAAGGTCTCGCAAGGTTACGTTTCGAAAAAGAAAGACTGGATTGTTGAAGAAAGCTTATGAGTTGAACACTCTTTGTGATGTGAAGGGGTGCGTGATCATATACGAAAGCAATTCTGATGGCCAATTGCTCCAACCCGAAATCTATCCAAAACAGGAGGAGGTGAAGCAAATCATCAATAAGTATGCATCTTGTTCATCGAAGAGAGTTCACAATTTGGAGGACTTCTACGCCGAGAAAATTGAACAACTGCAAACAAAGATTAAGAAACTACGCCGGAAGAATGATGAACTTCAGTTTCCAACGTGCGATGATAGGATGAATGCGCTATCATTAGATCAATTGCTTAGTCTTGCACAAAAGCTGGATCACAAAATTGAAGCTGTAAGGAGATCGATGCAGTGTGCTATTAATCATGAAGGTAGACTAGGGCCAATGCCTTTGTATCACAATGGCAGGGCTCTACCGGAGGAGCAGAGCTCTGCACAAGCGCAAGGCTTGTTTTATGACAATCTTGATCATCAGATGCTCGCATTCGATTCTCGGATGCTTGCATTCGAGCATCAGAGCAACAATGGTTGGAATCATTCCGCAGGCATGACTCCGTTGGCCGAGTATGCTCCATTGACATTAACCTTGCCGCCGAACTGTCATGATGTAACATTCCATAACCATGCACCACCATATCCGATGTCGACAAGTGCTCTATTTCCTCCACACTTTGTTTCATCTGATAAGCTTCCTCTATCTCTTGGTTCAGCCCAGCAACCAAGTCTGGAGAACACCAATGTTTCATCATCTCAGTCTCCTGAAGACTTGAGAAGGCTTGAGGACAAAGGTTGGATAAACAATTCGAGTGGAGTAAATCTCACAACTTTTCACGGTTTCTGGAACTGCGAAGCCATGTCGTCGACGACCACCAACAAAGCGGGAACGGCGTCAGCCCAGCAGAGCAACGCGAAGCCAGGGCTCCGAAAGCCCGTGTTCGTCAAGGTGAGCGATCTCAAGCCCGGAACGAGCGGCCACACTCTCGTCGTCAAGGTCATCAACGCCACCACGGTGTTGCAGAAGGGCCGATCGGTGTCGCAGCATCTCCGCCAGAGCCGAATCTCCGAGTGCCTCATTGGGGATGAGACCGGGACCATTCTCTTCACTGCTAGAAATGAGCAAGTTGATTTGATGAAGCCTGACTCCACTGTTATTATCCGCAATGCTAAGATCGACATGTTTAAGGGATCCATGAGGCTAGCAGTTGACAAATGGGGCCGTATTGAGGTGACTGAGCCTGCAAAGTTTGTAGTAAAGGATAACAACAATCTCTCTTTAGTTGAATATGAGCTGGTTAGTGTTGTGGAGGAATGA
>mrna12189.1
ATGGGTAAGAGAAGGCCATGTACAGAAGAACAGAAAAGGGAAAGGGACGTACTAGCAAGCAAGAAAGGGGACGTGAGTTTTTGCAAGAGGCGCAAGACTGTCTTCAGTAAGGCTTTGAAGCTGTGCGGCGAGCACGGCACCCGGATTGCCGTTCTTGTGTTGTCTCCGAGAGGTAAACCTTATGCTTTCGGACACACTTCGGTTGATGCAGTTCTCAATCGGTCAATGTCCAACAAGATCAAGAAGTACGTACAACAATCAAGGGCTTCTGTGATTAATGAGGAACGAAATATGGTGGAGCGTATGAAGGAAGGGATCGAGAACGAGTTGAAAGCATGTCAAACGTTCTTCGACACATGGCCTTGCCTCAACGGCGGTCCAACTAGCGGCTATGGCAATTATGTCGTCTATAACCATGCATACTATGGCAAGAACAACAATGGCGACGACGGATCTTCATGGGGTTTTGAATATGTGGAGAATATAATGCCAAACTCGTTGTCCCAGAGGTCCGAGTTCGATGATGGGAATTATATTCGTGGTGGTCATGCTTACGGTAACAACAGTTATGGCCGCGAGGAATCTTCATGGGGTACAGAATGTATAGAGAATGTTGGGATAGGCAGTGATGTACACGTTTTGGTAGTAGGGCTTCAACGGCGAGCTACCTGCCCGGGAGTTTGA
>mrna11073.1
ATGACAAAGCGGGCGAGGAATAAGATAAAGATCAAGAAGATTGACAACTTGCCGGTGAGGCAGGTGACGTTTCTGAAGAGGAGGAGAGGGCTTTTGAAGAAAGCTGGAGAGCTTTTGGTGCTCTGTGATTGTGAAAATTTTAAGGTGAAGACCCGGCCCAATGTTGGTTCTATCAGTCCGGTCTCGGTCCCGTCGAAATAG
>mrna32155.1
ATGCCAGAGACTGAAATTCTCGGGAAGAAGAGGCATGCCACTTTGCTCAAGAAAGCACAAGAATTATCTATTCTATGTGATGCAGAGGTCGCAGTCATCGCTTTCACAAGCGACGGAAAGCTTCATGAGTACTCTAGCAAGAGAGTGGAACACACTCTCTCAAGATACAAGAACTATACGGGACGACGAACCAAGATGGAACCTGATCATCAGCTAGAGGAGCGCCGCCGCGGAACTGTTTCAAACGAGGAACACCCAAAATCAAGTGACGAAGTTCTTCATGCACTCAAGGGACAACATGCAGCGCTGAAATTAGACAAACTACGAAGAACGGGAAAGGCTTTGGATGGCTTGAGTAGGGAAGAGCTGTATGCACTAGAGCAAGAACAAAAAGGGGCGTTAGTATCTGTCCTGAAAAAGAAAGAGGAACTACTTGTGCGCTTGTTGGAAAAGAAAGAGGAACTACTTGTGCGGTCTAAGGAGCGTGAACATCAAGCCATTCAAGAGAAGGAGATTTTGATGAGAAGGGGTTTTGAGGAGAGGACGAAGGAGATACCCTGTCTTCAACTGTTCCCAGAGAACAGTACGGGTTTGTGCACAAGCTCGAAAGCTGTTGCGCTTTCGAGTTCTCCAGCGCAGGATATGGACATTGATATTTTGCGCCTTAGGCTTTAG
>mrna27834.1
ATGTCGCTACTTTCTTTCTTTACTGTTGGGTTCAAAGATTTGAACGGAGTCAAACAGCAGGATCTTCCAAAAGCCAAAATGGACGAACAGGAATTATCACTGTGGGTCTGGACAGAACAAGGGACGGTGAAGAAAGATAGAGAAGAGAGGCGGATGGGGTACAAAAGAAAATTCCAGTACGAGGATCCGGGGATTCATAATAGCAGGAACCAACAGTCGTACGATCGTTACGCGCTTCCTGAAGGTTGGGTTGGATGTCCTGCTTTCGGCGACGAAATTAGTGGTATAATTCCTTCTAAAGTACCTCTGGGTGAGTCTTTTAGTGACCACATTCACGGTGAAACCTACACTCCAAAGCAAGTCATTCAGCAACAAAGACATCTTGGAAGAGAACTTGGTTTAGTGATTGATCTAACAAACACTACGCGGTACTATCCCTTATCCGATTGGGGAAGGGAAGGCATTCGTCATGTTAAGATAAAATGCCAAGGAAGGGATTCAGTACCTGATAGTGATTCTGTAAATAAATTTATCGATGAGGCAATAAGTGAATTTGCCCGGGTTCGTCATCCTGGAATATATAAACAGGACTATATTGATGCGCTATACATGGCTTATCATGAAAGGAAGCCGGAATCAATTGTTTGCCCCCAAACTCCAGAGTGGAAAAGAAGTTCCGATCAGGACAATGAGAATCATGTGAAAAATGGAGCAATGACGATTGATGATGTTTTGGGAGATACAATACCTTTTGACCAGCAAAAGATGTTGCAGGAAGCCTGTTATCATGCACTCGACTTGGTTATAACGGGTAGAGGGAAGTTGCCGTTTCCAGGGTCACATCCTGTTTCTCTCAACAGAGAGAACCAACAATTACTAAGGCAGCGCTATTACTACGCCACCTGGAAAGCTGATGGAACTCGCTATATGATGCTAATTACATGGGATGCGTGTTACTTAATTGATAGAAGGTTTCATTTTCGAAGGGTCCAGATGCGCTTTCCTTGCAGATTTTCAAATAAGGTCATACCTGAGAAGACTCATGATTTTACATTACTCGATGGGGAGATGATAATTGACACAGACCCGAATACCCAAAAGCAAGAGAGAAGATACCTCATTTATGACGTCATGGCAATTAACCAAGCCTCAGTTGTAAAGCTGCCATTCCATGAACGGTTTAAGATGCTCGAAAAAGAAGTGATCGAGCCTCGAAATATGGAACGTGATACCCTTTCCAGAAGTGCAGAACCGTATTACAGATATGACTTGGAACCGTTCAGTGTGAGGAGGAAGGGTTTTTGGATACTATCTACTGTTACCAAGCTTTTGAGGAAATTTATTCCTGGGCTTTCACATGCATCAGACGGTCTGATATTCCAGGGTTGGGATGATCCTTATGTACCCAGAACGCATGAAGGTCTTTTGAAGTGGAAATTTCCTGAAATGAATTCAGTTGATTTCCTGTTTGAGTTGGCAGTTGATGGTCGTCCACTGCTTTTTCTGAATGAGCGTGGAAAGAAGAAGCTGATGTCTGGCTTTAGGGTTGTTTTTAAAGGGAAAATCATAGAGTGCTCCTGGGACGCAGAGGGACACATGTGGGTCTGTATGCGGATTAGGCTAGACAAATCAACCCCAAATGAGTTCATGACGTATACAAAGGTGATGAAAAGCATCAAGGATAATATAACGGAGGAAGTTGTGTTGAGAGAGATTGATGAGATTGTCCGCCTACCTATGTATGCTGATCGAATAAAGACTGATATTAAGGCACACGAGCAGACTTCTTCCGCGCGGCGTAGTGTTGATGAGAAGCTGCATGCGCTCACCATGGGGAAGAAATCACAAAACACCGAATCCGGAGGAAAAGGCAAAGAACTCAAAACTCTGAAATCTCTGGAAAAACCATTCAAGAAGAGGAAGTCCACTCTGAAGAAGAGTGCCAGCGAACTTGAGATTCTCTGCCGTGCGCAGGTTTGCTGCGTTATGGAGGAGCCAACTGGGGATGTTGTGGTCTGGCCGGAAAACTACGCCGACGCCGTATCCATCATCACCAAGTACAAACAATCCAAAAAGAAAGCAAAGCTCAACCGATCCACGACTAATTTGGAGCAGCTTGAAGAAGAAAACAAGGGTTTGGCTATGGGGGATGAGGCCATTGATCAATCCTTGAATGCTTTGGAGAACCTTGAGGGGTTTGATATTGATCAATTTCTGAATAACACTATGCTCTTTGAAGATGAGAACAAGGGTTTTGATAATATTGATCAGTTTCTCATGAGTAACATTGTGGAAAATGTTGTACCAAACGAGGATACGGGTGGTACCTTTGAAATAGCTGAACCTCTAAATTATGAAGAACACAAAGATTTTGATCCGAAGGGTTTTAGGTTTGGCGATGAGGGATTAGATAGCTTGTCCGGAGAATCATGGAAGCATATTGCAGACTTCTCGGGATCAAATATTGACACAGTAGATCAAGGAATCACGTCATCAGTTGAGGGTGATGATCATGATCAACAAAACTTTGAATACCATGTTCTGAATAATAGGTCGAATTCTTTGGAGATTGAGGATAATAATGTTCTTAGCGATCATGATATTGATCAAGTTTTGAATGGCTTTTTGGGTACAGTGGGATTTCCGGAGTGTTCAAGGAGCAATGCTCACATTTCGACCGCACCAGATTTTGAGCATCATCAGATTGATAATGTACGTGGAATGTGGCTGTCGGACACATTACGGCCCTCGCCACAATACTCGGGGTTGGAGGGAGCATTCTACTTGCCTAACCACTCGACGAAATTTGAAAATTACAACAGCAATATTAGTCCCTTTTTGTCAAGCCTGGACGAGCAGCCAAAGTTGATGGGTTCCAACAAATCAATAGGAGATATTGGAAGAAATTAA
>mrna13277.1
ATGCAAGAGAATGAAGTTCCCGGGAGGAGGAGACGCGCCACTTTGATCAAGAAAGCAAAAGAATTATCTATTCTATGTGATGCAGAGGTCGCAGTCATCGCTTTCACAAGTGATGGAAAGCTTCACGAGTACTCTACCAATAGTGTGGAGCACACACTTTCAAGATACCAGAACTATAAGAGCGGCCTCGTCCGCGCAACCAAGATGGAATCTGATGCGCCAGAGGAGTGCCGCCGCGAAGCTGTTTCAAACGAGGAAGTCCAAAAATCAAGTGACGAAGTTCTGCATGCACTCAAGGGACAACATGCAGCGCTGGAATTAGACAAGCTACGGAGAGAGGGAAAGGCTTTGGATGGGTTGAGTAGGGAAGAGCTGTGTGCCCTAGAGATAGAGCAACACCGGGCGTTAGAATCTGTCTTGAAAAAGAAGGAGGAACTACTTGTGCGGTTGGTGCATAAGTCTAATAAGGAGCGTGATCGACATCAAGCAATTCAGGAGAGGACGAGAGAAATACCTTATCTCCAACTGTTCCCGGAGAACAGTACGGGTTTCTCCACGAGCTCGAAAGCTGAAGATACCTTTCCCTTAGAGGATCAGGGGTATTTACGTCATCCGAGTGGCATCAATCATCATGCCCTTTTCGAAAGCAAAAACATAGCGGTGCCGAAATTGAAGAAGCCTGGGTTGATGATATCTCTGGTGCCCGACGACGTGGGGAAGCCGACGGTGAAACTGCCGAAGACTAAGGCTCAGGATGGGACCTGCACATGGGAGAATCCAGTTTATGAGTCAGTGAAGCTCGTGGAGGAGTCAAAATCAGGGAAACTGAAAGAAAAGATTTATCACTTCATTGTTTCCACTGGAACTTCGAAATCTGGTTATCTCGGAGAAGCTTCAATTGATTTTGCAGATTTTGTGGCAGAAACTGAACCCTTGACTGTCACTCTGCCACTTAAATTTGCAAATTCTGGAGTAGTTTTACATGTGACGATTCTCAGGGTGCAGGAAGATGGTGATTATAGAGAGATTGATGACAGTGAGGATCCTAGTCTTTCACGCCATAGCAGCGTGGACATCCAGAACAGCAATTGGGATACAGATGGAAGCAACCACCTAAGTTATACTGAAAATGGAGCTTTTGATAGAACAAGTAATGGTGCCAGTTCCGTGTCACCCCAAGTAAAAGACTCCATGCCTCAAAATGGAAAGGCCGGTACCACTGCAACAAAATTAGCCTTGGATTGGTCTTCAGATGAAAGCTCATTTGACTCACCAACTAGAGTTGAAGACAAGCCTCCAACGGAAAAAGTGAAAGATGTTTCAGGTGATTCCATTGAGAAACTCAGAAAGGAAAATGCAATGCTGATGAGGCAGGCGGATACATCAGAATTGGAATTACAGTCTCTCCGAAAGCAAGTCGCGAAAGAGAGCAGCCAAGGACAAAATCTGTCAAGACAGATAATTAGCCTTGAAGAGGAGAGAGATGCACTCAAATTAGAATGTCAACAATTAAAGTCATTGCGGGGACGTGGTGAGGAGGTACATGCTTCCCAAAAATTGCAGCCCGCGGACAAAGATACAAGAGTGCAGTTAGAAGCAATGAAGCAAGAGCTTAATCGTGAAAAGAAGGTAAAAGCCAATCTTCACTCACAACTGCAAACAACACAAGACTCGAATTCTGAGTTAGTCCTTGTGGTGAAGGATCTCGAAGAATTGTTGGTGAAGAAAAATAAGGAAATAGCTGATCTTTCAAACAAGTTAGAAACTGAAAAGAATAGCAAATTAATGGGGAAAATTTCCATACACAAAACAGATGTGGATGCCCAGGAAGTAGAGTCATTGAAGCAGAAGCTCCGAGAACTTTTGAGTGAAATGGACACCTACGAGAAGGAGAGGGAAGAACAAGATATGCATATAAAACGGCTCTACCTTGGACTATGA
>mrna15563.1
ATGTCAAGCACTGAAAACCAAGGGATCAGGCGGCAGGCCACTCTGTTCAGGAAGGCTCGTCACTTGTCAGTTTTATGTGATGCGGAGGTGGCCGTCATCGCTTTCACTAAGGATGGAAAGCTTCATGAGTTCTCGAGCACCACCATGGAGCACACACTTTCAAGATACAAGGGCAAGGTGGAGCAGTCTAAGCCAGGAGAACGTCGCCGCCGCGAACCAGCTGCGAAACTGAAAGAGGAGCCAAAACCATGTGATGAGAAGTACATTCTTGATGAACCGAAGAGACAACATGCAGCGCTGAGCTTGGAGAAGTCGCGGAAGATGGGGAAAGAGTTGGATGGCTTGAGTAGGGAGGAGCTGTGTGCCCTAGAGGAACAGCAACTATGGGCGTTGTTAGCTGTCAATAACAAGAAGAAGGAACTAATCATGGAGATGTTGCAGAGGTCTATGTCGCGTGATGAGCAGCGCGGTGATCTGCAAGAGAAGAACCTGATGAGAGGGTTTGAGGAAAGACCATATGTCCTTCAAGATCACAATCGTCCCTCAGAGGACAGTGACGACGTGCATTCTGAGCTCTTGCAACTGCGGCTGGGATAA
>mrna21477.1
ATGGACAAGGTTCCCAGTTTTAGGCGGAAGCTTCTTCGGGATAGGGAGAGAAACTTATGTAAGAAGGCGAACGAGCTTTCGATACTTTGTGGTACTGATGTATGCATGATCACCTTCAAGCCTCACAATACCAAACCAGAGACTTGGCCCCAAGAACGTACAGAACTACAGAAGTCCATCGCATTATCGAAAAGTACAAGACTTGACCCCAAGAAGATGAAACTGGACTTGAGTTTTTCTGATTCTTATGATTCCGAGACTAGAGGTAAGAAGTTGCATGCTGACTACAATGCTCTGAATCCTGAAGAGGCCATGGCTATGGAGATGCAGTACCAAGAAGGGACTGCAAAGCATCCCCAGAACGAATTGATTGGAGATGACGAGGCAAAGCTTGCTTCACTAGAAGTTAAGCTGCAAGCTATAACCAAGAGAATTGCTTCAATGGAGGCAAATTATTTTTAA
>mrna24650.1
ATGGGTAGCGGAAAGAAGAAAATTGACATAGAGCCGATCTCAGACTACCAGTCTCGCATGGTGGCTTTCACCAGGAGACGAACAGGTCTCTTCAAAAAAGCACAGAAGCTCGAAGACATATCTGGTTCATCCATTGCCATTGCTGTGATATCCGAGACCGGTCAACCTTACCTCCACGGCTCTCCTTCCTTGCTTGAACGAGCTCTTGCCTCCACCACCACTGCTGCCTCTTCCTCCACAGCTACTTCCACCACCACATTTGAAGCAACTGGCTCTTCCACCACTACCGCCGCTACGGGAACTTTTGAAGAACTCAAGGCTTTGGTGAACACTGAAGTTGAGGCTTGTACTAGTCCGGAAGAAAAAGAGCGTTTGAAAAGGAAATTGTTGGATTACATAAGCAGGCTGGATGAAAAACTTTGTGAAAGTGATCGATTTTCAACGAGGAACTGA
>mrna04269.1
ATGGTAATGTGCAAGTCACCACCCAGATCGGCAACCCAGCTGGAGCAAGTTACGAAACCTAAACTGGCCGGAAAAGTCATGAAGCAGAAGATTAACTCGAAAGCGATCGATGGTCGAACTTTAACCCTTTTTAAAAAGGGAGAGGAGCTTGCTACCCTATGCGATGCTCAGGTCGCTGTGCTTATTTATGGCTCCAATGGCAGTGTGCAGACCTGGCCAAACGACTCTAAAACCGTCAAAGACATTCTGTTAAAGTACAAGCAGTCGGCCGATAAGAAAATATCTAATAGATCATTCAAATCTATGAAGAATAAAGTAGCTGATACTGCTGGAGAAGAGCTTCATCAAAACCCTTGCTTTGAAGGCCTTGGTGAAGAATTTGAGAAGTTAACTCAGGACTCGTTGATGGGTTTGAGCGGTTTTTTCGAATCCAAGGAACAGAATTCGGACGAGACAATCAACTTGATTGAGGGTTCTTCACAACCTATGGAGGGATCAACTATTGATCATCCTGAAAACAGTAGTAATTGTAATCCCCCTATAGAGCTCGCTGAAAATATCTGGTACATTCCGATGTCTGAGGATTTTGACAAGGGCCAAACATTGCTCACAGATTCTCTTGATAGCGGCGGTATTGAGACCAGTACTAGTAACTCTCTTGTTTATCAAGATACTCCCTATGGTATCGGGAATAGTACTATTAGTAATGAAGAATTGGGGTGTTTGCAGGCTAGTGGAGACTTTGAGAATTACAGTTCCAATTTTGGTACTGATCTTTGGACTAGTACTAGTAGTTCTCTTGATTATCAAAATACCTATTATCCGGATTTTCCTACTGTTATTCCGGATAGTAGTAGTAGTACTAATCTTGAGCAACTTGGTCATGATCGGGGTATGTTGCAGGCTAATGGAGATTCTAGTACTAGTTTTAGTAGTGGCAGTAGTGATGAAGTGTGGATTAATAATAATGGTTCATTGGAGGATTTTGAGCGTTGGTTAAACGATGAAACGATGACAGGGTCCGAGGAACATCAAAGTTGTGTATCTGCTGCAAGTATATCTGGTTATAGCACTCCAACTTCTTGTCAATCCGGGAGATTGTGGACAGATTCGTTAGGTTTAGAGGCAGCGGCAAACAATGTCAGCAATTTTGTTAATGGCCATGATCAGCAGGGTATGGTGGCTCCTAAACCATCCCCTCTTGAGGAAGTATTGATGACTGCGTTGCAGCCAAAACATTTGGAACTTCAGAATCCCCCTGAGCTTATTATCATCGATTAA
