# Supplementary material for: MIKCC-type MADS-box genes in Rosa chinensis: the remarkable expansion of ABCDE model genes and their roles in floral organogenesis
Source: Hortic Res. 2018 May 1;5:25. doi: 10.1038/s41438-018-0031-4 (PMC5928068; doi:10.1038/s41438-018-0031-4)
Supplement: Supplementary file 10 — Supplementary File S10. The primers of MIKCC genes used for qRT-PCR assay(XLSX 17 kb) [file 41438_2018_31_MOESM10_ESM.xlsx]

## Sheet: Sheet1
Supplementary file S10 The primers of MIKCC-type MADS-box genes used for qRT-PCR assay.
Gene name	Unigene ID	Primer #	Forward primer	Reverse primer
RcAP1.1	5_c16755_g1_i1	Primer1	AATTGGGAGCAGCAGCAACA	CGAGCTGGTTCCTCCTCACT
		Primer2	TGAGGAGGAACCAGCTCGAC	TCCTGATCGATCGTTGGCTT
		Primer3	CTGTCTCTCTGCGTACGAGT	CGATGCTCAGGTTGCTTTGA
RcAP1.2	4_V_c68218.graph_c0	Primer1	CAGCACAGGACACTGCAAGA	GCGGCATTAAGACGAGGGTT
		Primer2	TCGCTAGCAAAGAAGCTGAAGG	GAGCGCTTCCCTGATGATCC
RcFUL1	4_c17660_g1_i1	Primer1	ATGCTGGAATCGGTAGCGTA	CGAAGCGAAGGACAGGATTG
		Primer2	CGTATGCAGAAAGGCAGAGCA	TCCTTGCCGTAAGCTTGGGA
		Primer3	GGGCTTTCCAGGGAAGAGGA	CTGGCAGGCCGAGTTTGAG
RcFUL2	4_c28993_g9_i1	Primer1	GGGCTACCTAGCAGTGCTGT	TGTGTGTGTGTGTCCAGTGC
		Primer2	AGGGTTCAGTTGAAGCGGAT	CAGCATCGCAGAGCACAGAA
RcFUL3	1_Rh_FV5G11740	Primer1	CCATTTCGGTGCTCCAGAAGAAGGAT	AGTCCAAGCTGTGCCTCTGCAGCTGC
		Primer2	TCGGTGCTCCAGAAGAAGGA	GCCTGTGCCTGTGCTTGTG
RcFUL5	3_V_c79146.graph_c2	Primer1	CTGCTCAAGAAGGCGCATGA	CCACCCTGGCTTTGAGCTTT
		Primer2	TTCTGTGCTCTGCGATGCTG	TGCCGCTCTGCGTATGAGTA
RcAP3.2	4_OB_c41976.graph_c0	Primer1	TTCGTAATCGCAAGCTGAAG	TGCGGTTCCTCCATTGCATC
RcAP3.3	3_OB_c38558.graph_c0	Primer1	CCGAAATGGGTCGTGGGAAGAT	GCCTCGTAGTGTGAGCTCCATAG
		Primer2	ACCCTAATAACCACGGCAACC	CAACCAATTAAGCAAGACGGAGAT
RcAP3.4	4_V_c69750.graph_c0	Primer1	ACCGCACTACGGATTGGTTG	TCTGAACTTCCTTCTCCGTGGT
		Primer2	CCTCTCTTGGTGTCCAGTGA	GCTGCACGTACCTGTATTCAT
		Primer3	TTGCGGCAAACAATCTTTCA	AGCTAGCAAGTCTGGTAAGGT
RcPI3	6_c20259_g1_i2	Primer1	TCAACTACTATCTGAGCGCGA	AATGCTAGTGATGGTGCCCT
RcPI5	6_V_c80682.graph_c0	Primer1	GAAAACTCAAGCAACAGGCAG	GCATCCCATAACCTCTTTCCAG
		Primer2	TCAAGCAACAGGCAGGTGAC	TGCTTGGCATCCCATAACCT
RcAG2	3_lcl|RC006175	Primer1	GATGCCCCAAAAGAAGTTGGGAAG	ATCTGCACATGCCTTCTTGTATCG
RcAG3	1_lcl|RC018174	Primer1	GGGTTATATGGCTGAGGGTTTG	CTGCATGTACTCAATTTCGGC
RcAG4	2_c22194_g1_i1	Primer1	GGCGCAATGGTTTGCTCAAG	GCAGTTTGGCAGCTTCTTGC
		Primer2	ACTCTCAGCTGCAACTATGGC	TGAGCAAACCATTGCGCCTT
		Primer3	AGCTGCAACTATGGCCTATG	AGGTGACTTGACGATTGGTG
RcSHP1.1	1_c18211_g1_i2	Primer1	AGTCACATTCTGCAAGCGTC	GCATATTCATAGAGGCGCCC
		Primer2	AGTCACATTCTGCAAGCGTC	GCATATTCATAGAGGCGCCC
RcSEP3.1	3_c26880_g7_i2	Primer1	AACAGGCAGGTGACCTTTGC	CTCCGGTGCTCCATAGTTGC
		Primer2	GCGCTAAACCACTCACTGCT	GACTGGTCACAGGCAATCCG
		Primer3	CTCGCAGGTACCATGAAGCG	TTGGCAGGCATACACCGTTC
RcSEP2.1	3_lcl|RC001958	Primer1	TTGAGCAGCTTGAGCGTCAG	GACCCTGGGTTTGAGCATGT
		Primer2	GCAGCAGCTCCAGCATACTC	TGGGCCCAAGTCTTCTCCAA
		Primer3	CATGGGAACGTGGTCATGCT	GCTGCAGTCATTTGCTGTGAC
RcSEP2.2	6_OB_c33055.graph_c0	Primer1	AGCTTTGGTGTTTGGGTAGG	ATAGAGCTTGCCACGGTTAG
		Primer2	TTTGGTTATAGTTTTGGTGCTGAC	CCCCTCCCCATTTTCCTTAAT
RcSEP4.1	2_lcl|RC040855	Primer1	GAACGGGCTGCTGAAGAAGG	GCCCGCTGCAGAACTCATAG
		Primer2	TCTAGCCGTGGCAAGCTCTA	CCAAGAAAGCGTCTCTGCGT
RcSEP4.3	5_V_c80863.graph_c1	Primer1	CTGCAAGGTGCTCCACTTCG	TGCAAAGCGGAGGTGTTGTT
		Primer2	TCAGCCACTGCAAGGAAACA	GTCAAAGCATCCACCCAGGA
RcSEP4.4	6_OB_c44994.graph_c0	Primer1	GCCCACTGAACACGAAGGAG	CATAGCCACCGTCCCATGC
RcSOC1.1	2_c18087_g2_i2	Primer1	GCAAGGAAGGCACAGGTTTA	CTTACTGGTTGCCTCGGTTG
Note:
(1) '1_'~ '6_' stand for the six reading frames of proteins
(2) Primers in red were actually used for the qRT-PCR experiments in our standy, while the primers in black are reserved primers which are tested by agarose gel electrophoresis

## Sheet: Sheet2
9'	c16755(A)-F1	AATTGGGAGCAGCAGCAACA
9'	c16755(A)-R1	CGAGCTGGTTCCTCCTCACT
5	c16755_g1_i1(A)qRT_F1	TGAGGAGGAACCAGCTCGAC
5	c16755_g1_i1(A)qRT_R1	TCCTGATCGATCGTTGGCTT
102	c16755_g1(A)-F	CTGTCTCTCTGCGTACGAGT
102	c16755_g1(A)-R	CGATGCTCAGGTTGCTTTGA
11	c68218.graph_c0(A)qRT-F1	CAGCACAGGACACTGCAAGA
11	c68218.graph_c0(A)qRT-R1	GCGGCATTAAGACGAGGGTT
8'	V_c68218(A)-F3	TCGCTAGCAAAGAAGCTGAAGG
8'	V_c68218(A)-R3	GAGCGCTTCCCTGATGATCC
66	c17660(A)-F5	GGGCTTTCCAGGGAAGAGGA
66	c17660(A)-R5	CTGGCAGGCCGAGTTTGAG
67	c17660(A)-F6	CGTATGCAGAAAGGCAGAGCA
67	c17660(A)-R6	TCCTTGCCGTAAGCTTGGGA
100	c17660_g1(A)-F	ATGCTGGAATCGGTAGCGTA
100	c17660_g1(A)-R	CGAAGCGAAGGACAGGATTG
18	c28993(A)-F1	GGGCTACCTAGCAGTGCTGT
18	c28993(A)-R1	TGTGTGTGTGTGTCCAGTGC
19	c28993(A)-F2	AGGGTTCAGTTGAAGCGGAT
19	c28993(A)-R2	CAGCATCGCAGAGCACAGAA
17	FV5G11740(A)-F3	TCGGTGCTCCAGAAGAAGGA
17	FV5G11740(A)-R3	GCCTGTGCCTGTGCTTGTG
1	Rh_FV5G11740(A)qRT_F1	CCATTTCGGTGCTCCAGAAGAAGGAT
1	Rh_FV5G11740(A)qRT_R1	AGTCCAAGCTGTGCCTCTGCAGCTGC
12	V_c79146(A)-F1	CTGCTCAAGAAGGCGCATGA
12	V_c79146(A)-R1	CCACCCTGGCTTTGAGCTTT
13	V_c79146(A)-F2	TTCTGTGCTCTGCGATGCTG
13	V_c79146(A)-R2	TGCCGCTCTGCGTATGAGTA
29	OB_c41976(B)-F2	TTCGTAATCGCAAGCTGAAG
29	OB_c41976(B)-R2	TGCGGTTCCTCCATTGCATC
RcAP3(RC000216)	RcAP3(RC000216)qRT-F	ACCCTAATAACCACGGCAACC
RcAP3(RC000216)	RcAP3(RC000216)qRT-R	CAACCAATTAAGCAAGACGGAGAT
10FR	RC000216-F	CCGAAATGGGTCGTGGGAAGAT
10FR	RC000216-R	GCCTCGTAGTGTGAGCTCCATAG
26	V_c69750(B)-F1	CCTCTCTTGGTGTCCAGTGA
26	V_c69750(B)-R1	GCTGCACGTACCTGTATTCAT
27	V_c69750(B)-F2	TTGCGGCAAACAATCTTTCA
27	V_c69750(B)-R2	AGCTAGCAAGTCTGGTAAGGT
28	V_c69750(B)-F3	ACCGCACTACGGATTGGTTG
28	V_c69750(B)-R3	TCTGAACTTCCTTCTCCGTGGT
99	c20259_g1(B)-F	TCAACTACTATCTGAGCGCGA
99	c20259_g1(B)-R	AATGCTAGTGATGGTGCCCT
RcPI	RcPI(RC000382）qRT-F	TTACGTGTCCAGCCTAATCAGC
RcPI	RcPI(RC000382）qRT-R	AGAAGGACGAGAGAACGCTCAC
36	V_c80682(B)-F1	GAAAACTCAAGCAACAGGCAG
36	V_c80682(B)-R1	GCATCCCATAACCTCTTTCCAG
37	V_c80682(B)-F3	TCAAGCAACAGGCAGGTGAC
37	V_c80682(B)-R3	TGCTTGGCATCCCATAACCT
77	RC006175(C)-F2	GATGCCCCAAAAGAAGTTGGGAAG
77	RC006175(C)-R2	ATCTGCACATGCCTTCTTGTATCG
42	RC018174(C)-F2	GGGTTATATGGCTGAGGGTTTG
42	RC018174(C)-R2	CTGCATGTACTCAATTTCGGC
43	c22194(C)-F1	GGCGCAATGGTTTGCTCAAG
43	c22194(C)-R1	GCAGTTTGGCAGCTTCTTGC
44	c22194(C)-F2	ACTCTCAGCTGCAACTATGGC
44	c22194(C)-R2	TGAGCAAACCATTGCGCCTT
45	c22194(C)-F3	AGCTGCAACTATGGCCTATG
45	c22194(C)-R3	AGGTGACTTGACGATTGGTG
73	c18211(C)-F0	AGTCACATTCTGCAAGCGTC
73	c18211(C)-R0	GCATATTCATAGAGGCGCCC
98	c18211_g1（C）-F	AGTCACATTCTGCAAGCGTC
98	c18211_g1（C）-R	GCATATTCATAGAGGCGCCC
49	c26880(E)-F1	GCGCTAAACCACTCACTGCT
49	c26880(E)-R1	GACTGGTCACAGGCAATCCG
50	c26880(E)-F2	AACAGGCAGGTGACCTTTGC
50	c26880(E)-R2	CTCCGGTGCTCCATAGTTGC
51	c26880(E)-F3	CTCGCAGGTACCATGAAGCG
51	c26880(E)-R3	TTGGCAGGCATACACCGTTC
58	RC001958(E)-F2	GCAGCAGCTCCAGCATACTC
58	RC001958(E)-R2	TGGGCCCAAGTCTTCTCCAA
59	RC001958(E)-F3	TTGAGCAGCTTGAGCGTCAG
59	RC001958(E)-R3	GACCCTGGGTTTGAGCATGT
87	RC001958(E)-F4	CATGGGAACGTGGTCATGCT
87	RC001958(E)-R4	GCTGCAGTCATTTGCTGTGAC
61	OB_c33055(E)-F1	TTTGGTTATAGTTTTGGTGCTGAC
61	OB_c33055(E)-R1	CCCCTCCCCATTTTCCTTAAT
62	OB_c33055(E)-F2	AGCTTTGGTGTTTGGGTAGG
62	OB_c33055(E)-R2	ATAGAGCTTGCCACGGTTAG
84	RC040855(E)-F2	TCTAGCCGTGGCAAGCTCTA
84	RC040855(E)-R2	CCAAGAAAGCGTCTCTGCGT
85	RC040855(E)-F3	GAACGGGCTGCTGAAGAAGG
85	RC040855(E)-R3	GCCCGCTGCAGAACTCATAG
92	V_c80863(E)-F1	CTGCAAGGTGCTCCACTTCG
92	V_c80863(E)-R1	TGCAAAGCGGAGGTGTTGTT
93	V_c80863(E)-F2	TCAGCCACTGCAAGGAAACA
93	V_c80863(E)-R2	GTCAAAGCATCCACCCAGGA
96	OB_c44994(E)-F2	GCCCACTGAACACGAAGGAG
96	OB_c44994(E)-R2	CATAGCCACCGTCCCATGC
104	c18087_g2(SOC1)-F	GCAAGGAAGGCACAGGTTTA
104	c18087_g2(SOC1)-R	CTTACTGGTTGCCTCGGTTG
