# Supplementary material for: MIKCC-type MADS-box genes in Rosa chinensis: the remarkable expansion of ABCDE model genes and their roles in floral organogenesis
Source: Hortic Res. 2018 May 1;5:25. doi: 10.1038/s41438-018-0031-4 (PMC5928068; doi:10.1038/s41438-018-0031-4)
Supplement: Supplementary file 12 — Supplementary File S12. Total 3014 genes that varied significant between vegetative and reproductive tissues in rose transcriptome(XLSX 317 kb) [file 41438_2018_31_MOESM12_ESM.xlsx]

## Sheet: Sheet1
Supplementary File S12. Total 3014 genes that varied significant between vegetative and reproductive tissues in rose transcriptome.
geneid	RAC	FTN	FTB	FTS	NDB	DBO	IFL	IMO	BFL	DET	OFT	SEN	CYN
RC047769	8.27	7.21	8.18	4.23	5.9	9.17	0	0	0	0	0	0	0
RC040057	0	0	0	0	0	0	14.85	8.82	8.18	5.97	8.8	10.32	13.09
RC033449	84.19	77.31	87.66	81.69	101.23	58.98	29.16	38.99	28.12	35.17	37.45	55.71	32.14
RC010264	26.22	26.14	44.46	19.18	21.39	33.24	4.11	0	10.19	0	0	0	5.43
RC062706	20.27	21.22	16.04	16.61	23.16	17.99	8.89	3.96	11.03	10.73	2.64	4.63	0
RC003951	103.83	69.68	110.61	79.76	82.68	70.88	39.42	50.76	50.69	39.63	40.24	43.36	40.56
RC064866	0	0	0	0	6.12	0	14.11	8.38	11.66	11.34	8.36	14.7	6.22
RC044122	23.32	40.69	39.55	17.06	38.06	29.57	14.62	3.26	6.04	8.82	10.83	3.81	4.83
RC072001	51.32	44.77	81.23	36.79	58.62	45.54	5.63	10.04	13.96	13.58	23.35	23.46	14.89
RC065379	8.66	7.56	8.57	4.44	6.18	9.61	0	0	0	5.73	0	0	0
RC020057	9.52	8.31	9.42	9.76	6.8	10.57	5.22	0	4.32	0	0	5.44	0
RC013553	203.7	191.93	233.74	202.37	119.25	189.81	82.65	103.57	84.95	126.66	34.43	90.8	76.84
RC001865	23.83	2.19	4.96	7.71	42.97	16.69	53.63	69.89	67.07	53.09	100.27	100.33	105.52
RC030478	39.14	52.53	77.44	70.93	68.79	60.12	19.81	17.66	40.94	27.88	5.87	27.53	8.74
RC024302	30.36	13.24	45.05	11.66	37.93	42.1	0	0	0	0	0	0	0
RC056900	13.43	14.06	10.63	24.76	11.51	11.92	2.95	2.63	0	0	1.75	6.14	3.9
RC076192	0	0	0	0	9.19	0	14.12	12.59	17.51	17.04	12.56	7.36	9.34
RC012910	6.9	6.02	6.83	7.07	4.93	7.66	0	0	6.26	0	0	0	0
RC034707	126.61	23.25	13.18	102.37	104.66	103.49	285	319.26	199.35	290.92	134.3	266.57	261.02
RC060909	3.86	0	0	0	0	0	4.24	7.55	7	5.11	10.05	4.42	5.6
RC077472	21.67	12.6	14.29	29.59	30.94	16.03	7.92	7.06	0	0	4.7	0	0
RC009756	70.05	66.35	55.43	75.85	62.87	62.17	32.92	31.31	59.88	26.48	23.42	13.73	23.23
RC057428	29.19	11.32	32.09	23.26	23.16	28.79	3.56	3.17	5.88	17.17	0	3.71	4.71
RC012577	18.02	17.96	25.46	29	33.07	34.26	14.11	7.55	7	10.21	5.02	14.71	11.2
RC067855	32.18	24.06	36.38	32.96	26.26	61.19	10.08	0	12.5	12.16	2.99	0	6.67
RC047974	20.86	21.84	16.51	12.82	11.92	27.77	0	8.16	0	0	0	9.54	6.05
RC022581	5.06	17.65	10	5.18	7.22	11.22	0	0	0	0	0	0	0
RC013744	72.76	94.04	74.64	82.8	69.26	107.61	20.69	26.35	53.74	46.35	17.52	12.32	58.64
RC054508	42.77	59.7	67.69	61.32	36.64	56.93	28.14	8.36	23.26	0	16.68	39.1	12.41
RC004868	103.42	59.17	36.9	107.67	77.47	22.57	3.72	0	0	2.24	0	0	2.46
RC075446	24.83	10.83	12.28	12.71	8.86	13.77	0	0	0	0	4.03	7.09	0
RC002870	92.01	101.4	129.35	114.08	86.44	123.56	45.14	54.45	79.03	64.07	34.63	58.12	80.8
RC023164	152.27	14.49	32.86	62.38	55.34	110.56	270.21	200.31	160.63	164.82	181.78	249.98	281.15
RC034706	26.86	46.87	26.57	27.51	57.54	29.8	0	13.13	0	0	4.37	7.68	19.49
RC007277	43.97	42.32	35.99	46.58	34.64	33.64	26.6	26.68	21.99	30.09	25.63	32.92	24.19
RC033394	21.98	7.67	17.4	13.51	18.84	19.51	0	12.9	3.99	0	2.86	0	0
RC053722	33.98	35.57	13.44	20.88	29.11	30.15	7.45	13.29	6.16	0	8.84	15.53	0
RC050542	9.39	8.2	9.29	4.81	6.71	10.42	41.21	45.93	38.33	37.29	18.32	16.11	27.26
RC050559	14.05	32.69	18.54	38.38	33.44	20.79	10.27	0	4.25	0	9.14	0	13.59
RC049084	13.12	22.9	17.31	0	18.74	19.41	0	0	0	0	2.84	0	0
RC028655	17.32	15.11	17.14	31.05	30.92	19.22	14.25	4.23	7.85	5.73	0	4.95	6.28
RC039837	31.02	38.66	35.07	22.69	37.96	68.81	0	0	12.05	23.45	2.88	0	0
RC048157	21.02	7.33	8.32	8.61	18.01	27.98	0	0	0	0	0	0	0
RC035651	114.98	81.2	151.65	112.16	58.64	133.62	42.03	61.56	37.23	54.33	19.58	46.94	31.77
RC058560	7.15	31.18	14.14	32.95	35.73	31.72	3.92	6.99	6.48	4.73	0	4.09	0
RC012444	34.21	22.39	55	59.13	39.69	42.7	16.41	23	15.51	22.63	13.9	12.22	9.31
RC064292	0	0	0	0	0	0	4.63	4.13	3.83	0	2.75	4.83	6.13
RC019415	42.69	60.94	46.07	107.32	105.29	68.88	21.28	34.15	10.55	30.81	5.05	8.87	11.26
RC012606	34.65	23.25	47.46	21.84	22.84	35.48	5.85	10.42	7.25	7.05	1.73	6.09	23.2
RC004625	978.79	964.68	626.15	626.3	594.19	637.16	381.36	194.84	359.54	263.63	520.74	395.24	410.98
RC073965	0	0	0	0	0	0	6.2	5.53	5.13	7.48	3.68	0	8.2
RC034760	0	0	0	0	0	0	7.92	7.06	6.55	9.56	4.7	0	10.48
RC065067	4.31	15.04	8.52	13.24	6.15	9.56	4.73	4.21	0	0	0	0	0
RC034422	10.42	9.09	20.61	16.01	29.76	11.56	0	0	4.72	6.89	0	0	0
RC014816	27.57	30.92	38.96	60.51	33.74	34.95	15.12	11.55	12.5	18.24	20.48	20.26	17.14
RC074614	11.78	10.27	11.65	12.06	8.41	13.06	0	0	10.68	0	0	6.73	0
RC041052	9.88	0	0	10.12	14.11	10.96	27.09	19.32	35.83	26.14	41.75	62.11	50.17
RC004633	56.24	49.06	43.71	32.91	17.21	53.47	2.2	1.96	5.46	21.26	1.31	4.59	29.14
RC036901	10.84	18.91	21.44	22.2	20.63	24.04	7.92	10.59	16.37	4.78	0	4.13	5.24
RC035847	18.16	31.69	59.88	46.5	21.61	33.58	13.28	0	13.72	4	9.84	3.46	0
RC055369	119.95	0	26.37	109.2	76.12	88.7	204.61	338.8	157.07	264.47	147.29	335.12	212.68
RC030580	109.8	5.47	37.24	38.56	85.11	97.45	172.02	177.91	125.14	132.82	136.65	200.8	250.33
RC057486	91	102.07	90.02	96.53	102.09	57.68	35.64	41.31	67.76	30.1	61.27	48.29	66.01
RC037619	11.29	26.26	29.77	30.82	59.09	25.04	12.38	0	0	0	0	4.3	0
RC068118	27.8	56.6	55.01	61.7	39.7	71.97	15.25	9.06	29.41	24.52	12.05	0	33.61
RC062453	36.24	49.18	63.72	32.99	68.99	62.53	22.08	31.49	10.95	31.96	20.94	27.61	11.68
RC048465	93.85	89.32	101.28	87.39	97.46	75.72	60.82	45.88	38.67	39.51	24.96	78.02	74.27
RC058317	0	0	0	0	0	0	7.63	6.81	3.16	4.6	2.26	11.93	5.05
RC019780	17.06	22.33	16.88	21.85	6.09	18.93	4.68	0	3.87	0	13.87	4.88	0
RC071930	5.16	0	10.21	10.58	14.74	11.45	0	0	0	0	0	0	0
RC052703	11.02	0	0	0	23.6	0	24.17	32.33	29.97	36.45	17.91	18.89	23.98
RC061794	43.47	34.48	31.28	97.15	62.08	52.61	26.01	7.73	10.75	0	12.85	9.03	11.47
RC002933	57.97	34.54	44.75	53.58	42.39	28.23	24.81	20.74	28.2	29.93	22.06	17.78	14.36
RC070961	9.97	17.39	19.72	10.21	0	11.06	0	0	0	0	0	0	0
RC060076	18.65	32.53	22.13	26.74	10.65	8.27	4.09	7.29	3.38	4.93	2.42	0	5.41
RC069855	9.66	16.85	28.66	4.95	27.58	32.14	0	0	0	0	3.14	5.52	0
RC033465	17.72	23.19	8.77	13.61	31.63	19.66	0	8.66	12.05	0	2.88	0	0
RC008553	23.7	13.78	36.46	35.06	15.04	23.36	8.66	5.15	4.77	0	6.85	15.05	7.64
RC001958	0	5.36	3.04	1.57	0	0	5.05	63.09	72.43	46.75	27.97	33.36	62.41
RC074379	23.15	10.1	22.9	11.86	8.27	12.84	19.04	28.3	36.73	38.29	30.11	46.31	41.99
RC007196	22.72	19.82	22.48	27.15	43.26	16.8	4.15	14.81	13.73	10.02	2.46	0	0
RC037291	89.12	71.27	73.46	60.85	90.14	65.91	61.08	25.41	23.56	58.95	9.66	42.44	16.16
RC047892	45.68	36.23	65.73	55.29	71.16	46.07	4.55	16.24	45.18	21.98	24.3	28.48	12.05
RC007946	28.52	22.62	56.43	23.9	29.62	57.53	2.84	5.07	14.1	20.58	5.06	2.96	3.76
RC013717	44.69	27.52	31.2	51.16	48.8	29.16	23.06	23.13	14.3	24.34	1.71	15.02	15.26
RC064440	50.94	66.66	58.79	73.91	42.43	56.51	27.93	20.75	23.09	33.7	11.04	14.56	55.43
RC081079	11.24	0	22.23	11.51	16.04	24.93	0	0	0	0	0	0	0
RC017377	3.78	0	0	0	0	0	4.14	7.39	10.28	15	12.28	4.32	5.48
RC015696	82.4	65.35	66.69	49.87	85.57	66.48	61.61	32.96	23.77	29.73	4.87	42.81	32.6
RC050976	24.01	50.27	28.5	34.43	27.43	42.62	10.53	4.7	13.06	19.06	15.61	21.96	20.9
RC052867	22.92	10	11.34	17.61	16.37	25.43	12.57	5.6	5.2	7.58	0	0	0
RC011493	2.42	21.15	14.39	19.87	31.16	16.14	7.98	0	2.2	0	1.58	0	0
RC059222	21.67	18.91	21.44	11.1	36.1	8.01	3.96	3.53	6.55	4.78	0	4.13	0
RC010370	57.04	49.76	112.84	121.01	40.72	63.27	13.4	35.85	14.77	21.56	5.3	13.97	17.73
RC025371	68.59	15.96	54.28	4.68	52.23	50.72	0	8.94	0	0	0	0	0
RC083066	0	0	0	0	0	0	34.28	15.28	14.17	20.68	0	17.86	22.67
RC013942	29.03	39.4	44.67	49.55	41.45	64.41	28.3	34.69	11.7	21.34	14.68	11.06	23.4
RC065914	65.95	46.03	43.5	112.59	31.39	68.29	4.82	30.09	3.99	0	28.59	5.03	6.38
RC043436	52.71	21.9	49.65	23.14	21.5	44.55	11.01	0	2.28	19.92	4.89	2.87	18.21
RC043958	75.16	131.14	68.15	32.07	160.97	97.27	58.38	24.5	0	0	4.07	0	0
RC066315	8.88	7.75	17.58	13.65	19.03	9.86	9.74	4.34	0	5.88	0	0	0
RC043833	18.39	10.69	18.19	18.83	26.26	13.6	6.72	11.99	8.33	12.16	3.98	3.5	4.45
RC050067	0	0	0	0	0	0	14.92	13.31	0	6	17.69	10.37	19.74
RC026527	21.76	70.52	49.21	50.95	35.51	48.28	6.82	18.24	14.09	8.23	4.04	24.87	31.57
RC067726	9.17	40	18.14	32.87	45.82	50.86	5.03	4.48	12.47	6.07	2.98	0	13.3
RC081328	35.33	0	23.3	12.06	16.81	26.13	0	0	0	0	0	0	0
RC018010	96.32	75.62	114.33	98.65	123.77	64.11	63.37	47.09	48.02	50.97	31.31	66.05	69.87
RC059388	14.6	19.11	14.44	0	10.42	8.1	4	0	0	0	0	0	0
RC023158	16.58	4.82	16.41	14.15	15.79	6.13	3.03	8.11	0	3.66	1.8	3.16	0
RC062898	72.64	119.71	63.87	37.2	172.88	107.45	57.53	27.62	0	0	2.62	0	0
RC078034	0	0	0	0	0	0	16.54	0	13.67	9.98	4.9	8.62	10.94
RC069571	0	8.36	9.47	0	0	0	10.5	51.51	52.1	31.68	31.13	10.95	41.69
RC004090	142.95	222.45	129.94	55.4	297.89	171.43	110.16	52.88	0	0	2.51	0	0
RC017640	153.72	21.17	24.01	70.43	103.97	188.47	279.48	304.56	187.03	208.72	157.79	323.65	369.73
RC039187	101.38	81.07	83.57	64.9	102.54	74.97	69.49	28.91	26.81	67.06	10.98	53.11	24.51
RC025470	94.2	164.37	83.87	43.42	235.4	125.4	61.98	27.63	0	0	3.06	0	0
RC008828	15.02	26.2	44.56	30.76	10.72	16.66	4.12	3.67	6.81	0	0	8.58	5.45
RC048012	16.57	0	8.2	8.49	5.92	0	13.63	20.25	41.31	38.36	24.24	28.41	18.03
RC072939	21.42	9.34	31.79	27.43	30.59	47.53	0	0	0	0	13.93	18.36	0
RC051917	10.23	17.86	0	15.72	7.31	11.35	0	0	0	0	3.33	0	0
RC069950	14.49	8.43	9.55	9.89	20.69	21.43	0	9.44	0	0	6.28	5.52	0
RC074834	5.97	10.42	11.81	12.23	17.05	26.49	6.55	0	0	0	0	6.82	0
RC028269	12.31	0	8.12	16.81	17.58	9.1	40.5	24.07	33.48	43.43	37.35	14.07	23.81
RC025998	61.84	86.32	48.94	6.33	35.32	32.01	0	6.05	1.87	0	0	9.42	2.99
RC060523	3.81	6.65	0	11.71	5.44	0	8.36	14.91	13.82	15.13	14.87	21.79	11.06
RC029047	41.26	32	18.14	28.17	26.19	20.34	15.08	13.45	4.16	6.07	5.96	15.72	19.95
RC013586	111.27	57.1	176.97	58.1	133.96	87.13	43.07	17.07	37.58	31.75	19.86	29.92	41.15
RC012466	33.23	30.92	21.92	20.42	15.82	29.49	2.43	2.17	8.03	20.52	1.44	17.73	9.64
RC011261	39.88	23.19	17.53	22.69	25.31	19.66	4.86	13	12.05	17.59	2.88	5.06	12.86
RC053826	41.93	48.78	110.61	50.11	79.83	46.52	7.66	27.33	12.67	0	9.09	39.94	20.28
RC030819	54.04	58.93	46.78	79.57	135.04	112.41	25.93	6.61	21.43	4.47	17.57	30.88	49
RC048743	38.78	45.11	25.57	30.89	30.76	28.68	18.9	25.28	11.72	5.7	19.61	24.62	6.25
RC033491	4.44	15.5	17.58	13.65	6.34	9.86	0	4.34	0	5.88	0	5.08	0
RC040611	0	0	0	0	0	0	5.18	4.62	8.56	12.5	6.14	0	6.85
RC068202	4.63	8.09	9.17	9.49	19.85	20.56	0	0	4.2	0	0	5.3	0
RC017503	11.7	6.8	7.71	19.96	5.57	8.65	0	0	3.53	0	0	0	5.66
RC063326	57.72	71.94	65.25	76.01	52.98	45.74	22.61	24.19	14.95	43.64	10.72	23.56	59.81
RC057813	88.69	89.28	134.97	83.85	97.42	98.38	56.11	63.37	83.5	45.13	77.62	54.58	34.64
RC033542	66.81	54.4	35.25	9.12	76.32	158.11	83.03	148.07	250.34	276.95	301.14	193.45	290.78
RC077792	14.76	38.62	29.2	15.11	31.61	16.37	16.18	14.43	0	0	4.8	0	0
RC000573	577.2	389.01	695.95	390.74	176.86	175.88	57.05	46.02	67.37	16.39	57.98	147.23	154.54
RC068108	0	8.06	0	4.73	0	0	20.27	18.08	12.57	12.23	30.05	10.56	6.7
RC036418	0	42.59	20.7	25	34.86	30.95	7.65	0	3.16	0	6.8	0	5.06
RC013432	9.37	16.35	18.54	9.6	20.07	20.79	5.14	0	8.49	12.4	3.05	5.35	6.8
RC063299	74.03	57.41	40.69	25.28	35.24	54.75	9.02	20.11	7.46	10.88	29.41	18.8	29.84
RC023677	13.86	12.1	6.86	14.2	19.8	15.38	11.4	0	3.14	0	4.51	7.92	5.03
RC015224	24.47	10.68	24.21	31.33	43.68	27.15	10.06	11.96	8.32	12.14	9.94	13.99	8.88
RC019456	89.87	184.07	77.3	56.03	245.49	138.7	77.13	30.56	0	0	2.54	0	0
RC009515	14.69	19.23	21.8	18.81	20.98	24.45	0	10.78	3.33	0	21.49	8.4	0
RC026751	33.58	46.87	53.15	51.59	23.97	7.45	3.68	6.57	21.31	8.88	6.55	3.84	4.87
RC014697	96.28	151.99	108.84	46.96	255.31	132.23	85.47	31.38	0	0	2.98	0	0
RC021037	6.86	29.94	27.16	21.09	14.7	15.23	3.76	3.36	3.11	9.08	2.23	7.84	9.96
RC053178	230.04	95.06	95.81	142.6	190.17	228.32	371.76	432.08	208.54	320.35	216.45	387.47	430.34
RC075332	0	0	12.19	0	8.8	0	6.76	18.08	11.17	24.46	24.04	35.22	26.82
RC024874	8.29	0	16.39	4.24	11.83	9.19	0	0	0	0	0	0	0
RC058328	3.52	6.13	6.96	7.2	15.06	15.6	0	3.44	0	0	4.57	0	0
RC046081	11.29	19.69	14.89	3.85	10.74	16.69	4.13	3.68	3.41	9.95	0	0	0
RC043910	0	5.48	0	3.22	4.49	0	17.23	15.37	17.1	4.16	18.39	3.59	13.68
RC068507	14.02	8.15	9.24	19.14	20.01	10.36	5.12	4.57	4.24	6.18	9.11	5.34	0
RC043456	40.39	39.64	69.92	49.13	50.47	33.61	41.53	22.22	25.18	23.38	0	11.54	10.99
RC058782	7.16	6.25	7.09	3.67	5.11	7.95	11.78	10.51	16.24	18.95	11.64	8.19	10.39
RC073225	21.76	37.97	43.05	5.57	15.54	36.21	0	5.32	0	7.2	14.15	0	0
RC030110	23.91	12.52	37.84	17.14	17.07	37.14	5.24	0	8.67	18.98	0	0	3.47
RC032305	15.7	13.7	15.53	12.06	11.21	17.42	8.61	3.84	7.12	10.39	2.55	13.46	5.69
RC028131	36.32	35.21	15.97	24.8	57.63	53.72	8.85	11.84	10.98	26.7	7.87	9.23	5.85
RC032845	4.16	7.26	0	12.79	11.89	9.24	0	0	0	0	2.71	0	0
RC062494	24.21	28.17	39.92	24.8	57.63	44.77	8.85	15.78	14.63	21.36	15.74	9.23	23.42
RC062473	32.14	42.05	39.73	37.03	11.47	8.91	4.41	11.78	10.92	0	2.61	9.18	5.83
RC066167	8.84	0	8.74	4.53	6.31	9.81	0	0	4.01	0	0	0	0
RC062713	48.2	28.03	31.79	37.03	45.89	35.65	35.24	23.57	14.57	21.26	5.22	4.59	0
RC075341	61.62	32.26	36.57	63.11	43.99	54.69	54.06	90.38	72.62	73.37	88.13	70.43	80.46
RC018216	33.5	14.61	12.43	51.47	26.91	27.88	6.89	14.33	1.9	5.54	1.36	4.79	9.11
RC037764	92.1	174.09	91.11	51.1	241.1	127.71	88.38	33.77	0	0	4.99	0	0
RC018412	21.13	18.43	5.22	10.82	18.85	11.72	11.58	5.16	0	0	3.43	0	3.83
RC010922	0	0	0	0	0	0	7.48	3.34	3.09	4.51	8.87	0	4.95
RC001797	115.46	78.62	55.71	89.41	86.45	106.21	100.37	110.14	136.58	149.02	134.56	149.67	134.82
RC060565	19.1	20	15.12	27.39	10.91	33.9	58.66	52.3	58.88	55.6	29.8	52.4	22.17
RC023320	6.1	15.96	12.06	31.22	26.12	13.53	0	5.96	2.76	4.03	0	0	8.84
RC009163	20.56	17.94	15.25	21.06	18.35	11.4	8.45	5.03	13.98	13.6	10.02	5.87	0
RC044168	43.06	52.02	52.43	61.07	52.03	58.79	21.8	38.87	36.04	35.06	36.61	34.08	52.86
RC075660	163.74	65.93	24.92	70.95	71.94	83.83	269.34	270.93	108.47	191.62	118.73	273.52	228.41
RC024065	40.5	38.54	72.83	67.87	73.59	40.84	16.15	10.8	23.36	48.7	2.39	33.66	10.68
RC054417	8.31	14.49	0	8.51	11.86	18.43	0	0	0	0	5.4	0	0
RC044272	75.19	65.6	128.48	52.51	151.29	83.41	44.98	16.71	37.18	22.61	20	31.25	59.5
RC028762	4.4	0	0	4.5	0	0	4.82	4.3	3.99	5.82	8.58	10.05	6.38
RC003634	84.33	56.96	80.73	97.52	77.69	60.35	41.76	61.18	39.46	50.38	26.53	46.64	63.14
RC012434	47.93	79.99	28.86	57.63	86.29	18.49	16	6.11	22.67	2.76	6.77	2.38	27.21
RC064075	50.44	7.33	58.21	30.14	60.02	27.98	4.61	4.11	11.43	16.68	8.2	4.8	12.2
RC014397	165.75	40.36	114.39	67.12	110.08	85.52	29.59	41.46	38.44	35.7	7.52	22.03	50.33
RC005543	61.59	74.76	15.89	24.68	65	83.18	8.81	36.66	7.28	3.54	3.48	3.06	15.54
RC050123	0	0	0	0	6.55	0	20.11	17.93	8.31	12.13	2.98	10.48	6.65
RC005318	92.93	174.62	99	54.91	255.18	142.74	101.91	31.45	0	0	2.32	0	5.19
RC046931	43.78	34.72	15.75	32.61	11.37	26.49	8.73	15.56	7.22	15.8	0	0	5.77
RC060637	26.8	20.04	22.73	35.3	16.4	8.5	0	11.23	10.41	0	4.98	8.75	11.11
RC047616	8.21	21.48	24.35	16.81	29.29	45.52	0	8.02	7.44	10.86	2.67	4.69	5.95
RC028684	17.24	7.52	17.05	4.41	12.31	9.56	0	4.21	0	0	0	9.85	0
RC005915	17.08	14.9	28.16	5.83	28.45	18.95	3.12	8.35	5.16	11.3	3.7	6.51	4.13
RC080032	0	16.57	18.79	48.64	27.13	21.07	62.5	65.01	34.44	37.7	43.23	65.14	68.9
RC012522	94.44	59.15	23.95	47.12	58.78	37.61	26.55	16.57	10.98	12.81	20.46	22.14	21.08
RC062386	12.08	21.08	31.86	8.25	28.75	17.87	4.42	11.81	3.65	5.33	2.62	9.2	5.84
RC044089	0	11.54	6.54	10.16	4.72	7.34	0	0	0	0	0	3.78	0
RC005726	95.51	63.72	119.49	77.68	116.33	90.37	69.32	76.91	36.93	33.45	11.87	35.32	63.17
RC029096	18.49	8.06	18.29	23.67	13.2	20.51	0	4.52	16.76	6.11	3	0	6.7
RC062088	63.24	13.79	7.82	32.38	33.86	17.54	0	0	0	0	0	0	0
RC075543	80.98	141.29	98.59	127.6	44.47	13.82	0	6.09	5.65	24.72	4.05	28.48	27.11
RC026278	27.07	14.17	37.49	33.28	46.39	42.05	5.94	5.29	29.45	21.49	0	6.19	0
RC001711	28.58	19.18	30.45	38.28	34.53	39.02	4.82	15.05	23.92	20.36	18.58	17.59	22.33
RC065503	290.88	45.45	42.95	168.97	179.78	211.91	347.56	424.49	244.02	321.64	231.44	431.71	365.31
RC004689	31	20.8	33.02	14.65	47.67	21.16	13.07	13.99	10.81	12.62	12.4	8.18	3.46
RC003089	50.03	49.46	79.18	64.9	47.62	29.6	18.29	35.87	24.19	24.27	37.94	30.49	19.35
RC037799	65.09	13.36	75.75	62.75	54.67	8.5	8.4	0	6.94	20.26	2.49	0	0
RC043319	31.55	66.84	57.95	64.62	45.04	49.99	51.89	19.83	16.34	20.87	16.11	28.33	29.42
RC000355	425.43	58.04	107.37	245.66	259.99	349.58	560.62	525.52	363.46	470.18	372.18	728.38	599.42
RC049551	22.39	23.44	26.57	9.17	12.79	39.73	0	0	0	5.92	0	0	19.49
RC035431	35.47	12.38	32.75	16.95	13.51	20.99	5.19	9.25	8.58	0	4.61	13.51	6.86
RC011063	7.46	6.51	14.76	3.82	0	8.27	0	0	0	0	0	0	0
RC044286	6.82	5.95	13.5	3.49	0	7.57	0	0	0	0	0	0	0
RC008494	38.58	12.62	23.85	24.7	24.1	32.1	7.93	18.86	13.12	0	14.11	13.78	7
RC048669	17.11	14.92	8.46	21.9	12.21	0	4.69	0	0	0	0	4.89	0
RC028479	0	7.37	0	4.33	6.03	0	18.53	8.26	7.66	22.35	19.22	14.48	6.13
RC012871	6.74	0	0	0	0	0	11.09	9.89	9.17	13.38	6.57	11.56	0
RC041054	93.87	34.48	0	35.42	21.16	54.8	135.44	111.1	62.7	91.5	67.45	118.58	136.18
RC047396	8.11	7.07	16.04	4.15	11.58	9	4.45	0	3.68	5.36	0	4.63	0
RC079811	9.24	0	0	9.47	0	0	20.27	18.08	25.14	36.69	30.05	21.13	0
RC016258	325.26	364.83	195.35	243.9	257.1	386.58	114.65	119.26	258.01	153.68	75.52	73.02	227.51
RC011996	7.36	38.54	21.85	11.31	15.77	24.5	4.04	3.6	10.01	0	4.79	4.21	0
RC059380	14.73	44.96	36.42	33.93	47.31	57.17	12.11	3.6	26.7	14.61	19.15	16.83	21.36
RC057571	16.69	58.25	46.23	75.22	71.5	74.06	29.29	22.85	42.37	22.08	2.17	11.45	4.84
RC075704	18.89	21.98	37.38	19.35	17.98	13.97	6.91	18.47	11.42	0	0	7.2	0
RC063255	4.09	7.14	8.1	8.38	5.84	0	13.47	8	11.13	10.83	10.64	18.71	17.82
RC048905	8.68	22.73	17.18	4.45	12.4	28.9	0	4.24	3.94	0	8.47	0	0
RC060777	0	0	0	0	5.44	0	4.18	7.45	13.82	5.04	4.96	8.71	16.59
RC001770	0	9.46	0	16.66	3.87	12.03	23.79	18.56	24.58	35.88	68.75	77.48	59.01
RC041663	11.16	48.7	22.09	45.74	95.64	86.69	12.24	5.46	5.06	7.38	0	6.38	0
RC004445	149.07	121.38	211.35	129.77	56.76	187.41	68.11	80.16	56.31	78.88	22.61	73.83	61.27
RC046058	11.44	6.65	7.54	7.81	10.89	25.37	4.18	3.73	3.46	0	0	0	0
RC012993	3.59	0	7.1	3.68	5.12	7.96	19.68	17.55	19.52	42.74	23.33	8.2	15.62
RC013038	0	12.74	14.44	3.74	10.42	8.1	0	3.57	0	0	0	0	0
RC057826	34.25	41.83	27.1	21.05	68.46	53.19	41.31	13.39	0	0	0	0	0
RC004671	95.89	51.79	36.14	53.78	68.46	75.98	50.08	22.32	28.98	45.31	2.97	15.66	13.25
RC031293	57.79	18.91	57.16	11.1	46.42	48.08	31.69	10.59	3.27	9.56	2.35	0	0
RC001255	1063.98	1249.43	1330.28	1385.35	1739.79	962.23	504.7	398.13	250.34	115.58	247.47	1255.33	1050.2
RC015147	54.44	45	56.69	38.15	45.01	50.86	22	19.61	25.98	49.28	31.67	3.28	29.1
RC020652	17.42	20.27	11.49	20.82	20.73	32.22	6.37	5.68	7.9	15.37	3.78	13.28	12.64
RC005118	7.02	6.12	10.41	12.58	10.02	15.57	3.85	0	7.95	2.32	3.42	2.01	7.64
RC024160	18.49	12.9	21.94	15.15	21.12	8.2	12.16	7.23	6.7	9.78	4.81	4.23	10.73
RC076280	52.9	11.54	39.25	27.09	28.33	14.67	72.51	64.65	41.96	69.98	77.38	52.9	38.37
RC036327	34.45	30.06	34.08	10.59	24.6	22.93	11.33	6.74	0	18.23	6.72	19.69	10
RC010238	14.73	12.85	0	18.85	15.77	8.17	0	0	0	0	2.39	8.42	0
RC015267	167.19	291.72	149.78	132.47	409.89	202.96	217.94	43.18	14.3	0	4.1	7.21	0
RC038285	115.14	221.69	157.1	77.27	192.76	61.66	34.83	31.06	71.99	52.53	10.33	27.23	80.64
RC028745	26.31	22.96	26.03	4.49	18.79	29.19	4.81	12.86	11.93	11.6	0	0	6.36
RC027981	27.29	13.6	7.71	7.99	16.7	8.65	0	0	3.53	10.32	0	0	0
RC053087	47.59	20.76	70.62	30.46	33.98	92.39	6.52	0	16.18	31.48	0	0	8.63
RC038570	44.6	35.37	32.09	45.68	40.53	26.99	22.23	11.89	29.41	32.19	13.18	27.81	11.77
RC036962	7.25	6.33	7.18	3.71	5.18	8.05	0	0	6.58	0	2.36	4.15	0
RC017843	21.76	22.78	34.44	26.75	37.29	9.66	19.09	0	11.84	5.76	5.66	14.92	6.31
RC038283	7.94	0	0	12.2	0	0	13.06	11.65	14.4	10.51	12.91	13.61	5.76
RC010734	77.02	57.59	179.59	61.98	113.91	61.03	39.22	26.9	14.96	21.84	17.88	34.58	31.93
RC007668	38.12	39.91	60.33	42.95	48.99	67.66	37.62	29.82	24.19	20.17	12.39	34.86	38.71
RC075300	0	0	0	6.29	8.77	0	13.47	18.01	16.7	8.12	3.99	21.05	8.91
RC041623	99.19	86.53	119.92	90.3	47.21	85.58	36.26	59.27	69.94	58.32	39.41	56.68	31.98
RC063878	4.18	29.19	16.55	34.27	29.86	27.84	4.59	0	3.79	5.53	5.44	19.12	6.07
RC059107	0	0	0	0	0	0	3.99	3.56	0	4.82	4.74	4.16	10.57
RC019694	137.04	72.46	115.02	144.61	65.23	64.49	40.99	32.48	18.82	43.95	21.6	80.69	54.22
RC047381	0	7.07	8.02	0	17.37	44.98	44.47	95.15	69.84	26.82	42.18	97.32	41.18
RC007747	15.58	18.13	10.28	26.6	7.42	23.05	68.35	50.79	47.09	41.23	16.88	41.56	30.14
RC002103	28.29	34.85	23.05	37.5	49.91	48	18.25	17.9	25.65	19.82	12.98	13.32	31.39
RC074970	289.55	410.49	274.49	234.78	327.31	562.11	158.77	129.76	257.03	159.61	94.12	158.58	236.29
RC012688	46.31	35.35	91.62	109.68	53.73	44.95	15.87	28.3	23.61	38.29	20.7	16.54	8.4
RC070932	34.98	26.16	19.78	5.12	21.41	22.18	16.44	4.89	4.53	6.61	6.5	5.71	7.25
RC054529	35.09	76.52	52.06	17.97	50.1	136.23	67.33	120.07	206.75	220.49	313.64	170.43	267.24
RC033069	110.64	148.5	33.68	108.96	85.07	132.18	51.33	45.77	46.29	22.52	60.86	34.05	61.74
RC000864	112.61	146.67	470.66	186.81	280.81	193.53	53.92	40.32	67.58	27.28	7.22	52.57	119.65
RC007287	119.91	123.76	76.85	96.86	89.22	116.15	53.71	54.49	105.64	73.73	51.6	67.56	39.2
RC059345	21.85	12.71	43.24	11.19	31.21	40.41	23.97	7.12	0	0	0	0	0
RC063684	0	0	0	4.25	0	0	9.11	0	3.76	16.48	13.5	14.24	18.07
RC038865	16.53	100.95	57.23	101.59	88.52	82.52	31.72	40.41	41.21	38.27	5.37	14.17	0
RC040892	9.71	0	0	9.95	6.93	0	15.98	14.25	8.81	19.28	15.79	33.31	14.09
RC041579	27.12	37.85	21.46	38.88	23.23	36.1	23.79	21.21	19.67	21.53	14.1	6.2	7.87
RC009321	34.57	16.45	18.65	19.31	4.49	20.92	10.34	6.15	5.7	0	2.04	3.59	9.12
RC075165	42.52	10.6	36.06	80.89	43.37	53.91	0	11.88	0	0	15.8	27.77	17.63
RC034206	4.9	8.55	0	10.03	6.99	10.87	0	0	0	0	0	5.6	0
RC060495	68.31	72.84	30.03	50.53	59.61	67.36	24.97	40.82	34.41	35.15	29.61	47.72	27.53
RC037090	32.71	50.74	28.76	67.01	83.04	72.58	11.96	42.65	6.59	9.62	21.27	24.93	31.64
RC000971	70.14	69.59	141.49	105.65	66.77	61.03	16.59	32.27	32.42	41.85	54.54	55.02	45.89
RC045647	11.16	25.97	29.45	15.25	42.51	24.77	8.16	10.92	13.49	14.77	7.26	0	5.4
RC002457	74.45	117.72	110.46	120.33	151.15	144.52	94.4	95.54	86.47	76.94	62.01	69.13	69.19
RC025592	14.82	8.62	19.55	10.12	7.05	10.96	0	9.66	8.96	0	3.21	0	0
RC044507	3.49	42.68	62.22	17.89	59.87	46.52	3.83	6.83	6.34	9.25	4.54	15.98	5.07
RC071488	0	8.8	9.97	10.33	7.2	11.19	5.53	0	4.57	0	0	0	0
RC069077	18.89	0	9.34	19.35	20.23	10.48	0	0	0	0	0	5.4	6.85
RC012878	40.61	47.24	26.78	24.26	43.49	30.03	11.13	9.93	24.54	22.39	15.4	27.08	24.55
RC045925	94.05	39.38	74.43	84.77	69.83	50.08	20.63	22.07	61.39	19.91	29.35	30.1	49.12
RC023543	16.76	105.25	59.67	99.54	133.99	96.66	47.78	36.04	39.5	35.47	4.36	7.66	4.86
RC023655	44.61	23.95	20.37	10.54	14.7	30.45	3.76	13.42	9.33	0	8.92	7.84	4.98
RC020365	101.27	12.05	81.96	33	111.73	66.38	15.14	15.75	22.95	21.31	13.47	13.15	13.36
RC016423	0	0	0	0	0	0	2.42	2.16	0	2.92	2.87	2.52	0
RC065519	0	0	0	0	0	0	4.77	4.26	0	5.76	5.66	4.97	0
RC048667	4.3	15	8.5	4.4	6.14	0	18.85	16.81	15.59	11.37	16.77	9.83	12.47
RC081988	39.37	45.8	25.96	53.77	18.74	29.12	14.39	12.83	11.9	0	0	30	19.04
RC013617	45.54	51.65	31.54	32.65	45.52	55.57	9.99	28.94	20.64	27.11	35.53	31.23	29.73
RC044459	41.85	36.51	41.4	46.43	39.84	30.95	30.59	13.64	25.29	27.68	36.27	27.9	30.36
RC059761	0	0	0	0	0	0	4.07	7.26	3.37	9.82	2.41	0	5.39
RC009409	23.93	17.89	54.1	17.5	9.76	15.17	3.75	0	3.1	0	4.44	3.91	0
RC081331	0	41.09	23.3	24.12	16.81	26.13	12.91	0	0	0	7.66	0	0
RC032300	27.54	0	46.7	12.09	22.47	34.91	56.09	69.24	42.8	46.84	66.5	40.47	39.95
RC035381	2.24	7.81	0	2.29	6.39	4.97	7.36	10.94	10.15	5.92	13.1	17.91	9.74
RC078314	92.1	93.74	75.92	55.03	87.67	51.08	33.67	37.52	55.66	50.77	39.92	26.32	66.81
RC010210	18.21	38.13	28.82	59.69	46.81	56.57	3.99	10.68	16.51	4.82	16.58	16.65	36.99
RC057963	34.66	18.14	13.71	3.55	19.8	15.38	0	10.17	0	9.17	0	0	0
RC038124	0	0	0	0	0	0	4.28	0	3.54	5.17	5.08	4.47	0
RC010109	0	0	0	0	0	0	3.64	3.25	3.01	4.39	0	3.79	0
RC042817	14.69	25.64	87.21	90.3	41.96	32.6	16.11	0	0	19.44	0	0	0
RC039296	4.27	7.44	8.44	4.37	12.18	9.46	28.07	29.2	19.34	33.86	11.09	14.63	12.38
RC075621	18.76	10.91	37.11	12.81	26.78	27.74	0	12.23	11.34	8.27	12.19	7.15	0
RC079229	51.32	74.62	84.61	35.04	36.64	18.98	0	8.36	15.51	33.95	16.68	19.55	0
RC027684	15.21	33.18	7.53	11.69	5.43	16.88	4.17	0	0	0	2.47	0	5.52
RC058697	82.38	62.49	240.93	84.37	138.09	79.46	15.71	21.01	25.98	18.95	2.33	32.75	57.16
RC003507	30.34	41.17	60.02	65.6	28.88	7.48	3.7	9.89	24.45	8.92	6.57	7.71	4.89
RC030527	24.6	16.1	18.25	34.65	21.96	13.65	10.12	12.03	2.79	12.21	2	14.06	13.39
RC041364	36.14	45.04	10.21	26.44	7.37	22.91	11.32	10.1	9.36	0	0	0	0
RC017842	52.23	45.57	94.72	40.12	99.44	57.94	38.18	29.79	31.57	34.55	33.95	29.85	12.63
RC062139	15.99	6.98	15.82	28.66	34.25	17.74	0	3.91	7.25	15.87	2.6	0	5.8
RC028059	27.99	6.98	23.73	20.47	5.71	8.87	4.38	0	7.25	0	0	0	5.8
RC014415	15.56	0	0	7.97	16.66	8.63	25.59	26.62	17.63	30.88	12.64	13.34	28.22
RC070305	14.69	17.09	9.69	20.07	27.98	10.87	5.37	4.79	13.32	0	9.55	0	7.11
RC016381	63.98	43.21	57.16	40.16	64.83	45.79	40.74	50.45	28.07	30.04	17.44	7.08	11.98
RC052172	15.63	63.63	41.23	106.72	74.39	80.91	17.14	30.56	37.78	6.89	13.55	11.91	22.67
RC015617	114.12	96.35	29.13	82.95	78.85	81.68	40.37	32.4	50.06	48.7	16.75	46.29	48.07
RC070495	34.48	85.95	48.73	105.95	70.34	65.58	16.21	14.45	31.26	6.52	54.44	39.41	35.73
RC046132	61.26	26.72	60.6	35.3	54.67	25.49	16.8	29.95	17.36	25.33	22.4	21.88	16.67
RC068211	9.24	16.13	9.14	23.67	19.8	30.76	5.07	4.52	8.38	12.23	6.01	0	6.7
RC047148	8.03	7.01	0	8.23	0	8.91	0	0	0	0	0	0	0
RC009011	439.58	58.5	92.13	223.21	210.11	206.63	567.86	458.95	337.72	344.99	322.11	683.39	513.44
RC009226	61.9	29.46	22.27	31.7	40.18	43.7	9.26	13.76	25.51	7.45	14.63	28.94	20.41
RC041934	6.27	21.9	12.41	12.85	26.88	13.92	0	0	5.69	8.3	4.08	7.17	9.1
RC037683	49.45	33.18	7.53	42.85	21.72	33.75	20.86	11.16	10.34	10.06	9.89	0	11.04
RC070830	4.98	0	0	0	7.12	0	16.39	9.74	9.04	6.59	3.24	11.39	7.23
RC062748	44.29	7.03	15.93	49.49	34.49	35.73	57.4	55.11	65.7	47.94	83.76	73.63	40.89
RC061313	7.74	6.76	0	7.93	5.53	8.59	0	3.79	0	0	0	4.43	0
RC032408	7.9	0	0	12.14	5.64	0	26.01	27.05	7.17	10.46	10.28	18.07	22.94
RC050186	32.35	24.19	9.14	23.67	6.6	10.25	76.02	31.63	62.85	18.34	75.11	84.52	40.23
RC073568	0	0	0	0	0	0	0	5.42	5.03	0	7.21	6.34	8.05
RC063705	41.53	21.74	24.65	21.27	29.65	27.64	31.88	4.06	3.76	0	0	0	18.07
RC057004	5.66	34.54	33.57	14.48	32.3	31.37	3.1	5.53	12.82	18.7	7.35	3.23	4.1
RC076950	83.19	84.67	356.59	156.2	227.67	92.28	30.41	6.78	37.71	0	0	39.62	60.34
RC048894	47.64	52.89	42.84	70.97	55.65	19.22	37.99	12.7	15.7	5.73	22.52	24.75	31.41
RC013894	88.71	181.48	284.45	159.79	113.57	115.38	57.03	14.96	74.88	93.08	25.85	41.96	93.2
RC046693	82.43	68.49	69.89	44.22	95.28	60.96	64.57	42.22	35.58	36.35	5.1	44.86	28.47
RC033932	37.48	24.52	9.27	23.99	26.76	20.79	0	13.74	12.74	0	6.09	16.06	13.59
RC077372	35.82	37.5	0	0	112.51	63.57	54.99	105.06	279.25	217.97	353.93	221.06	135.1
RC074000	0	39.6	44.9	11.62	24.31	50.35	0	0	0	0	3.69	12.97	0
RC028227	0	0	0	0	0	0	4.48	3.99	3.7	0	2.65	4.67	0
RC020382	73.11	32.92	153.97	53.14	202.05	78.48	38.79	16.14	17.1	3.12	4.6	8.09	17.11
RC048859	8.57	0	0	0	6.12	0	14.11	20.96	7.77	5.67	11.15	14.7	6.22
RC045544	7.38	0	7.3	11.34	15.8	8.19	4.05	0	0	0	0	4.22	0
RC026164	15.02	8.73	9.9	7.69	7.15	5.55	5.49	4.89	4.54	6.62	0	2.86	0
RC058384	7.07	6.17	14	14.49	20.2	7.85	0	0	3.21	4.68	9.2	0	5.13
RC024727	8.11	56.6	24.07	58.14	81.06	26.99	13.34	7.93	7.35	0	2.64	0	17.65
RC012042	138.89	32.75	118.82	49.98	80.4	24.98	12.35	22.02	10.21	24.83	2.44	12.87	16.34
RC015088	92.34	61.61	91.35	72.33	42.66	54.23	29.78	29.21	39.4	50.3	26.49	37.25	59.1
RC027196	14.48	18.95	21.48	44.48	36.18	16.06	3.97	10.62	6.56	9.58	0	16.55	10.5
RC015072	608.05	675.99	750.52	749.53	898.96	441.72	277.35	194.67	131.71	64.07	146.93	694.98	585.5
RC037477	0	6.56	7.44	7.71	5.37	0	0	0	0	0	0	0	0
RC015017	55.87	150.65	60.29	83.23	72.52	84.51	27.85	37.24	41.44	40.32	28.07	63.86	22.11
RC019394	19.32	13.48	15.29	3.96	16.55	34.29	0	3.78	0	5.11	0	4.42	11.21
RC039476	25.92	37.68	42.73	48.67	49.34	28.75	14.21	16.89	7.83	17.14	0	14.81	43.87
RC014011	23.51	11.72	19.93	10.32	28.77	22.35	33.14	42.68	33.49	44.42	28.38	26.87	24.36
RC018966	14.21	0	0	25.47	15.22	39.4	35.06	20.84	57.96	65.79	50.8	56.84	30.92
RC048675	4.3	7.5	8.5	8.8	12.27	0	0	0	0	5.69	0	0	0
RC046159	0	0	0	0	0	0	0	3.74	6.93	5.05	4.97	0	5.54
RC013734	39.92	69.65	84.24	29.98	26.6	11.81	2.92	2.6	7.24	14.08	8.65	15.21	7.72
RC035540	17.72	13.25	15.03	10.37	7.23	5.62	0	0	2.3	10.05	6.58	5.79	0
RC063056	4.05	0	8.02	8.31	5.79	9	0	0	0	5.36	0	0	0
RC013210	51.14	20.59	62.27	16.12	22.47	26.19	25.89	0	0	0	0	13.49	0
RC061623	15.56	40.72	53.87	39.84	22.22	17.26	12.8	7.61	14.1	5.15	10.11	13.34	16.93
RC024255	7.52	13.13	44.66	19.27	32.23	33.39	0	11.03	0	9.95	2.45	12.9	5.46
RC062844	64.72	70.58	88.03	45.57	23.1	35.9	4.44	15.82	22	10.7	13.15	46.24	23.47
RC019633	8.19	14.28	24.3	16.77	17.53	0	0	4	0	0	2.66	4.68	5.94
RC019544	27.92	97.44	268.32	98.05	165.18	150.45	21.87	19.5	39.78	10.55	0	27.36	75.23
RC017504	46.78	20.41	15.43	15.97	22.27	43.25	12.83	11.44	14.14	5.16	2.53	4.46	11.31
RC046351	19.32	33.7	38.22	39.57	38.62	60	16.95	30.22	24.52	15.33	2.51	13.25	22.42
RC066958	0	7.85	0	4.61	6.43	0	14.81	8.8	8.16	23.82	20.48	10.29	6.53
RC060646	56.8	39.64	29.97	34.91	43.26	42.01	12.46	14.81	10.3	40.08	17.23	25.97	32.96
RC031703	0	6.51	0	7.64	5.33	8.27	0	0	0	0	0	0	0
RC052882	85.96	30	34.01	99.78	32.73	50.86	6.28	16.81	10.39	7.58	7.45	39.3	16.63
RC044205	3.37	0	0	3.45	0	0	11.09	13.18	6.11	8.92	0	7.71	4.89
RC030486	33.35	15.87	18	27.95	8.66	6.73	29.93	29.65	27.49	40.11	47.31	48.52	30.79
RC076075	6.49	0	12.84	0	18.53	14.39	28.46	31.72	88.22	25.75	118.09	59.32	47.06
RC019268	30.1	6.56	74.43	26.97	32.23	33.39	12.38	0	6.82	0	0	12.9	5.46
RC052434	5.37	0	10.63	5.5	15.34	11.92	0	5.25	0	0	0	0	0
RC059795	93.23	58.56	22.13	26.74	47.93	82.74	28.63	21.88	13.52	24.67	4.85	4.26	21.64
RC066352	22.21	15.5	35.16	13.65	25.37	29.57	4.87	21.72	12.08	0	5.78	10.16	12.89
RC049773	9.05	0	0	0	6.46	10.04	9.92	17.69	8.2	17.96	14.71	15.51	6.56
RC020682	20.71	51.63	23.42	69.71	67.6	32.83	9.74	14.47	13.41	27.4	3.85	10.15	25.76
RC030616	12.62	16.51	31.2	19.39	13.51	21	6.92	0	8.58	16.69	4.1	10.82	9.15
RC002136	95.38	183.06	292.48	195.38	187.26	137.55	54.91	51.29	90.79	132.49	21.7	38.16	148.75
RC044438	3.47	0	0	3.56	4.96	0	11.43	6.79	3.15	13.78	6.77	3.97	10.08
RC036142	9.96	11.58	0	10.2	14.22	7.36	10.92	22.72	21.06	17.56	17.26	15.17	14.45
RC004362	68.98	39.11	115.99	54.75	78.79	53.56	52.95	30.35	35.96	41.06	4.48	17.74	15.01
RC000235	11.31	49.34	67.13	28.96	36.34	56.46	12.4	24.88	23.07	7.48	9.19	16.16	12.31
RC065419	30.31	90.67	59.97	44.35	74.2	67.25	28.49	55.04	31.41	11.46	5.63	24.75	31.41
RC020834	16.01	22.34	25.34	9.84	45.71	28.41	17.55	9.39	8.71	8.47	0	7.32	0
RC077798	0	0	0	0	0	0	24.28	64.93	6.69	19.52	14.39	25.3	21.41
RC054210	131.65	27.02	15.32	47.59	77.41	51.54	161.36	151.44	126.37	102.45	90.62	168.18	89.88
RC007274	105.96	83.33	174.2	149.79	125.73	152.31	75.28	118.19	60.88	94.77	54.33	93.82	43.3
RC038790	0	7.18	8.14	16.85	5.87	18.25	0	4.02	0	0	0	0	0
RC073160	0	0	0	0	0	0	5.91	5.27	4.89	7.13	3.5	0	0
RC073024	5.36	9.34	10.6	5.49	0	11.88	0	0	0	0	0	6.12	0
RC071587	20.41	71.21	30.28	36.58	65.56	33.96	11.19	9.98	32.37	13.5	16.58	11.66	14.8
RC016267	0	0	0	0	0	0	0	6.03	5.59	8.15	4.01	7.04	0
RC036680	39.24	18.67	21.17	36.53	30.56	31.65	3.91	24.41	9.7	14.16	6.96	16.31	25.87
RC003976	21.96	15.32	34.75	17.99	21.95	53.59	4.82	2.15	7.96	23.24	5.71	0	6.37
RC036056	3.26	0	12.88	13.34	9.3	14.45	3.57	0	2.95	0	2.12	0	0
RC012303	9.34	8.15	18.49	9.57	26.68	20.73	0	4.57	12.71	0	0	5.34	6.78
RC062187	36.07	13.98	79.28	61.57	22.89	44.46	0	23.51	14.53	15.91	5.21	9.16	11.63
RC019902	35.45	23.19	35.07	9.08	18.98	49.15	9.72	4.33	12.05	11.72	2.88	20.26	0
RC030277	5.41	61.32	37.44	41.53	30.88	11.99	5.93	5.29	4.9	3.58	0	3.09	15.69
RC039456	21.44	14.96	0	17.56	12.24	19.02	0	4.19	3.89	0	8.36	4.9	6.22
RC044271	0	5.96	6.76	0	9.76	7.58	0	0	0	0	0	0	0
RC074665	5.87	10.24	11.61	6.01	0	0	19.3	28.69	10.64	23.29	15.26	6.71	17.03
RC013066	11.09	6.45	7.31	18.93	15.84	16.41	4.05	10.85	6.7	4.89	0	0	5.36
RC026070	4.55	3.97	0	0	3.25	0	2.49	8.89	8.25	9.03	13.31	7.8	3.3
RC011816	23.41	35.02	19.85	17.13	47.76	59.37	40.35	52.33	69.74	61.95	100.03	64.99	92.2
RC025433	4.65	0	0	0	6.63	0	10.19	13.63	25.27	12.29	12.08	0	13.48
RC072934	21.49	28.12	10.63	33.02	15.34	11.92	0	0	0	7.11	20.96	6.14	0
RC047901	24.92	14.49	0	4.25	29.65	27.64	4.55	0	3.76	0	0	0	0
RC060200	33.86	26.26	14.89	19.27	26.86	41.73	0	3.68	3.41	4.98	2.45	25.8	21.83
RC062790	4.06	7.09	8.04	0	17.41	9.02	0	0	0	0	2.64	0	0
RC052838	0	9.84	11.15	34.64	16.1	25.01	6.18	0	0	0	0	0	0
RC073856	11.13	0	0	28.49	7.94	0	30.51	16.32	40.35	14.72	32.55	50.87	24.22
RC031724	41.02	26.03	88.54	26.74	31.95	66.19	12.27	10.94	20.29	9.87	7.27	21.31	21.64
RC074426	11.62	10.13	22.98	5.95	16.59	0	6.37	0	0	0	0	0	0
RC029794	23.71	20.69	46.91	24.29	16.93	26.31	26.01	11.59	0	0	15.42	0	0
RC009496	21.85	6.36	14.41	29.84	10.4	16.16	7.99	7.12	3.3	9.64	2.37	4.16	5.28
RC012920	55.46	48.38	13.71	24.85	24.75	46.14	15.2	6.78	6.28	4.59	22.53	23.77	10.06
RC004516	13.12	17.17	12.98	0	18.74	14.56	7.2	3.21	2.97	4.34	2.13	7.5	0
RC003823	49.12	47.61	26.99	61.49	81.83	60.54	41.9	40.02	37.11	0	5.32	15.6	19.8
RC024051	0	0	0	0	0	0	8.04	0	9.97	9.7	4.77	0	10.64
RC007562	72.96	116.23	150.61	175.44	113.23	84.45	38.26	62.03	63.26	79.73	63.93	97.89	50.62
RC037389	100.04	19.39	43.98	102.46	26.45	57.54	4.06	14.49	6.72	14.71	9.64	33.88	5.38
RC024471	11.7	13.6	0	11.98	11.13	8.65	4.28	3.81	0	5.16	2.53	4.46	0
RC002042	52.69	54.48	57.91	57.96	52.94	43.3	44.94	30.53	40.69	49.05	32.99	44.61	48.13
RC018810	6.82	11.9	6.75	10.48	4.87	7.57	0	3.34	3.09	0	8.87	3.9	0
RC054339	16.22	28.3	16.04	49.84	11.58	35.98	0	0	14.7	0	10.54	9.27	11.77
RC052552	16.32	9.49	0	5.57	23.31	24.14	23.87	21.28	34.53	21.59	24.76	31.09	31.57
RC071468	25.13	0	9.95	15.45	21.53	33.46	93.72	34.41	22.79	46.55	45.75	57.46	87.52
RC040200	13.68	7.96	18.04	0	26.05	10.12	0	4.46	0	0	0	5.21	0
RC061979	3.98	0	0	4.08	5.68	0	13.09	11.67	10.82	5.27	5.17	4.55	5.77
RC067649	82.52	87.99	81.63	98.61	124.38	142.4	130.72	152.41	166.25	212.29	134.12	277.72	172.93
RC006510	1.98	3.46	0	4.06	8.49	4.4	15.22	13.57	8.99	7.87	19.34	15.87	2.88
RC017749	29.42	22	99.79	43.05	138.05	65.28	18.44	4.11	3.81	11.12	19.13	9.61	12.2
RC032862	12.4	7.21	40.88	33.86	29.51	27.51	13.6	8.08	14.99	5.47	0	9.45	6
RC079412	8.77	0	17.35	0	12.52	19.46	28.86	34.31	31.81	23.21	51.32	20.05	12.73
RC075956	0	0	0	0	0	0	0	6.3	0	8.52	4.19	7.36	9.34
RC010721	21.76	52.21	37.67	11.14	69.92	42.25	29.83	15.96	9.86	0	7.07	9.33	0
RC019886	409.97	499.95	584.33	492.13	547.62	273.85	174.03	163.79	87.92	58.32	80.24	478.66	409.31
RC064154	0	7.35	8.34	0	12.03	37.4	32.35	70.04	49.66	16.72	24.65	62.61	36.68
RC068400	46.59	40.65	27.65	9.54	13.31	31.01	10.22	9.11	8.45	12.33	15.14	10.65	0
RC005444	45.57	39.76	69.67	59.4	91.69	68.93	49.97	40.51	33.8	49.33	22.89	26.04	21.04
RC081677	37.37	21.74	24.65	38.28	0	55.28	13.66	12.18	11.29	0	0	0	0
RC078499	38.9	67.87	61.56	23.9	22.22	17.26	8.53	0	14.1	20.58	20.23	8.89	0
RC011363	30.1	22.97	22.33	23.12	32.23	54.25	18.56	27.59	8.53	14.93	1.22	2.15	8.19
RC017176	14.45	6.3	7.15	3.7	5.16	8.01	0	0	0	0	7.04	4.13	0
RC019440	19.49	34.01	15.43	11.98	11.13	8.65	51.3	38.12	28.27	25.79	20.28	49.01	56.56
RC031779	0	0	0	0	0	0	8.25	3.68	13.64	9.95	2.45	0	5.46
RC054170	0	0	0	15.72	0	0	16.83	7.5	20.87	10.15	24.95	8.77	11.13
RC038758	4.09	14.28	8.1	12.58	5.84	0	44.89	20.01	48.24	27.08	61.21	121.64	41.57
RC054221	0	0	0	0	11.16	0	17.14	30.56	14.17	10.34	15.24	26.8	0
RC019564	11.97	6.96	0	4.09	11.39	8.85	4.37	0	3.62	0	0	0	0
RC003144	14.72	17.12	4.85	15.07	24.51	27.21	5.38	2.4	8.89	16.22	1.59	0	0
RC019024	21.58	37.65	7.12	47.89	25.68	39.9	11.83	17.58	13.04	19.03	0	4.11	0
RC059629	3.71	0	7.35	3.8	5.3	8.24	0	0	0	0	0	4.24	0
RC032854	33.3	50.84	57.65	42.64	23.78	36.94	13.7	12.21	11.32	27.54	13.53	19.03	42.27
RC047998	37.56	21.84	49.53	25.64	17.88	27.77	18.3	4.08	11.35	0	0	4.77	30.27
RC005329	3.61	0	7.15	0	5.16	0	23.77	42.38	39.29	43	21.13	8.26	0
RC010814	24.21	15.84	11.98	24.8	12.97	6.72	9.96	2.96	5.49	0	3.94	13.84	0
RC030865	23.93	53.67	27.05	45.51	29.28	22.75	11.24	13.37	15.49	31.65	13.33	7.81	14.88
RC012841	6.63	52.02	91.75	30.53	94.6	95.54	3.63	6.48	9.01	8.76	8.61	41.65	14.42
RC027707	19.15	13.36	7.58	19.61	21.87	16.99	12.6	7.49	6.94	15.2	2.49	4.38	5.56
RC078041	90.49	157.88	193.93	146.74	161.5	167.29	157.11	58.98	41.02	59.85	112.75	103.42	65.64
RC014466	23.66	20.64	0	44.43	33.78	34.99	8.65	7.71	7.15	5.22	2.56	9.01	11.44
RC019475	11.78	34.24	15.53	24.12	11.21	8.71	4.3	7.68	10.68	0	2.55	4.49	5.69
RC021285	0	12.66	14.35	18.57	5.18	8.05	0	0	0	0	4.72	4.15	0
RC075565	12.5	10.91	12.37	6.4	0	0	0	0	0	0	0	0	0
RC007051	43.2	55.27	62.67	44.24	82.24	70.28	34.74	50.68	33.94	38.1	9.36	13.17	45.96
RC065639	4.37	7.63	8.65	4.48	12.49	9.71	4.8	0	3.97	0	5.69	5	0
RC030273	13.49	18.84	16.02	16.59	23.12	23.95	5.92	7.92	14.68	10.71	19.3	9.25	7.83
RC000795	147.81	100.44	126.2	101.99	97.75	138.07	61.42	74.54	84.63	74.1	91.03	78.24	119.63
RC075630	18.82	21.9	12.41	12.85	26.88	55.68	0	0	17.06	8.3	0	0	0
RC069484	4.79	8.36	0	4.9	6.84	0	0	0	0	0	0	0	0
RC009691	10.52	64.21	41.61	102.31	97.59	69.99	23.06	35.98	23.83	34.78	3.42	12.02	0
RC078354	7.68	13.39	15.18	0	10.96	0	0	0	0	0	0	0	0
RC059470	269.32	12.87	87.59	170.04	152.77	204.63	388.4	277.76	227.43	253.81	249.44	514.45	331.85
RC014815	42.93	0	19.3	2	66.87	38.97	77.04	164.09	183.99	185.88	117.98	31.23	56.62
RC008651	73.16	53.19	144.74	84.3	52.23	60.87	20.06	41.73	41.45	32.26	21.8	52.26	26.53
RC032964	42.14	14.7	66.69	21.58	18.05	56.09	4.62	4.12	11.46	27.87	0	0	6.11
RC020715	33.18	15.79	65.64	37.07	0	26.77	0	0	5.47	3.99	1.96	6.89	4.38
RC077685	36.58	0	43.42	0	20.89	32.46	0	0	0	0	0	0	0
RC078319	7.74	13.51	15.32	15.86	0	0	0	0	0	0	0	0	0
RC055270	12.73	22.22	25.19	26.09	0	0	0	0	0	0	0	0	0
RC025461	28.11	0	0	23.99	26.76	31.18	46.24	36.64	42.47	43.38	30.45	37.48	27.18
RC022997	29.43	51.35	19.41	20.1	87.55	70.74	43.03	4.8	0	0	0	0	0
RC038935	4.1	7.16	16.24	12.61	17.58	27.31	0	4.01	3.72	0	0	0	11.91
RC050945	4.8	8.38	0	0	6.86	0	10.53	9.39	4.35	12.71	6.24	16.47	13.93
RC042567	10.11	35.29	40.02	31.07	0	44.87	0	0	0	0	13.15	0	14.67
RC049373	4.43	38.66	61.36	31.77	50.62	39.32	24.3	17.33	12.05	11.72	8.64	15.19	0
RC005614	46.2	17.27	32.64	27.04	32.98	58.57	32.57	6.45	11.97	13.1	15.02	18.86	0
RC008747	17.65	18.48	0	7.23	10.08	7.83	0	0	0	4.67	0	0	5.12
RC031606	25.88	45.16	29.26	18.93	21.12	49.22	16.22	10.85	13.41	14.67	9.61	25.36	16.09
RC036502	3.52	6.13	13.91	7.2	5.02	7.8	0	0	0	0	2.29	8.04	0
RC071991	20.53	17.91	0	5.26	7.33	11.39	22.51	45.16	65.13	67.9	86.75	17.6	22.34
RC025479	28.26	41.09	65.23	24.12	40.35	52.25	30.99	23.03	29.89	18.69	21.44	16.15	13.67
RC076757	27.4	11.95	27.1	21.05	9.78	30.39	15.02	6.7	18.63	0	4.45	7.83	0
RC014301	29.71	32.39	29.39	22.82	0	0	0	0	0	4.91	2.41	0	0
RC041544	5.32	0	0	0	0	0	0	5.2	14.48	14.08	6.92	6.08	15.44
RC048962	17.41	53.16	51.67	98.07	192.66	106.22	19.09	17.02	7.89	5.76	5.66	24.87	12.63
RC072303	5.23	0	0	5.35	7.46	0	11.46	20.44	4.74	27.65	6.79	11.95	15.16
RC000651	22.04	44.87	65.41	41.39	89.17	44.83	14.1	23.35	13.32	31.59	7.16	23.09	34.64
RC075532	6.23	0	0	6.38	0	13.82	6.83	24.36	28.24	8.24	12.15	28.48	36.15
RC040275	4.58	8	36.28	9.39	19.64	30.51	5.03	8.97	0	0	0	0	0
RC058478	17.76	12.4	7.03	3.64	25.36	15.76	27.27	24.31	32.2	32.9	23.09	24.36	15.46
RC012764	3.09	0	6.12	3.17	4.42	0	3.39	9.07	8.41	12.27	10.05	3.53	8.97
RC035471	29.06	12.67	28.74	17.36	20.75	10.74	2.66	2.37	8.78	12.81	4.72	13.84	14.05
RC032060	7.69	13.42	22.83	19.7	5.49	25.6	8.44	3.76	6.97	10.18	0	4.4	0
RC010869	22.49	56.07	44.5	29.62	41.3	42.78	17.62	28.28	17.48	29.76	2.09	22.04	27.97
RC032559	16.14	35.21	63.87	33.07	28.81	62.68	8.85	19.73	10.98	16.02	15.74	4.61	29.27
RC026244	55.63	115.55	141.5	81.4	102.13	193.95	40.67	69.93	55.23	91.12	32.72	33.31	34.59
RC009228	22.55	34.42	39.03	37.53	16.1	25.01	18.54	13.78	10.22	3.73	3.66	25.77	20.44
RC008616	34.62	35.23	22.83	44.32	41.19	25.6	22.14	25.38	18.31	22.9	13.13	23.08	29.29
RC041391	96.93	97.91	141.3	109.73	123.84	147.14	67.13	114.73	74	80.99	89.55	99.13	81.41
RC002565	296.83	25.78	382.65	132.06	400.83	98.34	27.99	86.68	20.7	10.66	13.1	56.8	15.59
RC041527	319.36	427.21	242.2	245.32	304.01	649.49	169.27	109.29	236.44	147.88	89.97	115.59	270.27
RC037229	3.69	0	7.3	7.56	0	8.19	0	0	0	0	0	0	0
RC041412	5.19	9.06	10.28	0	0	11.52	0	0	0	0	0	0	0
RC069528	4.79	8.36	18.95	24.52	6.84	21.25	0	0	8.68	6.34	6.23	0	0
RC071950	185.31	71.85	61.1	73.81	88.2	79.94	39.51	45.3	51.33	27.24	33.46	35.3	37.34
RC054443	16.86	0	50.02	43.16	48.13	74.79	18.48	0	0	11.15	5.48	9.63	0
RC009869	7.32	8.51	0	2.5	6.96	10.82	0	0	2.21	3.23	1.59	0	0
RC035879	0	0	0	0	0	0	0	5.96	5.53	4.03	7.93	3.48	0
RC011037	40.58	19.31	29.2	26.45	15.8	32.74	0	10.82	3.34	19.52	4.8	21.08	21.41
RC011207	0	0	0	0	5.82	0	4.47	0	7.39	16.17	7.95	9.31	11.82
RC062415	4.03	0	0	4.12	0	8.93	8.83	3.94	10.95	15.98	15.71	9.2	5.84
RC060769	19.23	20.13	15.22	27.57	0	0	0	0	0	0	2.5	0	0
RC053421	57.31	144.43	88.18	65.22	63.64	56.51	6.98	24.9	46.18	33.7	24.84	65.5	27.71
RC060568	15.28	0	0	7.83	21.82	0	20.95	22.41	17.32	40.44	9.93	30.57	27.71
RC082684	0	0	0	0	0	0	0	28.73	13.32	19.44	28.66	16.79	0
RC018610	6.22	37.97	61.51	31.84	124.3	89.67	34.09	3.04	0	4.11	0	0	0
RC012526	7.3	21.21	52.92	54.79	62.5	21.58	21.33	9.51	13.23	0	6.32	8.34	0
RC046134	99.11	99.77	158.38	105.42	103.42	76.12	75.25	55.91	100.22	75.65	64.43	52.28	55.3
RC027010	28.24	18.48	13.97	14.46	20.16	23.5	46.46	41.42	28.8	42.03	32.13	20.17	25.61
RC058618	0	0	0	0	0	0	3.88	6.92	0	9.36	0	8.09	5.13
RC007896	33.29	91.28	9.41	9.74	193.54	79.13	140.82	169.73	482.88	286.28	525.61	358.76	113.84
RC008195	0	6.41	0	0	5.25	0	4.03	0	29.97	19.44	26.27	41.99	26.65
RC032385	31.69	6.91	7.84	20.29	28.28	17.58	60.82	46.48	68.23	62.89	46.36	13.58	28.74
RC018912	3.49	0	0	7.14	9.96	7.74	22.95	13.64	22.13	13.84	49.88	15.94	15.18
RC014330	7.51	6.55	14.85	11.53	16.08	33.31	8.23	3.67	3.4	4.97	0	0	0
RC008726	0	6.02	0	3.54	4.93	7.66	0	0	0	0	0	0	0
RC076571	39.98	34.88	52.73	34.12	28.54	44.35	21.92	6.52	18.12	0	47.65	15.23	9.67
RC019118	0	6.38	0	3.75	5.22	8.12	0	0	0	0	0	0	0
RC033067	25.53	14.85	33.68	26.15	18.23	37.77	9.33	20.8	11.57	16.89	0	9.73	18.52
RC049383	57.75	23.25	26.37	31.85	69.78	49.28	29.23	8.69	4.03	5.88	8.66	40.62	0
RC033590	9	0	17.81	13.83	19.28	9.99	0	0	0	5.95	0	5.14	6.53
RC078696	8.03	42.05	31.79	32.91	34.41	17.82	17.62	15.71	14.57	10.63	10.45	0	11.66
RC058377	3.49	6.1	20.74	3.58	14.97	15.51	3.83	0	0	0	4.54	3.99	0
RC053666	87.65	94.11	186.74	179.54	96.27	74.79	59.15	65.92	24.45	26.76	43.83	107.88	9.78
RC045445	14.33	50	113.38	36.68	56.26	87.41	7.86	10.51	19.48	0	0	8.19	46.77
RC009380	16.63	34.81	59.21	40.87	28.49	22.13	10.94	3.25	15.07	22	19.46	15.2	14.47
RC082142	0	46.87	53.15	13.76	38.36	29.8	0	0	12.18	0	8.73	15.35	0
RC047023	31.91	20.88	23.68	44.94	11.39	26.55	4.37	3.9	3.62	26.39	12.97	4.56	11.57
RC036553	7.05	18.44	6.97	7.22	15.09	31.26	0	3.44	6.39	4.66	0	4.03	0
RC078455	101.59	68.18	108.22	88.04	33.48	104.03	25.71	53.49	63.76	62.03	35.56	44.66	34.01
RC031379	36.42	12.71	57.65	18.65	15.6	48.49	7.99	3.56	9.91	24.09	0	0	5.28
RC045042	54.29	63.15	71.61	51.9	31.01	32.12	23.82	31.85	32.81	28.73	30.59	37.23	31.51
RC058161	52.52	48.88	96.98	35.86	55	77.68	42.24	41.08	28.57	18.53	6.83	24.01	45.72
RC008609	57.5	55.18	17.06	29.45	24.63	51.03	12.61	8.43	10.43	11.41	26.17	26.29	20.85
RC049126	4.39	7.65	0	0	6.26	9.73	0	0	0	0	0	0	0
RC015275	37.99	44.19	81.43	107.01	85.9	105.37	17.36	30.96	34.44	50.26	26.76	36.19	64.31
RC046446	3.88	6.77	0	0	5.54	8.61	0	0	0	0	0	0	0
RC057181	0	5.28	0	3.1	4.32	0	16.6	2.96	19.21	12.01	9.84	3.46	8.78
RC048798	8.64	7.54	8.55	13.27	6.17	9.58	18.95	16.89	23.5	40	19.66	14.81	12.53
RC005436	51.68	55.49	86.51	107.89	82.3	66.14	26.16	36.92	21.62	55.22	7.75	45.43	72.09
RC027748	26.92	26.84	15.22	39.39	10.98	34.13	16.87	15.04	6.97	0	2.5	13.19	16.74
RC018826	20.59	0	20.37	10.54	19.6	22.84	3.76	6.71	3.11	9.08	4.46	3.92	4.98
RC074405	40.66	30.4	0	35.69	41.47	38.66	12.74	11.36	5.27	15.37	22.66	6.64	0
RC008073	6.27	10.95	0	9.64	13.44	6.96	34.4	27.61	22.75	33.2	6.12	32.27	9.1
RC062249	16.03	34.96	15.86	36.94	22.89	17.78	13.18	19.59	10.9	15.91	0	0	5.81
RC037937	3.88	0	7.68	3.97	11.08	8.61	0	0	3.52	0	2.52	0	0
RC011200	0	7.06	0	0	0	0	8.87	3.96	33.01	10.7	7.89	13.87	23.47
RC016682	79.96	39.86	50.85	46.8	20.39	19.01	6.26	11.17	10.36	18.89	20.42	29.38	4.14
RC051052	4.82	0	9.53	0	6.88	10.68	0	0	0	0	0	0	0
RC013953	16.22	45.28	38.51	43.19	50.95	35.98	21.34	22.2	20.59	21.46	35.85	14.83	18.82
RC011202	40.55	28.3	48.13	41.53	28.95	71.97	31.13	15.86	25.73	26.82	7.91	13.9	29.41
RC076769	6.85	0	0	7.02	9.78	0	7.51	20.09	18.63	9.06	4.45	23.49	19.87
RC042024	0	0	0	0	0	0	0	6.39	17.78	25.94	4.25	14.94	9.48
RC061746	31.62	27.58	31.28	20.24	22.57	35.07	21.67	23.19	25.08	20.91	12.85	13.55	11.47
RC043572	232.7	128.97	97.49	33.65	211.09	127.55	93.07	69.59	27.3	21.73	33.82	62.58	11.92
RC025768	6.88	0	0	7.04	0	0	22.62	26.9	18.7	9.1	31.3	0	9.98
RC076881	20.71	48.19	54.64	70.72	29.58	45.96	7.57	40.51	12.52	18.27	13.47	15.78	30.05
RC027664	0	13.27	0	0	0	8.44	33.37	14.88	24.14	25.16	9.89	4.35	44.15
RC057967	6.93	0	0	7.1	4.95	7.69	11.4	13.56	15.71	18.34	6.76	3.96	15.09
RC072389	72.06	35.92	0	15.82	44.1	68.52	79.03	125.82	102.66	34.05	80.31	117.67	89.61
RC066129	0	0	8.72	0	6.29	0	14.5	12.93	0	17.5	8.6	10.08	12.79
RC003927	265.48	255.57	65.2	155.64	337.25	300.59	128.5	200.5	64.73	104.16	32.14	52.32	69.06
RC006916	2.17	71.78	25.7	73.18	111.3	72.06	28.49	21.17	9.81	5.73	11.26	2.47	12.57
RC065949	26.38	30.69	34.8	36.03	18.84	29.27	14.47	0	11.96	29.09	14.29	25.13	12.76
RC046164	11.29	13.13	22.33	34.68	48.35	50.08	12.38	7.36	10.23	9.95	2.45	8.6	16.37
RC006690	22.37	55.76	12.64	0	123.2	92.17	140.18	90.61	298.39	207.16	373.95	211.84	74.18
RC023023	17.52	30.56	24.75	20.5	28.59	22.21	16.47	9.79	24.96	16.55	4.88	2.86	14.52
RC051323	107.45	51.13	96.63	120.06	55.79	162.54	32.14	71.63	57.56	58.15	15.88	50.24	28.34
RC037486	0	0	0	3.85	0	8.35	12.38	7.36	13.64	4.98	4.89	4.3	10.92
RC048897	0	0	0	0	0	0	0	8.49	7.87	5.74	2.82	0	6.3
RC027562	108.62	202.6	281.59	402.81	283.46	224.37	106.8	98.88	74.7	39.64	99.84	248.3	108.68
RC024236	33.78	58.95	22.28	7.69	32.16	33.31	45.28	58.72	51.05	84.42	78.09	42.9	54.46
RC019516	19.85	34.64	15.71	16.27	34.02	17.62	21.77	15.53	7.2	10.51	2.58	4.54	5.76
RC063074	16.41	7.16	8.12	8.41	35.15	36.41	0	0	3.72	5.43	2.67	0	5.95
RC015854	43.18	89.03	15.53	8.04	218.58	104.5	107.61	203.41	444.8	311.57	571.6	336.48	159.45
RC031903	7.61	79.64	45.15	35.06	59.74	92.83	37.54	22.31	10.34	15.1	12.36	4.35	0
RC017838	8.66	22.67	8.57	13.31	6.18	19.22	0	4.23	11.78	0	5.63	4.95	0
RC057416	132.5	78.94	127.87	89.37	73.83	86.04	74.42	44.24	32.23	51.3	50.42	66.49	93.77
RC061329	82.05	47.72	77.3	68.03	44.63	52.01	38.56	45.85	35.42	46.52	20.32	40.19	51.02
RC044923	10.81	6.29	14.26	3.69	5.15	15.99	3.95	0	3.27	4.77	4.69	4.12	0
RC040801	134.46	33.52	85.51	127.88	54.86	63.93	26.33	23.48	21.77	19.06	9.37	65.87	48.77
RC009150	73.1	79.17	164.58	100.69	32.4	11.19	2.76	0	31.99	16.68	8.19	20.17	14.63
RC044894	7.19	6.28	7.12	7.37	5.14	7.98	0	0	0	0	2.34	0	10.44
RC068793	9.42	24.66	37.27	24.12	26.9	20.9	41.32	78.29	34.16	93.47	61.24	53.84	27.33
RC042226	0	0	0	0	0	0	0	7.18	39.96	29.16	71.65	41.99	21.32
RC040058	0	7.87	8.93	13.86	6.44	0	0	0	0	0	0	0	0
RC031795	3.76	6.56	7.44	3.85	0	0	0	0	0	0	0	0	0
RC022847	0	3.51	3.98	6.18	8.61	0	17.64	5.9	18.23	21.28	13.07	4.6	8.75
RC022583	5.07	8.85	10.03	5.19	0	0	0	0	0	0	0	0	0
RC075223	0	0	0	0	8.74	0	13.42	0	22.19	8.09	15.91	34.96	35.5
RC075805	120.98	66.66	113.38	104.35	72.74	127.14	83.79	56.03	34.64	67.39	45.54	94.61	36.95
RC036283	6.85	41.83	74.53	10.52	88.02	68.38	3.76	0	6.21	9.06	4.45	23.49	9.94
RC024094	14.79	25.8	0	18.93	15.84	24.61	0	3.62	6.7	9.78	2.4	8.45	5.36
RC006094	17.04	37.16	50.56	31.99	68.92	62.99	17.13	13.88	25.74	39.44	15.69	6.49	10.3
RC054805	29.81	86.7	19.66	0	85.14	88.19	130.78	87.45	288.29	289.24	323.03	215.81	43.25
RC026210	5.16	4.5	15.32	5.29	11.06	17.18	2.83	2.52	2.34	6.83	1.68	0	3.75
RC009608	32.14	42.05	23.84	24.68	34.41	17.82	17.62	27.49	21.85	10.63	13.06	13.77	11.66
RC063102	36.93	42.96	24.35	33.62	0	18.21	0	4.01	7.44	10.86	2.67	4.69	17.86
RC027144	3.57	0	0	7.32	0	0	15.68	10.48	9.72	9.46	6.97	8.17	0
RC024793	122.8	78.56	97.18	113.2	81.83	127.14	58.36	76.04	74.22	108.31	23.95	28.07	47.51
RC027377	11.04	12.85	14.57	11.31	10.51	16.34	8.07	0	6.67	4.87	0	12.62	10.68
RC079292	0	0	0	0	0	0	9.47	8.45	15.66	11.43	5.62	0	0
RC072496	0	0	0	0	0	0	5.78	5.16	9.56	6.98	3.43	0	0
RC033722	168.73	206.88	207.51	116.77	123.72	101.18	70.01	44.59	12.4	42.23	62.26	140.73	138.93
RC004757	98.42	128.79	152.12	107.1	144.92	102.35	67.46	54.13	66.92	61.03	81.98	140.61	71.39
RC067945	45.97	48.12	63.66	51.79	32.82	71.39	40.33	40.45	33.34	36.49	17.93	21.02	40.01
RC006933	45.06	35.38	40.12	30	19.3	25	17.3	15.42	28.6	26.83	19.04	12.88	9.81
RC060913	7.71	13.45	7.63	3.95	5.5	8.55	4.23	0	6.99	5.1	2.51	0	0
RC016726	75.76	259.3	57.65	179.07	208.04	135.76	51.13	96.87	26.42	23.13	64.41	63.28	80.32
RC068083	13.64	7.94	0	4.66	6.49	10.09	0	4.45	4.12	0	0	0	0
RC031765	0	0	0	0	0	0	8.23	0	3.4	9.93	0	8.58	5.45
RC047385	107.95	69.76	47.46	57.33	79.93	70.96	35.08	19.55	61.62	63.47	28.59	27.42	46.4
RC036091	120.48	28.41	128.84	46.69	65.09	21.67	17.85	22.29	8.86	25.85	2.12	11.16	18.9
RC065087	8.62	30.07	42.62	13.24	24.61	38.24	14.18	4.21	11.72	17.1	5.6	9.85	6.25
RC073905	342.72	421.53	500.19	368.28	505.41	211.91	178.68	137.34	81.49	52.03	73.05	398.14	342.34
RC011483	69.34	41.72	80.42	144.49	75.11	58.36	52.44	56.11	30.35	28.47	15.54	27.33	31.22
RC063153	4.1	0	0	0	5.86	0	13.5	8.02	3.72	10.86	10.67	0	11.91
RC043416	39.3	21.43	72.89	50.31	45.59	38.14	16.16	14.41	8.91	9.75	7.98	28.07	46.32
RC026797	6.81	5.94	0	3.49	4.86	7.55	3.73	3.33	0	0	0	0	0
RC021435	11.09	19.35	7.31	11.36	10.56	32.81	8.11	3.62	6.7	4.89	2.4	4.23	0
RC045897	37.79	19.78	44.85	27.09	10.79	8.38	0	11.08	3.43	0	9.83	12.96	10.96
RC027559	75.24	26.26	7.44	77.06	37.6	16.69	12.38	14.71	3.41	0	0	4.3	5.46
RC050260	4.65	8.11	18.39	9.52	19.9	0	0	0	0	6.15	0	0	0
RC079574	35.63	0	52.87	36.49	25.44	19.76	9.77	17.42	8.08	0	0	10.18	0
RC008592	5.66	14.8	16.78	14.48	24.23	18.82	3.1	11.06	7.69	11.22	7.35	9.7	0
RC009326	53.73	88.23	62.52	123	58.66	63.1	3.47	40.17	22.92	62.72	26.71	61.41	27.51
RC057395	25.8	28.14	6.38	16.52	18.42	7.16	7.07	3.15	11.7	0	10.48	0	4.68
RC043770	6	20.94	29.68	9.22	8.57	19.97	0	2.93	13.6	3.97	1.95	0	4.35
RC005986	97	52.52	46.32	75.37	33.43	44.52	22.01	16.35	57.61	8.85	10.87	3.82	38.82
RC047986	0	7.25	0	12.76	0	0	18.22	8.12	11.29	16.48	2.7	14.24	18.07
RC059256	80.3	63.69	108.32	93.46	114.66	0	32.02	39.26	36.4	38.63	11.87	16.69	15.89
RC004918	61.01	15.21	38.8	17.85	71.56	33.84	9.56	8.52	27.66	20.18	2.83	4.98	9.48
RC024615	3.97	34.64	15.71	16.27	11.34	26.43	0	7.76	10.8	10.51	0	0	0
RC074206	22.92	40	56.69	23.48	40.91	63.57	18.85	28.02	31.17	22.74	7.45	19.65	8.31
RC013621	27.43	27.92	13.57	37.46	35.91	25.36	35.1	11.18	2.07	9.07	8.92	7.84	6.63
RC041451	0	0	10.4	5.38	15.01	11.66	0	0	0	0	0	0	0
RC082654	29.14	25.42	57.65	44.77	0	0	0	0	0	0	0	0	0
RC002220	27.07	129.91	71.42	134.03	135.31	105.12	64.33	68.39	57.27	59.7	7.33	20.63	19.64
RC017607	40.17	84.1	39.73	106.97	74.56	8.91	13.22	23.57	7.28	10.63	10.45	41.32	5.83
RC021857	20.04	34.96	7.93	65.67	34.33	17.78	0	7.84	0	10.6	7.82	13.74	5.81
RC065131	17.28	0	8.55	8.85	24.67	19.17	4.74	8.45	0	0	2.81	0	0
RC001607	228.12	199.01	187.13	216.54	95.33	185.16	100.68	138.72	85.75	80.97	108.51	184.42	117.04
RC049989	4.56	0	0	4.67	6.51	0	10	13.38	12.4	24.13	2.96	10.42	6.62
RC031435	7.33	6.4	14.5	0	5.23	8.13	0	0	0	0	2.38	0	5.32
RC082342	97.05	120.96	54.86	85.2	138.58	123.04	30.41	54.23	87.98	18.34	27.04	79.23	80.46
RC079413	35.09	61.22	34.71	8.98	162.82	58.38	96.19	162.95	270.37	197.28	399.17	190.49	101.8
RC045374	11.07	12.87	14.6	22.67	26.34	8.19	12.14	10.82	3.34	9.76	0	0	5.35
RC038906	66.12	36.05	73.59	71.96	123.92	110.03	126.9	125.27	123.64	218.7	110.16	231.46	125.91
RC078261	30.84	26.9	30.51	39.48	55.04	34.21	16.91	30.15	34.95	10.2	20.05	8.81	0
RC030103	2.36	0	0	0	0	0	7.78	2.31	15.01	12.51	12.3	0	3.43
RC027909	207.56	123	201.44	84.23	61.51	52.13	8.59	7.66	49.7	0	5.09	40.29	107.95
RC049029	4.34	7.58	0	4.45	6.2	9.63	0	0	0	5.74	0	0	0
RC019018	21.4	37.34	35.28	43.84	25.47	71.22	0	17.44	12.93	33.03	18.55	20.38	0
RC027301	3.66	12.76	7.24	3.75	15.67	16.23	8.02	3.58	0	4.84	0	0	0
RC059189	0	0	0	0	5.21	8.1	32.02	10.71	19.85	19.32	7.12	0	26.48
RC036520	304.63	342.13	235.53	251.04	199.99	489.41	119.04	112.98	253.94	152.87	91.05	116.06	264.15
RC055465	55.91	0	27.65	28.63	39.92	0	61.31	54.67	50.69	92.46	54.52	47.93	40.56
RC019119	7.28	6.36	14.41	3.73	5.2	24.24	0	0	3.3	0	4.74	0	0
RC041707	0	0	0	0	0	0	0	5.57	25.8	15.06	11.1	32.53	8.26
RC074695	11.82	10.31	0	6.05	8.44	26.22	0	0	0	0	3.84	0	0
RC026659	65.62	57.25	71.4	57.13	56.22	65.51	57.57	32.08	50.56	65.11	34.13	26.25	28.56
RC026409	8.79	51.1	40.56	15	33.46	64.98	6.42	5.73	10.62	31	3.81	3.35	0
RC077088	126.31	159.17	527.55	165.3	230.46	171.25	53.87	68.61	76.34	18.57	13.69	64.16	111.99
RC071201	0	0	0	0	0	0	11.06	34.51	13.71	20.01	3.28	0	14.63
RC067862	27.58	16.04	18.19	32.96	45.95	30.6	85.7	31.46	62.51	66.9	53.79	131.35	53.35
RC036460	157.57	91.64	76.2	17.93	129.99	62.15	72.96	30.81	25.39	4.63	29.59	20.01	10.16
RC026243	135.1	134.04	89.09	86.82	139.95	158.68	55.2	90.65	60.04	94.62	82.66	99.92	103.77
RC003309	84.68	26.86	50.77	36.79	51.3	28.46	16.88	22.58	11.63	13.58	18.35	32.26	29.78
RC008465	31.8	67.37	89.86	53.5	22.7	25.19	9.96	15.54	20.59	33.05	7.38	15.57	16.47
RC017123	0	0	0	3.65	0	0	0	10.46	3.23	4.72	6.96	16.31	10.35
RC032622	20.32	56.73	24.12	66.6	46.43	36.07	0	11.92	33.16	32.26	2.64	13.94	17.69
RC064643	8.51	7.43	16.84	13.08	18.23	9.44	0	8.32	0	0	2.77	14.59	0
RC011887	7.03	6.13	0	3.6	5.02	0	0	30.94	57.37	27.91	20.57	24.11	15.3
RC050006	0	0	0	0	0	0	15.04	8.94	4.15	12.1	0	10.45	0
RC059503	33.28	32.26	36.57	15.15	5.28	0	4.05	0	0	4.89	0	4.23	5.36
RC075054	30.27	0	47.91	6.2	34.58	13.43	0	0	5.49	0	3.94	0	0
RC004268	80.79	146.6	172.62	125.77	166.12	164.9	102.77	75.83	43.95	21.38	144.96	103.42	60.95
RC069488	38.1	49.86	9.42	39.02	20.4	31.7	15.67	9.31	12.95	25.2	15.48	10.89	6.91
RC021138	42.36	6.16	20.95	7.23	15.12	31.33	7.74	3.45	3.2	9.34	2.3	4.03	0
RC046822	31.62	62.06	62.55	40.48	73.36	26.31	13	23.19	46.58	36.6	10.28	13.55	5.73
RC062695	36.58	70.92	104.53	54.12	23.21	36.07	0	19.87	18.42	21.51	18.5	32.52	23.59
RC069409	9.55	16.67	18.9	24.46	20.46	21.19	10.47	18.68	8.66	12.64	12.42	5.46	6.93
RC080469	10.11	17.65	20.01	20.72	28.88	0	0	0	9.17	13.38	0	0	0
RC076901	13.81	12.05	0	14.14	19.72	15.32	0	6.75	6.26	9.13	4.49	0	0
RC038221	7.9	34.48	7.82	8.1	28.22	17.54	0	7.73	3.58	0	0	0	11.47
RC029709	0	57.69	16.35	33.86	35.41	36.68	9.06	0	14.99	10.94	5.37	9.45	0
RC036032	67.86	56.39	121.48	175.42	69.22	64.53	31.9	28.44	35.16	51.3	16.81	55.4	46.88
RC039851	35.54	7.75	17.58	22.75	31.72	29.57	14.62	13.03	4.03	11.75	5.78	20.31	0
RC069058	4.74	90.9	18.74	53.36	74.39	52.54	20.78	23.15	8.59	0	3.08	0	20.61
RC049313	0	0	0	0	0	0	0	0	8.01	5.85	2.87	10.1	6.41
RC047123	35.82	20.83	86.61	48.91	51.14	44.15	30.55	11.67	25.25	26.33	25.87	22.74	11.55
RC006880	99.49	52.08	47.24	77.44	42.62	8.83	4.36	7.78	25.25	21.06	12.94	34.11	20.21
RC020250	6.43	2.8	12.72	11.52	9.18	14.26	0	7.86	2.91	4.25	0	5.51	4.66
RC037690	207.36	210.51	290.9	332.09	269.17	225.85	119.9	191.69	229	159.61	186.28	232.7	147.68
RC006923	220.13	76.82	204.69	110.48	22	29.3	7.24	27.98	9.98	8.74	2.86	32.71	15.97
RC027404	14.76	6.44	0	3.78	5.27	8.19	0	0	0	0	0	4.22	0
RC020087	4.91	0	0	5.03	7.01	10.9	0	0	0	0	0	0	0
RC022720	7.81	0	0	8	11.16	17.34	0	0	0	0	0	0	0
RC035326	0	0	0	0	8.31	8.61	19.15	7.59	12.31	15.4	31.54	15.52	2.82
RC021308	0	6.36	0	0	0	0	15.98	17.81	6.6	9.64	2.37	4.16	5.28
RC070433	4.87	17	19.27	24.94	20.86	10.81	5.34	9.52	4.42	0	15.83	5.57	0
RC077125	7.02	0	0	14.37	10.02	0	30.78	54.89	31.81	0	41.06	16.04	20.36
RC006404	3.81	6.65	15.08	0	5.44	16.91	0	0	3.46	0	0	0	0
RC059408	10.97	12.76	21.71	11.24	10.45	16.23	0	3.58	6.63	0	16.65	8.36	0
RC020504	7.86	22.86	25.92	13.42	14.97	23.26	8.62	12.81	4.75	6.93	0	8.99	15.21
RC013947	6.46	56.39	0	66.2	87.67	50.19	28.35	0	0	0	2.1	0	0
RC052927	0	0	0	0	0	0	12.7	16.98	15.74	30.63	3.76	6.62	0
RC004679	86.31	65.12	46.15	19.11	66.62	98.33	33.26	29.65	50.75	33.95	16.68	16	23.69
RC063807	20.76	36.23	16.43	21.27	11.86	55.28	13.66	12.18	15.06	5.49	2.7	0	6.02
RC043952	28.71	33.39	18.93	22.87	18.22	28.31	3.5	18.71	20.24	25.32	8.29	3.65	0
RC044858	0	0	0	0	0	0	3.94	17.55	123.65	75.97	158.67	106.66	20.83
RC011683	23.96	88.84	29.63	49.08	72.7	33.23	26.28	14.64	35.3	19.81	15.58	13.69	0
RC011800	19.91	28.95	65.66	37.39	4.74	7.36	0	0	6.02	8.78	0	0	0
RC025386	0	0	0	0	0	0	5.03	0	8.31	18.2	2.98	5.24	13.3
RC050026	9.17	8	0	18.78	26.19	20.34	0	4.48	0	6.07	0	0	6.65
RC012469	15.59	58.28	44.06	77.55	31.8	34.59	14.65	8.71	10.09	17.68	2.9	10.18	42
RC000363	129.97	128.56	72.89	183.42	122.74	108.98	77.43	38.02	62.16	20.31	111.77	105.27	62.36
RC059427	14.76	6.44	0	7.56	10.54	8.19	0	0	0	4.88	2.4	0	5.35
RC009037	6.1	7.1	0	2.08	11.62	0	20.08	13.93	12.91	8.08	14.55	4.65	11.81
RC020342	13.5	23.56	48.97	16.13	25.71	39.94	4.94	4.4	14.28	26.79	8.78	5.14	3.26
RC060006	41.29	58.95	51.99	73.05	37.52	49.97	8.23	14.68	40.84	24.83	24.4	51.49	38.12
RC035588	39.49	18.38	36.46	18.88	26.32	5.84	11.55	7.72	14.32	3.48	6.85	15.05	7.64
RC072225	0	0	0	0	0	0	0	10.19	4.72	6.89	3.39	5.95	0
RC063215	28.65	7.14	64.79	8.38	40.91	27.25	4.49	0	11.13	10.83	5.32	4.68	0
RC018703	0	5.68	0	6.67	4.65	0	3.57	15.92	11.81	12.92	8.47	7.44	4.72
RC059413	3.63	38.05	14.38	7.45	15.57	24.19	0	3.55	3.3	0	2.36	0	10.55
RC010410	0	29.7	16.84	21.79	24.31	18.88	0	8.32	0	0	5.53	0	18.52
RC058444	10.66	24.79	21.08	10.91	20.29	23.64	11.69	10.42	16.1	14.1	6.93	4.06	5.15
RC029051	13.75	16	18.14	18.78	32.73	30.51	55.3	58.27	45.72	42.46	23.84	20.96	39.91
RC009973	2.82	14.78	5.59	2.89	12.09	6.26	3.1	2.76	0	3.73	1.84	0	0
RC030907	3.45	6.01	0	7.06	9.84	15.29	3.78	0	0	0	2.24	0	0
RC062403	0	0	0	4.1	0	0	4.39	47.02	50.86	15.91	7.82	9.16	34.88
RC034627	24.74	86.32	85.64	95.01	97.13	82.32	74.6	48.37	39.24	49.09	24.12	35.34	26.92
RC059343	10.97	6.38	0	3.75	0	8.12	0	0	0	0	0	0	0
RC003685	17.95	12.52	0	14.7	10.25	7.96	3.94	7.02	0	4.75	4.67	0	0
RC061589	0	6.86	7.78	8.06	5.62	0	38.83	26.93	53.5	15.61	17.9	4.5	17.12
RC031048	24.56	48.98	13.88	25.15	80.16	70.06	76.95	144.08	267.19	338.85	107.21	172.44	71.26
RC010703	10.65	18.57	26.33	13.63	15.2	17.71	14.59	2.6	7.24	10.56	15.57	3.04	3.86
RC062484	416.78	510.44	285.42	336.57	309	542.36	145.03	141.06	330.61	233.28	132.87	114.51	418.61
RC006862	67.06	48.75	62.65	82.03	31.92	37.19	12.26	20.03	30.39	27.11	12.11	46.84	45.94
RC017489	23.29	6.77	15.36	15.9	11.08	17.22	0	7.59	14.07	5.13	0	4.44	11.26
RC034344	10.14	8.85	40.13	15.58	21.72	22.5	0	0	4.6	13.42	3.3	0	14.72
RC003361	28.01	54.98	55.42	161.38	294.98	194.21	15.36	20.54	9.52	27.79	4.55	24.01	20.32
RC079100	50.57	73.52	66.69	77.68	0	0	0	0	15.28	0	5.48	0	12.23
RC033467	0	54.12	35.07	13.61	50.62	39.32	14.58	0	0	0	0	0	25.71
RC054898	0	0	0	0	0	0	11.22	20.01	9.28	0	6.65	0	14.85
RC033976	4.71	24.66	18.64	9.65	13.45	20.9	0	4.61	12.81	12.46	3.06	0	0
RC046990	7.96	6.94	23.62	4.08	11.37	8.83	4.36	3.89	3.61	5.27	0	0	0
RC037916	46.47	67.56	53.62	59.49	60.82	77.32	59.45	41.65	45.63	51.23	30.21	26.55	11.24
RC027164	0	12.6	21.44	7.4	15.47	32.05	3.96	3.53	3.27	0	2.35	4.13	0
RC064814	38.49	29.85	25.38	52.56	18.32	37.95	28.14	25.09	19.39	5.66	13.9	19.55	12.41
RC060673	15.25	6.65	15.08	46.85	10.89	16.91	0	3.73	6.91	5.04	2.48	0	0
RC005231	52.55	96.06	44.56	102.52	46.45	22.21	24.7	19.57	20.42	39.73	9.76	22.88	32.68
RC012146	0	6.86	0	4.03	5.62	8.73	12.94	3.85	10.7	15.61	12.79	13.49	5.71
RC021433	33.35	38.79	146.61	64.51	116.39	49.32	4.06	47.1	40.31	14.71	7.23	25.41	0
RC018585	51.82	63.82	12.06	93.66	43.53	33.81	6.69	14.9	13.82	28.23	17.84	24.39	22.11
RC026079	0	0	0	0	0	0	0	117.8	428.51	205.38	411.22	632.94	97.48
RC066001	30.86	15.38	26.16	4.51	18.88	9.78	4.83	4.31	0	5.83	0	15.12	6.4
RC001892	90.38	127.51	41.85	128.03	98.85	149.33	46.4	58.29	47.07	20.35	48.76	112.1	19.53
RC029072	0	8.06	0	4.73	0	0	20.27	18.08	46.09	18.34	9.01	10.56	6.7
RC059934	7.47	0	0	0	5.34	8.29	24.59	21.93	16.94	24.72	0	4.27	27.11
RC016086	4.29	22.44	16.96	17.56	24.49	28.54	9.4	4.19	11.66	17.02	5.57	0	6.22
RC019539	0	0	0	0	5.7	8.85	13.12	7.8	18.08	5.28	5.19	13.68	5.79
RC076168	19.61	11.41	0	13.39	28	43.51	14.34	25.57	53.34	103.78	110.49	104.6	142.26
RC013916	3.16	5.51	12.5	16.18	0	7.01	0	0	0	4.18	0	0	0
RC002252	13.75	12	20.41	3.52	9.82	15.26	3.77	6.72	9.35	9.1	2.24	3.93	0
RC081323	11.7	0	0	0	0	0	25.65	0	10.6	46.42	15.21	26.73	16.97
RC001340	289.03	200.92	293.88	316.08	190.73	63.87	68.19	39.41	105.44	216.33	5.99	60.54	148.68
RC030075	2.31	0	0	7.1	3.3	0	5.07	13.56	10.47	12.23	10.52	2.64	3.35
RC030622	82.47	105.16	43.93	19.49	58.88	42.22	34.79	37.22	20.13	16.79	22.68	14.5	18.41
RC013624	22.89	7.99	31.7	28.14	19.61	10.16	10.04	8.95	4.15	9.09	11.91	13.08	6.64
RC012442	0	0	0	0	0	0	0	2.09	5.81	0	4.17	2.44	3.1
RC074679	23.63	30.92	11.69	24.2	16.87	13.11	6.48	5.78	0	7.82	0	0	25.71
RC041471	68.56	27.6	31.3	27.01	90.36	58.5	34.7	15.47	4.78	6.98	10.29	42.19	0
RC024030	47.45	89.16	64.99	93.46	130.3	32.39	36.03	42.83	16.55	24.15	9.49	33.38	63.55
RC061354	11.72	6.82	15.46	12.01	27.9	34.68	21.42	38.2	53.13	31.02	48.26	31.26	28.34
RC006268	0	18.84	21.36	16.59	19.27	11.98	8.88	2.64	2.45	10.71	0	0	7.83
RC004802	3.57	24.95	7.07	14.64	0	7.93	0	0	0	0	0	0	0
RC007529	14.62	0	5.78	11.98	8.35	0	9.62	11.44	29.16	27.08	11.4	23.39	16.97
RC048712	94.56	45	34.01	83.64	42.96	57.21	160.26	96.66	101.31	142.16	150.89	191.59	37.41
RC019418	0	13.54	7.68	15.9	11.08	8.61	0	0	0	0	0	0	11.26
RC021439	18.57	6.48	0	11.41	15.91	8.24	0	0	3.37	4.91	2.41	0	5.39
RC002835	156.12	93.01	169.5	76.05	179.43	211.2	64.72	87.49	134.63	75.56	43.32	56.58	99.44
RC039388	0	0	0	0	0	0	9.4	4.19	7.77	22.69	8.36	0	6.22
RC030975	10.36	30.12	6.83	7.07	29.58	7.66	0	10.13	0	4.57	0	0	0
RC017047	6.97	0	20.7	7.14	14.94	15.47	0	6.82	3.16	4.61	0	0	0
RC032094	7.73	33.7	30.57	23.74	38.62	8.57	8.47	11.33	14.01	10.22	10.05	4.42	5.6
RC030189	89.68	138.59	45.62	107.59	98.78	73.9	47.77	30.06	60.39	47.46	49.97	87.85	40.89
RC030304	2.75	14.4	32.65	28.17	35.35	12.21	15.08	5.38	7.48	0	1.79	6.29	3.99
RC047643	12.31	7.16	16.24	16.81	17.58	9.1	0	0	11.16	10.86	2.67	9.38	5.95
RC006720	17.09	11.93	6.76	17.5	14.64	15.17	33.73	26.74	40.28	27.13	55.55	7.81	29.75
RC058690	7.19	6.28	14.23	14.74	15.41	15.96	0	10.55	6.52	0	11.69	4.11	0
RC002847	6.47	184.42	162.17	165.7	132.45	100.5	23.66	33.75	39.11	37.1	30.85	91.22	81.37
RC050747	4.74	0	0	4.85	0	0	0	4.63	21.47	6.27	21.55	21.65	13.74
RC026337	28.18	39.34	0	34.64	24.15	25.01	6.18	8.27	10.22	18.64	7.33	0	12.27
RC066557	0	0	0	0	6.34	0	4.87	8.69	12.08	5.88	0	5.08	12.89
RC025113	21.65	45.34	59.97	26.61	49.47	38.43	0	12.7	19.63	0	14.08	24.75	43.98
RC029563	0	0	0	0	0	0	0	57.37	159.58	209.59	205.99	268.26	0
RC070719	0	17.24	9.77	25.3	21.16	21.92	0	0	8.96	0	9.64	5.65	7.17
RC045308	69.8	64.1	50.87	30.1	52.45	65.2	0	7.18	16.65	14.58	16.72	54.58	58.62
RC009684	58.78	42.73	9.69	45.15	0	21.73	0	0	0	0	3.18	11.2	14.21
RC067866	0	0	0	0	6.56	0	10.08	13.48	8.33	6.08	2.99	0	13.34
RC018820	13.7	11.95	6.78	10.52	34.23	30.39	7.51	6.7	3.1	9.06	4.45	0	4.97
RC080148	0	0	0	0	0	0	21.3	9.5	0	12.85	6.31	0	14.09
RC031278	28.77	12.55	28.46	0	20.54	7.98	11.83	7.03	0	0	0	0	0
RC047518	0	0	0	0	0	0	0	195.65	681.19	378.18	682.29	1092.19	142.19
RC036087	29.36	22.77	32.27	56.8	37.27	21.71	10.73	6.38	26.62	21.58	14.85	26.1	4.73
RC007920	17.14	4.27	29.07	20.07	27.98	16.3	0	9.58	8.88	6.48	9.55	8.4	14.21
RC030882	0	23.85	13.52	3.5	34.16	37.92	0	0	0	4.52	2.22	0	4.96
RC012778	100.58	76.78	31.09	45.07	58.34	48.81	31.02	27.66	22.79	62.37	0	10.78	18.24
RC017110	170.5	80.57	126.5	185.54	71.01	70.93	50.64	38.2	32.2	51.69	20.78	113.68	56.69
RC046169	3.81	6.65	22.63	3.9	16.33	16.91	0	7.45	3.46	0	2.48	4.36	0
RC072216	15.63	9.09	30.92	16.01	44.63	11.56	5.71	5.09	4.72	13.78	3.39	0	7.56
RC021603	11.44	33.26	7.54	19.52	0	33.83	0	0	0	0	2.48	0	11.06
RC065707	4.37	15.27	0	0	12.49	9.71	0	0	0	0	0	0	0
RC052295	228.87	83.58	179.02	98.13	7.6	23.62	5.84	15.61	9.65	0	6.92	30.42	0
RC061035	11.62	20.27	22.98	11.9	27.64	8.59	4.25	11.36	3.51	5.12	2.52	17.7	0
RC038959	83.26	58.11	16.47	25.58	65.38	36.94	13.7	8.14	3.77	27.54	2.71	9.52	42.27
RC066746	26.86	23.44	26.57	18.34	51.14	29.8	19.64	0	4.06	17.77	8.73	15.35	25.98
RC008038	2.99	0	5.92	0	4.27	0	22.95	11.69	0	7.91	17.49	6.83	13.01
RC066840	4.49	0	0	0	0	0	9.85	4.39	8.14	17.82	5.84	0	6.51
RC003856	24.07	12	13.61	24.65	9.82	0	3.77	6.72	9.35	0	2.24	0	0
RC001404	116.28	237.23	230.06	245.53	117.51	130.98	64.74	75.22	111.91	99.41	97.7	173.8	54.5
RC016450	2.28	3.98	4.51	2.34	16.28	5.06	20	22.29	10.34	15.08	10.38	10.42	9.92
RC014939	0	0	4.7	2.44	0	0	5.22	6.98	21.56	9.44	20.1	10.87	0
RC005428	28.53	16.59	7.53	3.9	19.01	29.54	6.26	5.58	5.17	10.06	2.47	6.52	5.52
RC008484	98.11	195.63	115.53	100.48	150.09	124.38	92.22	66.23	88.94	77.26	85.04	117.47	81.33
RC000503	514.21	345.34	429.96	345.81	218.89	266.92	172.36	161.27	226.93	225.91	184.18	206.26	346.26
RC004656	68.24	38.41	21.78	45.09	62.86	39.07	74.84	64.57	89.8	113.58	81.57	70.45	44.71
RC001367	0	12.67	4.79	4.96	17.29	10.74	26.55	30.78	30.73	9.61	14.17	11.07	35.13
RC033571	17.91	0	17.72	13.76	19.18	29.8	0	8.76	8.12	11.85	2.91	0	0
RC033119	21.44	22.44	0	0	12.24	28.54	0	4.19	0	0	2.79	0	0
RC031994	0	33.4	7.58	15.69	27.34	25.49	8.4	0	0	0	4.98	0	11.11
RC045639	14.95	6.52	0	3.83	5.34	8.29	0	0	0	4.94	0	0	0
RC034260	39.87	147.81	197.18	408.31	177.89	243.23	92.9	43.85	54.21	32.96	42.12	131	65.07
RC061244	0	0	0	0	0	0	4.26	3.79	10.55	5.13	7.57	0	0
RC009108	42.39	24.66	37.27	26.53	13.45	10.45	20.66	16.12	6.41	6.23	6.12	13.46	3.42
RC054951	150.43	149.99	63.77	99.05	153.43	95.36	82.48	42.02	29.22	71.08	20.96	85.97	109.12
RC028310	0	0	0	0	0	0	4.52	0	3.74	5.45	10.72	0	5.98
RC042692	61.4	42.85	0	0	105.21	81.74	107.74	120.07	233.79	292.43	375.22	252.64	17.82
RC002807	30.56	27.82	18.4	32.66	28.46	26.53	17.48	20.78	21.68	22.85	25.05	22.78	15.42
RC015891	75.44	34.64	70.7	16.27	39.69	44.05	30.48	34.94	18	26.26	5.16	13.61	0
RC016898	0	5.69	0	3.34	0	0	3.58	12.76	11.83	4.32	6.36	3.73	4.73
RC037585	0	0	0	0	0	0	8.31	18.51	13.73	10.02	0	0	5.49
RC016454	18.29	31.91	22.62	49.17	45.7	30.43	15.04	24.59	26.94	21.17	2.97	5.23	16.58
RC040970	14.69	8.55	19.38	15.05	6.99	0	5.37	0	0	6.48	0	5.6	0
RC058133	129.55	42.77	124.69	86.07	40	38.84	3.84	10.27	28.57	18.53	20.49	76.04	0
RC078845	0	14.28	16.2	16.77	0	18.16	0	8	0	0	0	0	0
RC025137	34.82	37.97	34.44	22.29	31.07	28.97	4.77	17.02	7.89	17.27	28.3	34.82	0
RC025781	7.35	0	0	0	0	16.3	24.17	28.73	19.98	0	19.11	16.79	10.66
RC053655	6.72	11.72	13.29	0	9.59	14.9	0	0	6.09	8.88	0	0	0
RC081268	23.39	40.81	0	35.94	16.7	51.9	12.83	11.44	10.6	0	0	13.37	0
RC033508	8.86	30.92	35.07	13.61	12.65	19.66	0	0	4.02	0	8.64	10.13	19.29
RC032906	4.19	0	8.3	8.59	17.96	9.3	0	0	0	5.55	2.73	0	0
RC037430	123.87	58.95	111.4	73.05	91.12	91.61	12.35	22.02	13.61	74.49	21.96	4.29	114.36
RC027096	0	0	0	0	0	7.95	15.71	3.5	9.74	4.74	4.66	8.19	5.2
RC061772	43.47	55.17	117.29	93.1	112.87	105.22	65.01	46.37	39.41	78.43	51.39	13.55	28.67
RC069796	4.83	25.28	9.55	9.89	13.79	32.14	0	0	8.76	12.78	0	0	0
RC013818	191.35	96.11	80.3	112.84	144.89	83.62	47.69	70.87	55.19	61.37	54.66	26.51	117.77
RC014050	3.4	5.94	6.74	3.49	0	7.55	3.73	0	3.09	0	0	0	0
RC028696	13.02	15.15	25.77	44.47	49.59	48.16	23.81	16.98	11.81	17.23	8.47	9.92	6.3
RC070052	63.31	25.49	38.54	29.93	118.22	86.44	32.05	14.29	13.25	12.89	6.33	44.53	0
RC032986	8.37	36.49	16.55	29.99	47.78	46.4	4.59	12.27	22.75	5.53	19.04	14.34	6.07
RC024954	4.18	0	41.38	12.85	41.81	46.4	32.11	65.44	64.47	60.87	70.71	52.59	30.34
RC074592	0	0	0	0	0	0	19.3	0	10.64	7.76	7.63	0	8.51
RC002368	26.74	57.63	21.78	54.77	53.9	59.33	25.87	23.07	24.24	39.54	14.32	28.77	25.1
RC014648	135.61	83.96	51.93	58.25	68.71	29.12	14.39	4.28	31.73	17.36	34.13	50	44.43
RC017900	0	7.69	8.72	4.51	12.59	19.56	4.83	0	4	0	0	0	0
RC001436	83.98	97.69	78.3	180.93	102	72.82	50.81	62.29	52.51	57.47	16.94	65.1	78.43
RC044253	34.11	83.33	67.49	76.86	53.58	30.27	14.96	13.34	49.48	45.13	15.52	11.7	39.59
RC018623	56.37	27.32	18.59	19.24	26.83	6.95	3.43	15.31	2.84	4.14	4.07	7.16	13.63
RC069160	0	0	0	0	13.49	20.96	62.16	27.71	29.97	24.99	27.64	16.2	6.85
RC047864	82.85	7.23	57.37	16.97	53.24	64.34	9.09	28.35	11.27	16.44	2.69	9.47	24.04
RC000225	720.02	842.41	548.2	520.3	536.53	1178.29	296.96	252.46	586.13	416.57	225.17	211.14	666.95
RC010179	17.69	12.34	21	21.74	40.41	31.39	11.64	10.38	19.24	0	4.6	4.04	20.53
RC070398	63.86	17.14	48.59	50.31	28.06	65.39	0	24.01	26.72	32.49	19.16	28.07	21.38
RC062111	8	48.83	31.64	28.66	28.54	26.61	13.15	15.64	25.37	5.29	2.6	0	17.4
RC042019	0	0	0	0	0	0	0	43.1	119.89	174.96	200.61	208.74	0
RC010659	99.23	99.56	161.97	137.21	109.81	104.58	84.34	89.75	76.47	101.74	88.71	104.91	61.19
RC039200	0	7.35	0	4.32	6.02	0	9.24	12.36	19.1	5.57	5.48	9.63	6.11
RC028496	4.22	14.74	8.36	17.31	0	9.37	4.63	0	0	0	0	0	6.13
RC057221	9.23	5.37	0	9.45	4.39	6.82	0	0	5.58	0	0	3.52	0
RC067980	0	0	0	0	0	0	5.04	0	4.17	12.16	5.98	0	6.67
RC027157	10.84	25.21	28.58	40.69	30.94	56.09	11.88	3.53	19.65	23.89	9.39	20.64	5.24
RC015697	0	0	0	0	0	0	4.12	3.67	10.21	4.97	0	0	5.45
RC008550	23.59	41.15	41.48	37.58	67.36	40.7	14.37	20.5	19.01	27.74	23.85	38.94	26.62
RC004978	0	0	0	0	0	0	0	144.08	507.16	227.45	480.78	789.13	110.85
RC028781	17.63	30.77	0	18.06	18.88	19.56	29.01	64.65	79.93	180.79	37.26	120.92	51.16
RC020908	26.35	28.73	45.61	47.23	75.24	80.38	28.89	22.54	29.86	39.22	19.27	11.29	19.11
RC070187	0	0	0	0	6.93	0	15.98	37.99	17.61	12.85	47.36	11.1	0
RC039893	13.36	7.77	8.81	18.25	6.36	9.88	43.96	34.84	24.23	47.14	23.16	10.18	12.92
RC021468	3.71	12.96	22.04	22.82	26.51	24.71	4.07	14.52	0	14.74	4.83	0	10.77
RC006530	0	3.64	12.4	0	2.98	4.63	11.45	16.34	15.15	11.05	14.94	16.71	0
RC010632	14.45	25.21	33.35	24.66	41.26	42.74	13.2	21.19	13.1	19.11	17.22	16.51	24.45
RC083002	0	27.02	30.64	15.86	22.12	34.36	16.99	0	14.04	0	10.07	0	0
RC036073	0	0	0	0	0	0	14.31	25.52	174.49	90.63	235.41	145.42	18.93
RC032803	12.43	0	0	8.49	0	9.19	13.63	28.35	30.04	10.96	8.08	14.2	12.02
RC023923	3.58	0	0	3.67	0	0	7.86	10.51	6.49	14.22	2.33	8.19	0
RC046234	46.15	80.53	38.05	106.36	38.44	42.67	16.87	22.56	13.95	50.88	30	30.77	5.58
RC008277	4.17	14.56	33.02	29.92	0	9.26	0	0	0	0	0	4.77	0
RC051141	29.14	25.42	19.22	34.82	13.87	43.1	15.98	18.99	8.81	6.43	0	0	28.18
RC034248	4.95	8.64	9.8	10.15	7.07	10.99	5.43	33.91	22.46	6.55	28.99	28.31	28.75
RC070343	19.65	0	19.44	5.03	14.03	0	0	0	0	0	0	0	0
RC041597	10.88	9.49	32.29	27.86	46.61	48.28	5.97	10.64	14.8	21.59	0	12.44	0
RC011862	27.73	42.33	82.29	24.85	54.44	99.97	3.8	23.72	34.57	32.1	18.03	23.77	10.06
RC052824	0	0	0	17.55	16.31	12.67	12.53	22.34	20.71	22.67	18.57	13.06	16.57
RC079086	25.28	73.52	50.02	129.47	48.13	37.4	27.73	32.96	7.64	11.15	16.44	19.26	24.45
RC043880	15.6	32.66	24.69	9.59	31.19	34.61	6.84	18.3	14.14	16.51	12.17	10.7	13.58
RC044517	10.38	18.11	20.53	28.34	19.76	30.7	18.97	13.53	12.54	13.73	9	11.86	5.02
RC078667	71.97	27.9	31.64	32.76	45.67	17.74	8.77	23.46	7.25	31.74	0	18.28	11.6
RC054037	29.64	12.93	0	22.77	21.16	16.44	0	14.49	6.72	9.8	0	0	0
RC045502	0	0	0	0	0	0	8.13	3.62	6.72	0	2.41	4.23	0
RC044374	34.59	42.25	41.06	35.43	0	0	0	0	3.14	0	0	15.82	5.02
RC009631	36.49	56.6	64.18	45.68	28.95	9	13.34	23.79	3.68	10.73	15.82	27.81	23.53
RC034596	17.97	0	11.85	30.68	42.77	13.29	6.57	5.86	5.43	0	3.89	0	0
RC062975	4.05	14.15	16.04	20.76	17.37	17.99	4.45	3.96	3.68	16.09	7.91	9.27	0
RC006148	51.56	44.98	7.85	10.15	67.95	57.19	130.48	207.46	201.34	118.05	274.59	72.53	14.38
RC065057	8.62	15.04	0	0	18.46	28.68	0	0	0	0	0	0	0
RC056699	10.48	3.66	12.44	10.74	11.97	13.95	32.19	18.45	15.21	19.42	12.27	14.38	21.29
RC003800	28.53	16.6	42.34	19.48	27.16	21.1	20.86	11.63	17.25	18.88	7.73	13.59	13.8
RC049421	17.77	23.25	26.37	100.1	120.52	59.14	4.87	21.72	8.05	17.63	0	5.08	19.33
RC016772	102.01	31.41	59.36	46.1	25.71	46.6	23.03	11.73	32.64	31.76	5.85	24.01	17.41
RC035619	0	4.69	0	0	3.84	0	11.78	2.63	2.44	7.11	13.97	15.35	3.9
RC030171	2.52	8.8	14.96	12.91	0	5.59	0	0	0	3.34	0	0	3.66
RC012601	31.79	36.98	31.45	40.7	49.17	47.02	20.34	28.49	26.42	45.56	12.06	15.14	0
RC070133	9.71	16.95	9.61	0	13.87	0	0	4.75	0	0	0	0	0
RC008360	35.3	30.8	0	5.42	47.89	62.66	106.46	172.59	139.22	114.42	221.47	46.4	12.8
RC016882	0	0	25.67	0	32.42	43.18	56.92	111.01	41.17	21.46	40.07	88.98	47.06
RC047011	11.97	20.88	23.68	65.37	45.57	44.25	13.12	7.8	28.93	10.55	12.97	9.12	5.79
RC044093	124.68	34.35	32.46	107.53	70.27	58.23	46.77	51.33	41.64	13.02	2.13	0	14.28
RC046384	19.36	40.54	15.32	51.56	33.17	25.77	0	3.79	21.06	30.74	2.52	13.28	11.24
RC065919	48.37	23.02	113.09	63.05	37.67	39.02	33.75	25.8	15.94	5.82	22.87	20.1	6.38
RC041309	5.12	8.93	10.12	0	7.31	11.35	5.61	0	4.64	0	3.33	0	0
RC040141	0	23.74	17.95	4.65	12.95	30.19	0	4.44	0	0	5.9	0	6.58
RC049416	17.77	15.5	8.79	13.65	12.69	9.86	14.62	0	0	0	5.78	0	12.89
RC068898	0	8.13	0	9.54	6.65	0	15.33	13.67	33.79	12.33	24.23	0	20.28
RC031803	89.7	91.3	133.09	156.95	74.71	58.04	36.89	32.89	23.72	54.39	77.75	98.25	16.27
RC017256	3.68	19.27	14.57	7.54	26.28	24.5	0	3.6	10.01	14.61	2.39	0	0
RC046006	19.02	46.46	37.63	23.37	0	8.44	0	0	6.9	5.03	0	8.69	5.52
RC062571	0	0	0	0	0	0	4.43	7.89	3.66	10.68	0	4.61	0
RC005055	93.23	104.11	147.56	72.57	106.5	140.66	94.06	94.81	94.66	54.27	21.82	34.1	59.51
RC033887	0	24.32	18.39	23.8	0	10.31	0	0	0	0	6.04	0	0
RC000799	0	0	0	3.49	0	0	5.6	284.6	845.65	416.61	806.72	1461.12	190.15
RC014406	11.64	54.17	69.1	27.82	44.33	34.44	21.28	11.38	10.55	10.27	25.23	31.05	5.63
RC038104	51.03	13.7	69.89	40.2	44.84	43.54	34.44	15.35	17.79	41.54	0	13.46	5.69
RC046487	38.72	40.54	7.66	15.86	27.64	8.59	67.94	64.36	56.17	61.47	30.21	26.55	33.71
RC056824	112.57	58.03	20.25	36.68	36.53	34.06	11.22	17.51	13.92	3.38	14.97	17.54	22.27
RC038006	11.67	13.57	15.39	15.94	5.55	17.26	0	3.8	7.05	0	17.7	4.45	0
RC043489	10.31	31.48	5.1	18.48	14.72	17.16	5.65	2.52	9.35	3.41	0	11.78	7.48
RC044568	0	0	0	0	0	0	0	250.94	777.7	451.18	758.84	1410.47	183.62
RC024589	74.75	34.32	23.35	20.15	44.94	34.91	4.31	7.69	3.57	15.61	0	0	45.66
RC072439	5.26	0	10.4	0	37.54	11.66	34.59	51.41	28.6	27.82	71.78	48.07	7.63
RC038020	7.74	0	7.66	3.97	16.59	17.18	42.46	18.93	42.12	66.6	10.07	17.7	28.09
RC067576	4.56	0	18.04	4.67	19.53	10.12	0	0	0	0	5.93	0	0
RC044141	3.33	0	0	3.41	9.51	0	18.27	9.77	9.06	26.45	38.99	34.27	0
RC012847	9.98	17.41	19.74	6.81	9.5	14.76	3.65	9.75	9.04	8.8	8.65	3.8	0
RC053025	5.89	10.27	11.65	6.03	0	13.06	25.83	28.78	21.35	7.79	11.48	13.46	17.08
RC010000	61.19	86.43	178.71	104.46	83.22	51.72	25.56	37.04	71.33	50.12	7.58	9.99	67.64
RC006476	29.85	113.37	38.22	64.75	140.42	93.51	69.33	36.06	30.25	23.23	21.69	20.07	0
RC071616	20.41	53.41	60.56	36.58	14.57	11.32	5.59	9.98	23.12	13.5	3.32	5.83	7.4
RC073573	270.01	326.89	403.36	270.9	401.28	122.25	138.99	107.76	74.93	29.16	57.32	296.01	263.81
RC049665	17.77	31	26.37	13.65	12.69	39.42	4.87	8.69	8.05	23.51	14.44	0	6.44
RC026777	3.39	17.75	0	34.73	43.58	22.57	11.16	0	0	0	2.2	0	0
RC002200	3.44	63.06	61.28	58.17	12.29	22.91	9.44	10.1	4.68	6.83	11.19	7.87	9.99
RC030308	5.49	4.79	5.43	16.88	19.61	18.28	3.01	5.37	7.47	7.27	0	0	0
RC008665	18.55	75.53	30.59	63.34	57.4	48.02	16.95	18.14	42.05	36.82	18.09	14.14	17.94
RC008143	76.26	54.43	75.43	71	34.65	30.76	11.4	16.95	28.28	45.86	31.55	51.5	25.14
RC026971	35.16	24.54	48.69	36.01	35.14	15.6	11.57	17.19	19.12	13.95	11.43	24.11	30.6
RC071044	25.06	0	19.83	46.2	57.26	33.36	5.5	4.9	4.54	0	13.03	22.92	0
RC013675	2.47	17.22	9.76	17.68	21.13	10.94	0	7.24	0	9.79	4.81	5.64	7.16
RC042844	0	26.78	30.37	0	21.92	34.06	0	0	13.92	0	0	0	0
RC059762	44.37	45.16	7.31	30.29	52.79	32.81	72.98	65.07	83.79	68.48	112.97	160.58	32.18
RC038498	11.91	0	0	4.07	0	0	4.35	3.88	21.6	26.26	28.39	22.69	5.76
RC006621	365.33	140.61	159.44	71.53	337.54	154.96	153.19	68.29	51.14	31.98	61.12	104.39	38.97
RC008443	81.24	88.11	56.47	53.97	97.19	82.81	50.57	42.94	55.73	72.62	47.11	35.13	66.89
RC067527	0	7.96	9.02	4.67	6.51	0	0	0	0	0	2.96	0	0
RC069790	0	8.38	9.5	4.92	6.86	0	0	0	0	0	3.12	0	0
RC081102	68.31	79.46	22.53	34.98	16.26	25.26	99.89	55.66	92.9	60.25	103.63	52.05	82.59
RC008405	0	0	0	0	2.9	4.51	22.29	27.82	331.61	177.44	299.9	197.43	17.69
RC060731	11.51	20.09	45.55	15.72	10.96	17.03	0	11.26	13.92	0	2.49	4.39	5.57
RC068463	83.64	89.18	82.73	99.94	66.35	103.09	137.58	154.47	105.31	147.53	96.66	79.66	155.05
RC031884	3.8	6.62	7.51	11.66	5.42	8.42	4.16	7.42	3.44	5.02	0	0	0
RC081029	0	0	0	0	0	0	24.65	32.96	152.8	133.79	80.36	38.53	0
RC030114	11.97	12.53	4.74	7.36	13.68	5.31	15.76	23.41	10.85	22.17	10.9	13.68	17.37
RC078304	0	0	0	23.69	0	0	16.91	22.61	20.97	10.2	5.01	17.62	22.37
RC003751	23.43	22.01	67.74	40.61	30.88	59.97	11.86	12.33	21.24	30.99	4.69	16.48	28.76
RC017969	46.34	64.68	45.84	104.42	59.55	51.41	0	31.72	12.6	36.78	30.13	63.56	33.61
RC043750	538.37	622.78	629.66	658.03	806.96	323.36	254.43	186.13	102.47	86.57	133.43	686.74	530.78
RC051413	14.82	25.86	48.87	20.24	49.38	65.76	21.67	9.66	26.87	0	6.42	11.29	21.5
RC003054	0	0	0	4.1	0	0	4.39	3.92	18.17	58.32	33.87	64.13	17.44
RC053221	55.06	64.05	36.31	25.07	0	0	6.71	5.98	0	0	0	0	0
RC060457	125.52	139.37	120.4	112.97	130.35	92.83	25.03	59.5	100	70.45	42.04	95.64	132.44
RC009114	18.92	28.88	42.11	24.22	30.39	26.23	2.59	23.12	21.44	12.51	27.67	10.81	0
RC020999	10.21	5.94	6.74	3.49	4.86	0	14.93	16.64	12.35	13.51	2.21	11.67	9.88
RC073549	16.64	9.68	0	0	15.84	0	54.74	43.38	40.22	36.69	61.29	6.34	0
RC074730	5.93	10.34	0	0	0	0	0	11.59	10.75	7.84	11.56	13.55	17.2
RC073286	21.56	9.4	10.66	5.52	7.7	23.91	47.28	42.16	48.86	64.17	24.53	12.32	15.64
RC002984	35.17	321.27	347.91	188.59	676.49	380.97	104.36	145.64	95.65	98.53	30.93	56.75	150.07
RC015528	35.67	18.67	14.11	10.96	35.65	23.74	3.91	10.46	19.4	14.16	9.28	12.23	0
RC068906	9.34	8.15	73.94	62.2	40.02	20.73	15.37	9.14	0	12.36	0	5.34	0
RC006848	128.51	48.48	51.54	48.02	168.62	123.29	76.18	22.07	26.76	27.57	31.61	53.59	2.52
RC022053	33.3	0	57.65	8.53	35.66	27.71	4.57	0	11.32	11.01	8.12	0	0
RC053449	6.34	11.07	0	0	0	0	27.83	18.61	28.76	8.39	8.25	21.75	0
RC075356	12.32	21.5	12.19	0	17.6	13.67	6.76	6.03	0	8.15	8.01	0	0
RC037196	25.88	64.51	80.46	37.87	79.19	73.83	28.38	47	50.28	14.67	7.21	42.26	16.09
RC006479	1.76	12.31	6.98	7.22	7.55	3.91	0	3.45	0	7	2.29	0	0
RC035028	35.33	0	46.59	48.24	33.63	52.25	12.91	0	0	31.16	7.66	26.92	0
RC012646	47.14	38.71	49.37	25.56	43.55	30.76	39.53	24.4	32.68	25.68	21.63	22.19	20.11
RC006559	37.02	68.63	82.4	45.03	56.17	123.21	22.84	29.41	35.66	70.41	16.55	18.51	13.43
RC059891	0	0	0	0	0	0	4.1	3.65	6.78	0	2.43	8.54	0
RC052666	54.93	19.17	86.93	50.63	47.06	36.56	6.02	5.37	24.9	21.8	10.71	37.67	39.84
RC013528	45.8	86.56	26.43	89.9	73.56	101.6	41.85	37.31	55.35	53.01	18.61	30.53	13.84
RC025571	9.8	8.55	0	10.03	6.99	10.87	5.37	4.79	0	0	6.37	0	0
RC001610	75.63	40.61	46.04	71.51	78.92	64.54	15.95	54.04	39.56	34.64	28.37	49.87	54.86
RC022454	0	0	0	4.77	6.65	0	15.33	22.78	21.12	18.49	0	0	13.52
RC069128	42.74	58.01	28.19	34.05	33.91	31.61	15.62	27.86	38.75	25.13	21.61	10.86	0
RC062604	8.11	28.3	16.04	16.61	5.79	17.99	13.34	0	3.68	0	10.54	4.63	5.88
RC010612	9.34	12.23	13.86	11.96	3.34	10.36	0	2.28	2.12	12.36	4.56	5.34	3.39
RC073705	27.91	9.74	22.09	22.87	23.91	49.54	18.36	10.92	10.12	0	18.14	12.76	0
RC014105	35.16	18.4	55.65	28.81	25.1	15.6	7.71	27.5	9.56	13.95	6.86	8.04	15.3
RC006040	11.16	19.48	7.36	11.43	26.57	0	24.49	50.94	26.99	29.54	19.35	34.03	16.2
RC067308	4.5	7.85	0	4.61	19.28	9.99	0	4.4	0	0	0	0	0
RC052685	0	19.48	44.17	62.89	39.85	24.77	0	0	20.24	14.77	10.89	6.38	0
RC044496	125.8	67.07	41.48	53.68	144.7	108.54	103.47	30.75	19.01	13.87	20.45	39.94	0
RC009750	35.29	37.62	31.03	28.11	14	13.05	6.45	13.42	15.99	10.37	16.57	24.65	2.84
RC030752	19.99	17.44	19.78	0	14.27	29.57	7.31	3.26	12.08	4.41	4.33	7.62	4.83
RC032996	12.7	0	0	0	30.23	28.18	32.51	37.26	30.71	50.42	27.53	9.68	36.86
RC081077	569.35	506.45	684.68	503.1	621.69	222.91	257.1	174.65	111.33	44.31	87.09	548.67	469.69
RC043872	15.57	10.87	0	9.57	8.89	13.82	0	3.05	5.65	4.12	4.05	7.12	0
RC002925	114.21	167.48	286.05	200.35	225.53	175.22	118.59	161.56	138.79	151.1	115.32	127.76	91.66
RC028020	3.98	6.94	7.87	0	5.68	8.83	8.73	27.24	10.82	10.53	10.35	13.65	28.87
RC002754	7.7	26.86	10.15	18.4	7.33	17.08	8.44	5.02	2.33	13.58	1.67	2.93	3.72
RC024567	62.8	20.55	100.95	52.26	89.68	69.67	51.65	30.7	35.58	46.74	33.17	17.95	5.69
RC064815	4.29	14.96	16.96	26.35	18.37	9.51	37.61	33.54	34.98	28.36	41.81	29.4	6.22
RC039822	26.45	23.07	69.77	76.75	62.95	29.34	4.83	12.93	35.97	34.99	14.33	0	25.58
RC051122	0	25.21	19.05	29.59	34.38	21.37	5.28	9.42	4.37	6.37	18.78	5.5	6.99
RC060943	54.09	47.19	53.5	59.35	33.1	25.71	16.95	18.89	31.52	35.78	12.56	26.49	44.84
RC021246	0	0	0	0	0	0	3.95	0	19.6	9.54	11.72	16.48	0
RC060681	11.49	6.68	15.15	15.69	16.4	8.5	4.2	14.98	6.94	5.07	0	0	5.56
RC007936	38.04	39.82	0	23.37	14.48	33.75	100.11	52.07	48.27	93.93	49.46	14.49	77.25
RC045690	33.71	19.61	22.23	7.67	10.7	8.31	36.97	7.32	50.93	34.69	65.75	34.25	59.77
RC039314	97.63	81.47	100.78	39.13	72.74	18.84	41.9	29.05	34.64	11.23	5.52	9.7	61.59
RC009839	7.09	111.41	46.79	65.4	182.34	31.48	7.78	11.56	10.72	6.26	15.37	5.41	3.43
RC025337	0	0	0	0	6.44	0	0	167.66	666.8	519.37	909.4	948.98	0
RC051269	19.43	33.9	9.61	24.87	27.74	10.77	5.33	18.99	8.81	12.85	6.31	11.1	0
RC017762	0	36.49	8.28	38.56	47.78	37.12	100.92	139.06	242.7	77.48	76.14	28.69	84.96
RC064524	80.46	36.94	41.89	108.43	24.19	56.37	4.64	16.56	3.84	11.2	19.27	62.92	12.29
RC061344	3.91	6.82	0	4	11.16	0	17.14	22.92	21.25	15.51	10.16	35.73	0
RC027657	3.8	0	0	0	10.84	8.42	20.81	14.84	10.32	10.04	7.4	26.03	5.51
RC007823	26.36	14.15	20.05	37.38	11.58	22.49	8.89	5.95	18.38	10.73	7.91	6.95	17.65
RC019708	66.77	72.81	41.28	47.01	0	0	4.58	4.08	0	5.52	0	9.54	12.11
RC067651	50.16	7.96	0	28.02	6.51	30.35	0	0	0	6.03	0	0	0
RC068412	4.57	7.98	9.05	9.37	6.53	20.29	5.01	4.47	4.15	0	2.97	0	6.63
RC005855	44.91	104.49	39.49	120.12	60.57	55.36	27.36	36.6	36.19	36.31	19.47	22.82	57.92
RC051557	24.92	17.39	9.86	5.1	35.58	22.11	0	9.74	0	13.19	3.24	0	14.46
RC051326	0	0	0	5.03	0	0	21.55	9.61	8.91	6.5	3.19	16.84	0
RC004928	49.51	109.94	48.97	64.53	44.98	69.9	41.95	44	55.08	26.79	16.09	41.15	22.85
RC032464	55.84	13.92	55.24	16.34	108.22	115.05	35	15.6	10.85	15.83	7.78	18.24	0
RC060771	7.64	13.33	7.56	0	10.91	0	0	0	0	0	0	4.37	0
RC076452	6.54	34.22	25.87	40.17	18.67	58.01	0	6.39	11.85	25.94	8.5	14.94	0
RC081218	11.62	0	0	0	0	0	12.74	11.36	31.59	15.37	7.55	26.55	0
RC039266	25.53	29.7	0	8.72	12.15	9.44	4.67	8.32	0	0	2.77	0	0
RC057860	17.23	0	13.63	14.12	14.76	15.29	7.56	6.74	6.25	4.56	2.24	7.88	5
RC066503	22.15	30.92	0	13.61	12.65	39.32	9.72	4.33	0	11.72	0	5.06	0
RC011664	17.42	20.27	22.98	38.67	37.32	45.1	22.29	8.52	13.16	19.21	5.66	23.23	21.07
RC068080	9.24	8.06	0	0	6.6	10.25	0	4.52	0	0	0	0	0
RC057443	13	17.01	6.43	13.31	18.56	28.84	0	15.89	2.95	8.6	10.56	0	4.71
RC015523	32.04	12.42	28.17	29.17	60.99	55.28	11.71	6.96	9.68	4.71	18.51	36.62	10.33
RC026812	13.64	11.9	13.5	17.47	14.61	0	3.74	6.67	6.18	0	2.22	3.9	9.9
RC045099	39.98	19.03	28.76	26.06	36.33	16.13	7.97	24.88	19.77	14.43	11.81	20.77	0
RC064904	0	0	0	0	0	0	0	37.36	138.54	89.86	195.94	174.67	0
RC048575	0	0	0	0	0	0	0	0	3.89	5.67	13.94	9.8	6.22
RC073380	10.95	47.77	43.33	11.22	23.45	12.15	0	0	0	0	0	25.03	7.94
RC053453	0	0	0	0	0	0	0	18.82	17.45	0	4.17	29.33	18.61
RC069962	9.71	33.9	0	39.79	41.61	43.1	5.33	14.25	8.81	0	0	0	21.14
RC012507	19.02	16.6	79.98	82.81	84.88	26.38	36.51	16.28	19.4	6.29	7.73	10.87	6.9
RC029730	0	16.04	0	0	13.13	20.4	30.25	17.98	8.33	24.33	29.88	31.52	13.34
RC028614	4.31	0	0	4.41	0	0	4.73	8.43	3.91	11.4	0	9.85	6.25
RC006138	139.91	160.52	178.22	70.67	87.58	21.26	12.61	14.99	34.75	7.61	2.49	19.72	127.91
RC047170	4.01	6.99	7.93	0	17.17	8.89	0	3.92	0	0	0	4.58	0
RC052584	5.49	0	0	0	7.84	12.19	18.07	10.74	14.94	14.53	3.57	12.56	7.97
RC076369	0	0	0	0	0	0	14.56	6.49	6.02	0	4.32	7.59	0
RC048724	25.85	15.04	17.05	30.89	6.15	28.68	4.73	4.21	3.91	11.4	2.8	14.77	18.75
RC049652	0	7.73	0	4.54	6.33	0	9.72	25.99	12.05	23.45	8.64	5.06	6.43
RC010681	30.75	76	55.76	39.36	95.12	102.32	19.67	20.04	34.84	57.62	48.31	26.36	14.87
RC028384	8.33	7.26	8.24	8.53	5.94	9.24	13.7	8.14	15.1	16.52	8.12	9.52	12.08
RC042308	15.56	13.57	30.78	7.97	22.22	34.52	8.53	7.61	21.16	10.29	5.06	0	0
RC057672	6.76	11.79	26.73	31.13	28.94	14.99	18.52	9.91	12.25	4.47	2.2	0	4.9
RC054971	10.81	18.87	0	11.07	30.88	47.98	0	0	0	0	0	12.36	0
RC018840	0	36.14	27.32	24.75	24.65	30.64	3.79	23.63	0	9.13	0	3.95	15.03
RC043323	9.11	11.92	9.01	30.32	29.26	25.26	9.99	2.23	8.26	18.08	4.44	2.6	3.3
RC043286	33.67	11.01	16.65	15.09	9.01	23.34	46.15	57.61	32.43	33.41	27.36	38.48	15.26
RC039171	361.5	513.4	274.43	305.67	330.12	438.32	281.19	197.28	278.18	289.18	314.26	297.88	201.24
RC051333	0	0	0	0	0	0	0	81.65	382.97	168.96	344.89	634.42	106.89
RC023505	33.06	51.92	85.03	20.32	33.05	73.35	36.26	22.63	23.98	17.5	4.3	15.12	28.78
RC027000	130.89	67.89	34.99	54.35	80.82	31.39	27.16	17.29	9.62	9.36	18.4	64.69	20.53
RC032682	0	0	0	0	0	0	13.43	3.99	11.11	5.4	0	0	5.92
RC013880	36.51	10.62	18.06	15.58	30.41	20.25	23.36	11.9	8.28	4.03	1.98	10.43	4.41
RC020368	6.91	4.02	0	7.08	0	0	20.22	9.01	20.89	6.1	22.47	13.17	0
RC001119	54.11	111.58	58.39	50.38	151.01	223.73	188.81	336.68	631.01	702.85	215.86	393.57	110.62
RC074988	5.99	10.45	11.85	18.41	8.55	26.58	0	0	5.43	7.93	0	13.69	0
RC076841	0	0	0	0	0	0	0	60.52	317.95	181.96	344.25	408.72	9.98
RC074067	34.04	19.8	44.9	46.49	8.1	37.77	6.22	5.55	20.58	7.51	22.13	25.94	8.23
RC026370	20.09	5.01	5.68	11.76	12.29	0	15.74	25.26	28.62	18.99	16.79	22.96	8.33
RC010839	12.46	38.04	6.16	25.52	17.79	0	0	3.05	0	0	0	3.56	9.04
RC073265	109.16	95.23	86.38	67.08	93.52	121.09	5.99	16.01	24.74	36.1	102.9	81.1	79.18
RC034305	5.03	0	0	0	21.53	0	11.03	29.49	22.79	19.95	9.8	51.71	14.59
RC058835	3.59	0	14.2	11.03	5.12	15.93	3.94	3.51	3.25	0	0	0	0
RC076162	6.54	22.81	0	6.7	9.33	14.5	0	0	0	8.65	0	0	0
RC031150	0	0	0	3.65	0	0	3.9	10.44	6.45	4.71	2.31	4.07	0
RC025387	22.86	31.91	36.18	9.37	32.64	40.58	25.07	0	16.58	24.2	5.95	10.45	13.27
RC075806	0	22.22	12.6	0	18.18	28.25	0	0	0	8.42	0	0	0
RC061553	7.85	0	0	0	5.6	0	12.91	7.68	10.68	20.77	5.1	4.49	5.69
RC007873	70.59	162.9	198.22	81.63	100.8	70.73	72.42	66.79	72.25	39.16	17.76	65.07	52.86
RC032141	7.76	6.77	15.36	15.9	16.62	25.83	29.79	45.53	31.66	46.21	7.57	26.61	28.15
RC020810	85.33	38.6	31.26	45.32	139.89	105.17	72.78	15.45	11.46	12.54	10.27	36.12	0
RC063393	61.69	100.47	301.07	80.04	152.69	73	27.06	28.15	44.74	10.88	8.02	42.31	71.6
RC022595	0	0	0	0	0	0	0	150.09	473.14	209.85	425.78	736.88	51.96
RC030599	9.45	27.47	6.23	16.12	13.49	20.96	41.44	40.02	42.82	49.99	30.71	7.2	22.84
RC003867	25.34	50.52	57.29	44.48	41.35	48.18	11.91	42.47	22.97	19.15	18.82	20.68	47.26
RC048301	4.21	7.35	16.67	12.95	0	18.7	0	0	3.82	5.57	0	4.82	0
RC027771	3.84	40.17	15.18	11.79	21.92	25.54	4.21	15.01	10.44	0	0	4.39	5.57
RC007672	7.64	66.66	68.03	109.56	60.01	42.38	8.38	26.15	24.24	30.33	27.32	30.57	22.17
RC022432	18.39	16.04	36.38	37.67	26.26	20.4	0	13.48	25	6.08	5.98	15.76	20.01
RC037342	0	12.99	0	0	0	0	8.16	7.28	30.36	19.69	24.19	0	37.79
RC028593	72.88	59.84	25.45	43.91	12.24	19.02	0	12.58	3.89	0	27.87	29.4	0
RC044251	10.21	11.88	33.68	17.43	14.58	45.32	3.73	3.33	6.17	18.02	4.43	0	9.88
RC045520	7.43	19.44	14.69	41.83	26.51	24.71	8.14	10.89	16.83	14.74	2.41	8.49	0
RC051325	259.6	427.31	155.05	260.87	237.79	293.41	193.37	129.31	155.41	155.52	226.08	212.74	142.12
RC031091	0	0	0	0	0	0	0	3.46	3.21	4.68	2.3	8.09	0
RC004133	441.89	545.13	365.4	300.55	313.02	788.9	202.54	187.34	392.78	235.21	154.86	124.29	375.63
RC066675	4.45	7.77	17.62	0	19.08	9.88	0	0	4.04	5.89	2.9	0	0
RC016079	47.04	126.85	67.69	109.51	54.96	151.81	14.07	12.54	46.52	90.53	50.05	29.33	43.43
RC015076	16.14	23.47	5.32	22.05	19.21	17.91	2.95	7.89	0	0	13.99	12.3	15.61
RC033028	0	14.81	8.4	17.39	12.12	9.42	0	0	3.85	5.62	8.28	4.85	0
RC036313	136.72	83.49	40.57	45.51	63.45	60.66	14.99	36.76	21.69	9.04	57.77	35.16	44.63
RC065675	8.75	7.63	8.65	13.44	6.25	9.71	4.8	4.28	11.9	0	0	5	0
RC043659	0	9.97	11.3	5.85	8.16	6.34	3.13	5.58	2.59	0	0	0	4.14
RC060702	249.44	207.57	182.21	216.18	5.48	0	0	0	6.96	10.15	19.96	52.63	89.08
RC040560	9.39	16.39	27.88	19.24	13.41	0	0	4.59	4.26	6.21	9.16	5.37	0
RC066153	30.94	46.27	69.95	36.21	75.73	98.05	14.54	21.61	28.05	64.32	31.61	15.15	6.41
RC066354	17.77	7.75	35.16	13.65	12.69	9.86	9.74	0	4.03	0	5.78	0	12.89
RC064294	8.45	0	25.07	8.65	18.09	0	0	0	0	0	0	0	0
RC023423	32.02	11.17	12.67	0	18.29	28.41	31.6	46.95	55.15	55.06	41.63	10.98	27.87
RC045348	0	0	0	0	0	0	8.01	14.28	3.31	9.66	0	0	5.3
RC064993	4.31	22.55	8.52	13.24	6.15	9.56	0	4.21	7.81	5.7	0	4.92	0
RC011520	77.58	74.23	29.71	41.01	132.21	77.73	24.7	31.81	20.42	72.84	16.27	31.46	3.63
RC035923	71.5	75.94	73.81	44.58	62.15	89.67	34.09	30.4	45.09	61.69	48.51	35.53	72.17
RC037362	96.96	6.51	14.76	53.47	111.83	49.64	122.69	65.64	54.09	148.01	181.84	140.66	216.42
RC047043	275.88	55.81	63.28	73.71	154.14	79.83	188.54	293.2	210.23	179.84	184.55	205.64	232.02
RC020688	5.94	15.54	35.25	15.21	33.92	32.94	13.03	17.42	13.46	11.78	1.93	0	0
RC046528	23.39	13.6	30.85	23.96	33.4	17.3	21.38	3.81	7.07	10.32	2.53	26.73	0
RC053269	6.18	21.58	0	0	8.83	13.72	0	0	0	0	0	0	0
RC034831	0	27.65	15.67	8.11	22.63	35.15	0	0	14.36	10.48	0	0	0
RC019006	3.58	12.5	0	0	5.11	7.95	0	0	0	0	0	0	0
RC041993	12.88	0	12.74	19.78	27.58	42.86	7.06	6.3	5.84	8.52	0	0	0
RC068049	55.02	16	36.28	79.83	45.82	61.03	75.41	80.69	58.19	84.91	56.63	94.32	79.81
RC048247	37.83	51.34	24.95	12.92	48.02	74.61	18.44	12.33	30.49	27.81	8.2	9.61	18.29
RC006394	37.46	45.75	37.05	11.51	10.7	8.31	8.22	0	10.19	9.91	7.31	8.56	10.87
RC060119	119.6	117.38	88.73	38.28	53.37	8.29	8.2	18.27	37.27	4.94	4.86	8.54	59.64
RC002685	68.51	28.46	177.49	118.62	123.44	39.81	17.89	19.14	41.4	15.11	42.42	50.34	44.96
RC001076	136.31	237.83	385.66	603.46	387.17	253.64	165.55	130.41	87.7	62.05	117.2	330.02	112.7
RC027623	11.36	13.21	0	11.64	32.44	33.61	16.61	59.24	48.06	45.09	14.77	47.61	65.93
RC035629	35.25	70.97	48.28	72.21	30.98	12.03	5.95	7.95	4.92	10.76	42.31	30.99	11.8
RC002820	3.41	5.95	6.75	10.48	9.74	11.35	0	3.34	4.64	9.03	1.11	3.9	2.47
RC068662	4.67	0	0	0	13.34	31.09	40.99	22.84	25.41	30.9	42.52	53.4	0
RC040498	0	8.15	18.49	4.78	0	0	30.74	13.7	12.71	30.9	36.45	10.68	6.78
RC058865	14.48	37.89	7.16	37.07	36.18	32.12	7.94	7.08	6.56	19.15	9.41	4.14	26.25
RC018233	14.99	18.68	8.47	8.77	21.4	23.75	14.09	10.47	9.7	8.5	8.35	4.89	3.11
RC058770	39.32	6.24	35.36	25.63	5.1	0	43.12	45.43	32.4	42.56	58.09	36.77	20.74
RC009066	6.54	7.6	21.55	13.39	28	24.17	38.23	29.83	39.51	43.24	25.5	19.92	75.87
RC059485	18.49	12.9	21.94	11.36	21.12	16.41	20.27	7.23	0	14.67	7.21	0	5.36
RC032617	0	0	0	0	0	0	0	31.79	11.05	16.13	42.28	46.45	0
RC046219	0	0	0	3.91	0	0	8.38	0	6.93	5.05	0	8.73	5.54
RC025496	52.1	24.79	65.59	43.66	27.05	21.02	0	9.26	25.76	12.53	3.08	16.24	41.23
RC062151	11.99	6.98	47.46	16.38	22.84	26.61	8.77	0	7.25	5.29	13	9.14	5.8
RC040889	194.26	33.9	134.52	64.66	48.54	86.2	26.63	66.48	30.82	19.28	0	16.65	42.27
RC064719	0	14.92	8.46	8.76	12.21	9.49	0	0	0	0	0	0	12.41
RC036849	10.84	6.3	7.15	0	10.31	16.03	0	7.06	6.55	0	0	0	0
RC075175	0	10.64	12.06	6.24	17.41	0	0	0	0	0	3.96	0	0
RC038438	68.29	63.08	47.68	45.26	86.03	44.56	35.24	15.71	54.62	47.83	20.89	41.32	40.79
RC014271	3.69	32.19	80.29	37.79	15.8	24.56	0	18.04	3.34	0	0	8.43	5.35
RC000382	0	0	0	0	2.47	0	1.9	175.88	784	686.46	1026.61	1316.6	2.51
RC050582	37.68	8.22	27.96	24.12	87.43	73.15	15.5	23.03	17.08	12.46	3.06	0	6.83
RC006462	44.95	14	60.34	64.12	50.43	49.86	22.88	31.39	33.47	27.61	19.83	29.36	34.93
RC061860	46.89	13.64	23.19	12.01	11.16	0	0	0	3.54	5.17	2.54	0	0
RC005766	30.26	52.8	33.68	154.97	286.27	121.69	18.67	9.25	15.43	12.51	8.61	28.1	8.23
RC023476	0	0	0	0	0	7.25	3.58	0	11.85	4.32	10.62	7.47	9.48
RC032310	106.22	0	77.83	28.21	44.94	43.64	0	0	10.7	5.2	2.56	35.97	17.12
RC022902	18.12	71.14	174.77	60.32	87.33	85.43	22.36	13.29	20.53	0	7.36	7.77	85.44
RC024458	210.04	122.16	84.65	35.85	233.27	103.56	98.11	57.05	42.31	51.46	50.57	35.57	28.22
RC037106	3.66	6.38	0	3.75	5.22	0	12.03	3.58	16.58	14.52	11.89	16.72	0
RC080892	54.75	95.53	64.99	100.94	62.54	97.18	24.02	64.24	99.27	14.49	7.12	37.55	15.89
RC075876	0	0	0	0	9.13	0	14.02	12.5	0	16.91	12.46	14.61	0
RC039819	13.22	7.69	17.44	4.51	12.59	29.34	0	4.31	4	5.83	2.87	10.08	6.4
RC050626	14.17	32.96	18.69	14.51	26.98	20.96	5.18	9.24	0	0	9.21	10.8	27.41
RC031723	14.98	13.07	7.41	23.02	32.09	33.24	8.22	18.31	10.19	4.96	7.31	8.56	5.43
RC036590	24.76	30.86	0	10.87	15.15	7.85	0	3.46	6.41	0	6.9	0	5.13
RC060998	19.23	6.71	30.44	19.7	27.46	8.53	4.22	7.52	6.97	10.18	5	17.58	0
RC036898	3.61	6.3	21.44	14.8	5.16	8.01	19.8	3.53	26.19	23.89	46.96	37.15	26.2
RC005695	37.46	14.53	0	0	59.44	46.18	4.57	0	3.77	0	0	0	0
RC045596	0	0	0	0	0	0	8.16	0	37.11	19.69	36.29	17.01	0
RC063538	4.1	71.59	48.71	21.01	35.15	63.72	27	24.07	11.16	10.86	13.34	4.69	0
RC079192	68.09	14.85	67.35	34.87	12.15	37.77	0	8.32	30.86	11.26	5.53	19.46	12.35
RC059976	45.05	13.1	37.13	19.22	42.88	16.66	8.23	7.34	20.42	9.93	7.32	4.29	27.23
RC014404	73.41	80.89	107.01	91.01	121.36	68.57	42.37	64.22	87.56	86.89	45.21	44.16	56.05
RC073080	0	0	10.63	5.5	7.67	11.92	11.78	10.51	24.35	49.75	83.83	98.25	31.18
RC048104	8.39	7.32	33.18	17.18	29.94	9.3	4.6	12.3	3.8	0	0	0	12.17
RC061165	23.34	27.15	15.39	27.89	38.88	43.15	12.8	26.62	21.16	20.58	12.64	4.45	16.93
RC003420	16.22	28.3	28.08	33.22	20.26	4.5	4.45	1.98	7.35	0	9.23	16.22	20.59
RC016601	21.06	32.16	130.22	72.81	71.43	64.25	17.32	18.02	23.87	34.83	10.27	39.12	34.38
RC005966	50.66	110.49	50.11	71.34	185.36	217.76	194.44	291	599.9	724.65	234.65	405.31	119.43
RC009850	55.23	25.14	9.5	22.13	48	53.27	21.07	25.83	13.06	19.06	3.12	13.72	6.97
RC005379	25.74	47.28	42.88	51.34	63.84	57.11	16.34	23.84	25.79	25.09	23.78	34.07	55.03
RC015532	17.91	18.75	35.43	36.68	20.46	31.79	19.64	10.51	25.98	18.95	9.31	16.38	10.39
RC025985	3.82	6.67	11.35	11.75	27.31	16.97	6.29	5.61	5.2	5.06	2.49	4.37	2.77
RC013944	48.11	27.98	25.38	59.13	59.54	42.7	59.8	59.59	61.06	46.68	60.47	69.66	65.15
RC072575	10.58	46.15	41.86	16.25	37.77	0	0	0	9.59	7	6.88	0	15.35
RC008084	9.57	0	0	19.6	18.22	7.08	20.99	24.95	23.13	16.88	16.59	25.52	9.25
RC016428	31.1	27.13	26.37	38.67	0	9.86	0	4.34	6.04	14.69	1.44	7.62	12.89
RC005463	15.43	80.76	113.38	130.93	110.15	63.57	26.59	32.33	31.97	43.74	45.85	68.02	41.57
RC048493	0	14.85	8.42	13.08	12.15	9.44	4.67	0	7.72	0	8.3	0	0
RC051492	133.77	0	58.81	50.74	49.52	43.97	16.3	9.69	13.47	0	9.66	16.99	21.56
RC026209	77.44	67.56	76.61	84.61	73.72	85.91	19.82	53	53.82	58.06	83.91	70.81	41.2
RC041145	10	0	9.89	10.24	0	22.18	0	0	0	0	3.25	0	0
RC029800	36.58	42.55	48.25	124.88	17.41	27.05	13.37	0	0	0	7.93	27.87	17.69
RC047340	0	7.06	16.01	4.14	0	8.97	0	0	0	0	0	0	0
RC064890	214.9	127.49	136.05	88.04	61.37	85.82	47.13	42.02	74.03	68.23	81.03	73.69	49.88
RC015027	18.04	49.47	30.6	58.08	73.61	120.09	28.27	37.8	16.36	34.1	5.03	8.84	7.48
RC051526	39.64	8.64	0	20.3	7.07	0	32.6	53.29	13.47	32.77	38.65	39.64	21.56
RC061915	0	20.36	23.09	15.94	27.77	17.26	0	7.61	3.53	5.15	0	8.89	16.93
RC025247	75.13	30.85	52.46	90.53	44.17	107.86	29.08	56.18	40.07	46.78	8.62	25.26	25.65
RC022330	26.38	30.69	0	36.03	75.34	68.29	14.47	12.9	0	5.82	2.86	10.05	25.52
RC060394	0	0	0	3.89	0	0	8.32	7.42	0	10.04	4.93	0	5.51
RC075756	12.69	0	12.55	13	18.12	28.15	6.96	6.2	0	8.39	0	7.25	0
RC037226	51.65	25.75	204.37	204.05	126.43	65.48	36.41	21.64	50.17	53.69	19.19	37.95	21.41
RC068336	9.32	0	0	4.77	13.31	20.67	0	0	0	0	0	0	0
RC075097	0	0	0	0	8.52	0	0	5.84	16.24	15.8	7.76	27.29	8.66
RC069449	9.58	8.36	0	0	6.84	10.62	5.25	0	0	0	0	0	0
RC040403	120.16	96.77	64	61.54	118.78	133.3	25.34	67.78	46.09	73.37	69.1	73.95	80.46
RC012828	3.27	28.51	32.33	16.74	14	43.51	3.58	0	20.74	8.65	4.25	7.47	4.74
RC064309	16.94	14.78	25.13	21.69	30.23	0	4.64	4.14	15.36	11.2	2.75	0	6.14
RC008206	11.14	25.92	0	26.62	47.72	32.95	0	14.52	6.73	0	0	4.24	16.16
RC073914	16.86	49.02	22.23	40.28	72.2	37.4	18.48	27.47	30.56	14.87	3.65	12.84	16.3
RC066598	0	0	0	4.57	0	9.91	4.9	4.37	12.14	5.91	5.81	10.21	12.96
RC069398	14.33	33.33	0	14.67	0	21.19	0	0	0	0	0	0	6.93
RC038734	0	0	0	0	0	0	0	144.43	595.16	434.27	837.6	980.16	5.95
RC045393	11.07	6.44	14.6	11.34	0	0	0	0	0	0	0	0	5.35
RC026762	13.51	23.57	0	0	19.29	29.97	0	0	0	0	4.39	7.72	0
RC045179	10.95	6.37	0	7.48	15.64	8.1	0	3.57	6.62	4.83	0	0	0
RC029956	46.7	90.53	75.28	106.29	74.09	80.58	30.35	37.2	58.02	52.63	39.36	90.94	15.06
RC061471	74.24	20.45	23.19	20.01	27.9	0	0	3.82	3.54	10.34	2.54	0	0
RC001856	0	0	0	0	9.3	0	14.28	12.73	23.61	25.85	4.23	7.44	0
RC066749	8.95	7.81	17.72	4.59	6.39	9.93	4.91	0	8.12	5.92	0	5.12	0
RC082581	28.89	25.21	28.58	73.99	41.26	32.05	15.84	0	13.1	38.23	9.39	16.51	20.96
RC028032	51.62	34.64	23.57	44.73	39.69	61.66	13.06	19.41	10.8	52.53	23.23	22.69	17.28
RC013093	56.06	176.07	36.97	287.09	64.04	24.88	4.1	0	10.16	0	2.43	17.09	5.42
RC076436	46.83	81.7	132.35	75.37	85.97	148.42	29.34	39.24	66.71	61.95	78.28	61.17	9.71
RC024333	19.1	6.67	0	23.48	0	8.48	0	0	0	0	0	0	0
RC026083	74.14	16.17	45.84	33.22	43.01	41.12	15.25	29.45	14.7	0	12.05	26.48	36.98
RC041338	0	0	0	0	0	0	22.58	191.25	139.99	136.2	40.16	29.42	0
RC011140	3.85	20.18	7.63	3.95	11.01	17.1	0	7.54	3.49	5.1	0	0	5.59
RC025067	8.57	37.4	16.96	21.96	12.24	9.51	0	8.38	7.77	0	2.79	14.7	6.22
RC077010	13.92	12.14	41.31	21.39	19.88	0	0	0	0	9.21	9.05	7.96	0
RC009610	100.42	56.07	55.63	20.57	103.24	53.47	79.29	19.64	18.21	10.63	7.83	22.96	5.83
RC024203	0	0	0	0	0	0	8.22	87.89	356.54	327.05	543.01	672.13	0
RC057913	3.46	0	0	0	0	0	7.59	13.53	0	9.15	0	3.95	10.04
RC064854	8.57	22.44	42.41	35.13	12.24	57.07	4.7	8.38	15.55	5.67	0	24.5	6.22
RC019569	20.13	7.03	15.93	20.62	17.25	17.87	0	3.94	10.95	21.31	7.85	0	5.84
RC019563	0	7.03	0	8.25	11.5	17.87	0	0	3.65	0	0	0	0
RC008166	21.36	24.84	14.08	18.23	20.33	55.28	7.81	10.44	9.68	14.13	11.57	4.07	15.49
RC002203	21.92	22.31	25.3	39.3	23.48	32.43	6.01	25.01	19.88	21.75	5.94	10.44	23.86
RC067264	31.75	0	17.95	0	19.43	30.19	24.87	35.48	41.12	48.01	35.39	31.11	19.74
RC014630	8.62	7.52	25.57	13.24	30.76	19.12	14.18	8.43	11.72	5.7	2.8	4.92	0
RC080158	0	33.9	38.43	39.79	27.74	64.65	10.65	28.49	17.61	12.85	6.31	0	0
RC017499	7.8	0	0	0	11.13	8.65	4.28	19.06	10.6	15.47	12.67	8.91	11.31
RC034497	43.66	47.61	140.37	67.08	38.97	48.44	35.91	5.34	39.58	21.66	10.64	37.43	15.84
RC077750	36.89	0	43.79	15.11	10.54	49.11	0	7.21	6.69	19.52	0	0	0
RC061823	11.88	20.74	7.84	12.17	5.66	8.79	4.34	7.75	0	5.24	10.3	4.53	0
RC020640	40.45	25.21	34.3	35.51	24.75	25.64	9.51	5.65	34.05	7.65	22.54	29.72	4.19
RC077922	7.47	13.04	14.79	22.97	10.67	0	8.2	0	0	9.89	0	0	0
RC017978	9.32	8.13	9.22	9.54	0	0	0	0	4.22	0	3.03	0	0
RC056873	23.73	55.21	57.38	40.51	0	5.85	2.89	5.16	0	17.44	0	0	11.48
RC036053	0	0	0	0	0	0	0	19.07	29.46	55.89	14.79	26	0
RC075872	19.17	11.15	25.29	45.82	45.63	14.18	0	0	5.79	25.37	8.31	14.61	9.27
RC048607	0	59.84	50.89	8.78	30.61	19.02	4.7	8.38	11.66	0	2.79	4.9	0
RC023077	59.82	104.38	20.58	74.59	7.43	5.77	0	2.54	2.36	17.2	1.69	5.95	7.55
RC059085	29.14	171.59	201.77	93.27	426.48	185.87	71.9	81.91	36.32	43.37	9.47	33.31	68.7
RC061999	3.98	6.94	7.87	0	22.73	8.83	4.36	0	0	0	0	0	0
RC046143	258.64	159.28	158.03	140.24	103.19	84.39	87.59	66.94	96.55	105.67	79.13	82.6	104.85
RC009359	6.51	5.68	0	3.33	0	7.22	0	0	2.95	0	0	0	0
RC064211	0	44.22	8.36	21.63	42.22	18.74	4.63	8.26	0	0	5.49	0	12.26
RC006927	4.46	0	4.41	4.57	6.37	4.95	19.56	8.72	16.17	8.85	7.25	5.1	6.47
RC067937	0	8.04	18.24	9.44	0	10.23	0	4.51	0	0	0	0	0
RC066448	13.36	62.17	17.62	36.49	44.52	29.64	4.88	13.06	28.26	23.57	11.58	10.18	6.46
RC020880	55.56	17.11	32.33	36.82	46.67	36.26	28.67	25.57	14.82	21.62	6.37	33.62	18.97
RC076578	92.57	23.07	26.16	74.5	56.65	14.67	7.25	19.4	17.98	8.75	0	37.79	9.59
RC047378	24.27	7.06	24.01	45.57	34.66	17.95	8.87	19.78	11	10.7	13.15	13.87	0
RC071162	20.11	17.54	49.73	36.04	57.42	44.61	11.03	9.83	18.23	13.3	9.8	28.73	36.47
RC008108	0	0	0	3.36	0	0	17.99	288.72	800.11	286.48	712.42	1402.51	128.52
RC020882	13.1	40	12.96	36.89	32.73	43.59	10.77	16.01	14.84	25.99	12.77	14.97	14.25
RC053363	0	0	0	0	0	0	0	12.27	5.69	16.6	4.08	0	18.21
RC014793	10.88	22.15	10.76	9.29	28.48	32.19	13.92	12.41	9.86	4.8	2.36	6.22	7.89
RC031301	0	12.6	0	7.4	15.47	8.01	0	3.53	0	0	2.35	0	0
RC018725	16.47	57.47	26.06	23.61	18.81	29.23	10.84	16.1	23.89	13.07	2.14	15.06	0
RC023956	0	6.36	0	0	0	8.08	7.99	7.12	9.91	14.46	0	8.33	15.85
RC064673	25.66	7.46	16.92	21.9	6.11	37.95	9.38	16.73	7.75	5.66	2.78	0	0
RC039853	8.88	15.5	17.58	31.85	0	0	0	0	0	0	2.89	0	0
RC024552	3.93	6.85	7.77	16.08	16.81	17.42	0	3.84	3.56	5.19	0	13.46	0
RC017915	4.47	0	0	4.57	6.38	0	14.69	8.73	8.1	17.72	0	5.1	12.96
RC002176	39.07	14.91	33.82	52.53	50.56	62.31	29.46	39.4	22.14	19.38	19.05	22.33	8.86
RC066668	8.93	7.79	0	0	0	0	24.49	17.46	12.14	23.63	2.9	5.1	6.48
RC068798	426.29	57.22	704.36	225.5	709.03	124.72	77.06	9.16	135.9	24.79	100.5	53.54	203.89
RC057400	12.93	33.83	0	3.31	27.69	21.51	7.09	3.16	2.93	0	0	7.39	0
RC016335	25.12	21.92	42.61	55.14	53.81	27.87	37.39	19.3	16.27	14.25	1.17	14.36	28.64
RC064956	12.83	7.46	16.92	30.66	24.43	9.49	9.38	4.18	3.88	11.32	5.56	4.89	12.41
RC007867	13.43	19.53	8.86	11.46	25.57	39.73	0	4.38	0	0	18.92	10.23	9.74
RC047203	0	7.01	0	8.23	5.74	8.91	0	0	0	0	0	4.59	0
RC067986	9.07	0	26.92	18.58	25.91	0	19.9	13.31	69.91	48.01	56.03	20.74	46.07
RC047753	0	7.19	0	8.45	5.89	9.15	0	0	0	0	0	4.71	0
RC028276	4.1	7.16	8.12	0	11.72	18.21	4.5	0	0	0	0	0	5.95
RC030357	2.8	9.77	0	5.74	0	12.42	21.49	27.38	231	181.51	131.06	57.61	24.37
RC002639	70.46	54.09	16.73	5.77	120.73	175.08	15.45	13.78	17.89	18.64	7.33	0	0
RC049310	4.4	7.67	8.7	0	0	9.76	0	0	3.99	0	0	0	0
RC037048	29.2	50.95	43.33	44.86	88.6	56.69	12.01	14.28	36.4	53.12	30.85	25.03	21.18
RC050875	4.67	8.15	9.24	0	0	10.36	0	0	4.24	0	0	0	0
RC002091	54.7	49.89	49.19	45.84	56.8	33.1	28.63	30.39	39.44	24.67	50.11	42.63	34.27
RC008918	30.78	23.02	43.5	54.04	0	29.27	4.82	12.9	0	17.45	2.86	15.08	19.14
RC073339	21.69	28.39	10.73	11.11	23.23	0	53.53	31.82	24.58	14.35	49.36	49.59	23.6
RC060550	3.81	6.65	7.54	11.71	10.89	0	0	3.73	3.46	0	2.48	4.36	0
RC013814	14.47	0	0	0	8.27	6.42	19.04	5.66	28.86	15.32	35.75	19.85	4.2
RC067483	9.07	23.74	8.97	23.23	0	30.19	4.97	0	8.22	6	2.95	0	6.58
RC030054	2.27	7.94	0	2.33	3.25	5.05	12.47	6.67	8.25	3.01	8.87	20.79	9.9
RC038666	24.33	7.07	40.11	20.76	34.74	35.98	8.89	11.89	3.68	10.73	7.91	13.9	29.41
RC041095	0	0	0	5.09	0	11.02	21.8	9.72	27.03	19.72	3.23	5.68	7.21
RC071005	0	8.72	0	0	0	0	5.48	0	9.06	13.22	16.25	5.71	7.25
RC079678	81.87	31.74	0	9.32	12.99	20.18	119.71	88.94	49.48	48.14	47.31	114.37	39.59
RC043361	47.23	28.84	88.77	19.35	30.35	26.2	12.95	9.24	23.55	9.37	3.07	26.99	10.28
RC011406	43.87	40.09	33.06	36.37	26.85	50.98	20.62	24.51	30.3	35.93	32.59	26.26	6.06
RC047407	4.05	21.17	8	16.57	28.88	26.92	8.87	3.96	14.67	10.7	5.26	0	0
RC066665	22.27	7.77	8.81	4.56	6.36	9.88	24.42	34.84	32.3	53.03	17.37	20.36	6.46
RC011320	305.05	117.73	86.21	168.45	184.67	81.09	52.41	37.11	56.07	39.05	79.51	143	61.18
RC033170	42.98	37.5	17.01	26.41	18.41	66.75	18.85	8.4	7.79	34.12	16.77	4.91	0
RC071643	0	0	10.09	0	0	0	5.59	9.98	13.87	20.25	9.95	0	7.4
RC077197	0	0	13.77	0	9.94	0	7.63	13.61	18.93	9.21	63.35	63.64	40.39
RC050838	0	0	0	4.89	0	0	5.24	4.67	12.99	12.64	3.1	5.46	0
RC015124	14.02	24.47	16.65	28.73	28.03	18.67	6.15	19.2	20.34	14.84	10.94	12.82	0
RC020282	2.03	3.54	0	2.08	8.68	9	0	1.98	0	0	1.32	0	0
RC073431	76.41	85.71	43.19	55.9	38.97	60.54	11.97	48.03	9.9	28.88	21.29	43.67	63.35
RC058724	10.68	37.26	42.25	36.46	45.74	15.79	3.9	10.44	19.36	23.55	6.94	28.48	0
RC005059	7.56	19.78	7.48	7.74	26.98	8.38	8.29	3.69	6.85	0	4.91	0	5.48
RC004235	5.62	0	0	2.88	8.02	6.23	0	0	2.55	0	0	0	0
RC048027	24.56	14.28	8.1	8.38	11.69	9.08	0	0	0	0	5.32	0	17.82
RC072513	5.27	9.2	0	0	0	0	5.78	10.31	4.78	6.98	3.43	12.06	15.3
RC076919	0	0	0	0	0	0	7.6	0	25.14	0	13.52	7.92	10.06
RC042018	0	0	0	6.67	9.3	101.14	57.13	63.67	64.94	60.31	33.87	89.32	66.13
RC024017	3.67	0	0	0	0	0	12.06	14.34	3.32	9.7	2.38	4.19	0
RC060458	3.79	0	0	0	0	0	12.46	7.41	0	15.03	0	4.33	10.99
RC044341	68.36	35.78	27.05	59.51	63.45	45.5	112.45	76.86	68.17	63.31	82.22	58.6	64.46
RC014014	222.05	264.16	239.62	358.37	120.1	104.5	66.41	65.79	67.1	115.73	30.62	84.6	253.81
RC007567	60.38	11.09	0	22.78	13.61	7.05	55.76	59.04	51.86	67.27	80.57	29.06	13.83
RC076561	13.48	0	40.02	13.81	9.63	29.92	0	6.59	6.11	8.92	0	0	0
RC069998	0	0	0	0	0	0	0	0	4.4	6.43	6.31	16.65	14.09
RC081476	48.43	84.5	143.72	74.4	51.86	26.86	66.39	11.84	10.98	16.02	0	55.35	0
RC026045	76.11	46.87	119.58	84.83	70.32	114.23	31.91	98.5	42.62	44.42	32.02	58.85	25.98
RC075769	6.34	11.07	0	0	18.12	0	13.91	12.41	5.75	25.18	28.87	14.5	18.41
RC008765	21.4	18.67	14.11	36.53	20.37	31.65	15.65	20.93	12.93	9.44	4.64	8.15	20.7
RC038676	4.08	14.25	8.08	4.18	5.83	0	0	0	0	0	0	0	5.92
RC035347	12.52	0	4.13	12.82	20.85	13.89	34.32	44.88	28.37	22.08	10.85	9.54	33.3
RC032366	15.66	54.66	46.49	56.15	22.37	17.38	12.88	0	10.65	31.09	20.37	17.9	5.68
RC012277	4.47	70.12	26.5	59.46	19.13	9.91	0	0	8.1	5.91	2.9	5.1	12.96
RC044142	16.66	11.63	26.37	10.24	33.3	36.96	10.96	13.03	15.1	17.63	6.5	0	4.83
RC005964	37.92	11.03	68.78	12.95	45.13	42.07	13.86	12.36	20.06	20.91	18.49	10.84	4.58
RC026711	40.14	23.34	59.56	34.26	38.21	7.42	29.34	19.62	15.16	4.43	8.7	0	19.41
RC054232	15.56	13.57	15.39	15.94	22.22	0	17.06	53.24	70.52	20.58	30.34	35.57	22.57
RC034460	21.29	27.86	10.53	10.9	22.8	11.81	11.67	5.2	4.83	14.08	3.46	6.08	15.44
RC071474	0	26.62	40.25	41.68	7.26	11.28	0	4.97	0	0	0	11.63	7.38
RC001507	37.37	106.4	280.2	100.74	146.06	205.12	19.41	30.77	58.85	18.22	35.81	38.22	148.4
RC043589	0	0	0	0	0	0	3.02	2.69	2.49	0	0	3.14	0
RC005622	0	0	0	0	0	0	3.68	3.28	3.04	0	0	3.84	0
RC019431	19.45	13.57	0	3.98	27.77	34.52	4.27	3.8	3.53	0	2.53	4.45	5.64
RC027777	130.19	46.77	106.05	149.03	71.08	59.47	33.59	41.18	100.67	45.59	24.89	17.51	50
RC045298	14.69	12.82	14.54	30.1	31.47	32.6	8.06	7.18	9.99	29.16	0	4.2	5.33
RC060947	15.28	53.33	7.56	23.48	43.64	33.9	12.57	22.41	10.39	10.11	14.9	8.73	0
RC055641	46.89	81.81	0	0	133.9	69.35	85.7	61.13	212.53	330.83	274.34	232.23	68.02
RC047464	12.19	0	8.04	12.49	11.61	0	0	3.97	0	0	0	4.65	0
RC010728	8.25	9.6	5.44	2.82	11.78	0	30.17	34.96	22.44	36.39	16.09	9.43	0
RC028084	3.97	0	7.86	0	11.34	8.81	0	0	3.6	0	0	0	0
RC016736	2.95	5.15	5.83	3.02	8.42	6.54	22.64	25.95	37.43	39.01	5.75	16.85	0
RC063391	0	0	0	0	0	0	0	0	3.75	10.94	2.69	4.72	6
RC037793	3.79	19.82	7.49	11.64	27.04	42.01	4.15	7.41	3.43	10.02	0	0	5.49
RC045947	192.7	197.78	119.61	232.2	5.4	0	0	0	3.43	5	14.74	51.82	76.75
RC038912	0	0	0	0	5.93	0	0	12.18	22.59	21.98	5.4	4.75	36.15
RC064117	12.61	29.34	24.95	25.83	24.01	9.33	9.22	8.22	3.81	22.24	0	4.8	18.29
RC072114	10.39	18.13	0	15.96	22.25	34.57	5.7	5.08	4.71	6.87	0	11.87	0
RC014678	108.01	109.94	329.45	424.08	96.4	119.82	69.1	57.21	73.44	95.27	8.78	36.01	65.29
RC016609	29.18	74.07	26.24	92.39	56.83	64.75	20.37	18.16	50.51	24.57	5.17	15.16	50.04
RC050053	0	8	0	0	26.19	10.17	30.17	22.41	41.56	6.07	8.94	26.2	39.91
RC002675	39.11	44.62	20.83	49.3	47.25	26.7	19.79	23.53	23.18	35.82	31.29	18.91	21.82
RC000822	256.9	112.63	67.77	246.92	37.62	23.38	41.9	9.02	25.08	13.94	11.13	45.17	15.29
RC007766	12.88	5.62	9.55	8.24	9.19	14.29	5.3	4.72	0	10.65	1.05	0	9.34
RC029120	27.95	56.91	27.65	52.49	26.61	51.68	35.77	27.33	16.9	30.82	6.06	15.98	27.04
RC030689	16.22	5.66	25.67	13.29	9.26	14.39	3.56	6.34	2.94	4.29	8.44	14.83	0
RC073926	722.41	742.6	609.36	739.9	871.6	1105.78	712.39	542.08	451.84	689.01	222.08	332.84	747.45
RC037790	0	6.7	0	3.93	0	0	12.63	7.5	0	15.23	9.98	4.39	5.57
RC065542	0	15.23	8.63	4.47	18.69	9.68	0	0	7.91	5.77	0	0	0
RC033627	4.51	0	0	0	6.44	0	9.9	8.82	4.09	11.94	8.8	5.16	0
RC065059	90.49	97.74	76.72	70.61	49.22	76.48	14.18	50.56	39.06	74.11	44.82	59.1	68.76
RC018803	6.81	11.88	40.41	0	24.31	15.11	3.73	3.33	3.09	0	6.64	0	0
RC026029	26.25	76.33	25.96	76.17	21.86	38.82	7.2	8.55	9.91	17.36	19.91	20	38.08
RC063700	8.33	7.26	24.71	8.53	11.89	0	0	0	0	5.51	2.71	4.76	0
RC035132	0	0	0	0	0	0	17.62	15.71	0	21.26	0	18.36	0
RC082040	0	0	0	0	0	0	14.5	12.93	0	17.5	0	15.12	0
RC018333	49.4	47.41	87.97	35.42	77.6	54.8	13.54	65.21	8.96	42.48	8.03	45.17	14.33
RC041975	0	0	0	0	9.13	0	7.01	12.5	11.59	8.46	4.15	7.3	0
RC018717	6.56	5.72	19.47	3.36	4.68	7.28	7.2	3.21	0	0	0	0	0
RC072980	0	0	0	0	0	0	0	15.56	33.67	28.08	72.44	66.71	0
RC049334	0	7.73	8.77	13.61	6.33	9.83	0	4.33	0	5.86	2.88	5.06	0
RC026408	37.82	30.45	92.08	68.53	45.69	64.54	15.95	19.91	7.91	26.94	20.8	36.57	63.3
RC036509	35.09	85.71	41.65	89.84	10.02	31.14	0	10.29	12.72	13.93	29.65	16.04	30.54
RC021210	10.72	18.71	14.14	10.98	20.41	23.79	7.84	6.99	12.96	4.73	9.29	12.26	15.56
RC077200	14.15	0	0	0	10.1	15.7	0	27.67	19.24	18.72	18.4	24.26	20.53
RC022108	92.7	36.76	91.7	69.05	18.05	18.7	13.86	20.6	22.92	27.87	8.22	33.71	12.23
RC074402	29.04	20.27	45.96	53.54	41.47	38.66	31.85	5.68	10.53	15.37	26.43	39.83	16.85
RC044230	3.39	5.92	6.71	0	4.84	7.52	0	3.32	0	4.49	2.2	0	0
RC064150	4.21	7.35	8.34	17.26	30.08	18.7	4.62	8.24	3.82	11.15	0	0	0
RC051911	35.71	17.8	70.65	52.25	87.41	45.27	22.38	19.95	18.5	33.75	29.85	40.82	14.8
RC074621	17.66	10.27	46.59	12.06	42.04	39.19	12.91	28.78	5.34	0	0	13.46	0
RC034244	54.5	25.93	19.6	0	21.22	21.98	16.3	4.84	4.49	6.55	9.66	0	0
RC037673	22.72	0	22.48	3.88	27.04	16.8	37.38	37.03	51.5	30.06	17.23	60.6	16.48
RC019345	19.1	0	7.56	11.74	27.28	25.43	25.14	29.88	27.71	30.33	24.84	34.93	16.63
RC022205	25.92	60.3	17.09	57.52	55.51	47.92	28.42	16.89	7.83	0	2.81	34.56	43.87
RC063503	12.43	21.68	16.39	4.24	29.58	9.19	0	0	3.76	5.48	0	4.73	18.03
RC023515	16.63	5.8	13.16	17.03	28.49	22.13	10.94	13.01	9.04	8.8	10.81	7.6	4.82
RC036303	0	24	0	17.61	9.82	22.89	7.54	3.36	0	0	0	0	0
RC071001	19.99	34.88	0	30.71	78.5	22.18	0	4.89	4.53	13.22	3.25	5.71	7.25
RC044865	3.57	0	0	0	0	0	7.84	3.49	9.72	14.19	0	0	10.37
RC019203	0	45.25	36.65	75.9	31.74	24.66	20.32	18.11	6.72	0	7.23	4.23	16.13
RC054305	23.99	55.81	0	0	68.51	35.48	43.85	39.09	108.74	179.84	150.76	137.09	34.8
RC003435	148.52	102.08	84.59	89.89	112.46	59.91	41.95	72.61	106.08	77.4	27.8	48.87	35.91
RC011755	44.66	72.35	50.48	71.87	36.44	49.54	48.97	43.66	28.92	50.64	20.74	29.17	18.51
RC036655	24.92	18.63	56.34	91.14	30.5	7.9	0	13.92	9.68	4.71	6.94	8.14	15.49
RC023599	10.25	17.89	33.81	38.51	43.92	15.17	18.74	13.37	15.49	18.09	2.22	0	9.92
RC011254	87.27	53.29	103.59	53.63	56.08	19.36	19.14	29.87	27.69	5.77	53.9	39.9	31.65
RC059057	3.64	12.71	0	3.73	15.6	16.16	0	0	3.3	0	2.37	0	5.28
RC001263	480.35	346.7	290.56	442.42	572.39	529.02	388.44	386.88	307.02	235.45	197.7	264.64	391.05
RC040816	0	0	0	0	0	0	5.28	0	17.46	6.37	9.39	5.5	0
RC003257	15.55	9.04	10.26	19.47	14.8	30.67	17.05	5.07	4.7	11.43	6.74	0	5.01
RC009347	12.93	22.55	12.79	9.93	18.46	21.51	14.18	9.48	5.86	8.55	10.5	14.77	9.38
RC070576	4.94	0	0	0	21.16	10.96	16.25	4.83	44.79	26.14	12.85	28.23	57.34
RC057192	27.43	21.27	6.03	9.37	30.47	27.05	6.69	11.92	11.05	12.1	15.85	3.48	4.42
RC061727	468.16	61.78	669.37	233.71	808.92	165.84	69.03	23.08	167.63	20.82	125.32	67.45	251.13
RC045946	0	0	0	3.89	5.42	0	8.32	11.13	6.88	5.02	0	4.34	5.51
RC016842	22.08	16.51	18.72	12.92	27.03	41.99	20.76	6.17	11.44	20.87	2.05	7.21	4.58
RC000216	2.19	0	0	2.24	0	0	4.79	82.29	331.93	261.72	535.04	614.61	0
RC082951	0	26.78	0	47.17	43.84	68.11	16.83	0	0	0	9.98	0	0
RC076243	0	22.99	26.06	13.49	37.62	43.84	14.45	12.88	11.94	8.71	4.28	0	0
RC032620	0	7.09	0	4.16	11.61	9.02	17.83	3.97	25.79	48.39	13.21	27.87	70.76
RC049385	13.26	30.85	26.23	54.32	25.24	19.61	0	21.61	4.01	23.39	14.37	15.15	0
RC081087	33.93	19.74	0	0	48.45	50.19	37.21	44.24	164.06	209.49	242.66	142.21	16.41
RC070524	0	25.86	39.1	15.18	14.11	32.88	0	19.32	4.48	13.07	0	0	0
RC078302	0	0	0	0	0	0	8.45	0	6.99	10.2	0	8.81	0
RC033039	0	0	0	0	0	0	4.66	0	3.85	5.62	0	4.85	0
RC078990	0	0	0	0	11.86	0	45.54	8.12	37.65	21.98	5.4	0	24.1
RC006782	0	13.45	0	3.95	27.52	8.55	4.23	3.77	87.36	56.1	52.63	61.68	33.55
RC062356	4.02	7.01	7.95	0	5.74	8.91	8.81	23.57	10.92	10.63	7.83	9.18	23.31
RC008739	34.94	18.29	6.91	28.63	44.91	15.51	34.49	47.83	28.51	69.34	29.53	55.92	55.76
RC006665	9.16	10.66	12.08	6.26	21.8	40.65	6.7	2.99	5.54	4.04	0	0	8.86
RC027143	0	25.15	78.44	11.07	46.32	39.98	0	0	6.53	9.54	2.34	20.6	0
RC006346	40.29	35.15	39.86	68.78	14.38	37.25	7.36	6.57	12.18	39.98	24.01	15.35	24.36
RC023948	21.27	18.55	14.03	18.15	25.31	31.46	19.44	51.99	51.42	37.52	25.35	44.57	25.71
RC003169	83.65	35.23	91.31	32.5	16.48	0	6.33	5.64	7.85	3.82	1.88	16.49	12.55
RC005930	111.49	92.14	92.87	207.34	213.65	208.29	199.48	252.43	252.67	426.95	204.08	456.04	195.79
RC064876	21.49	37.5	17.01	39.62	36.82	38.14	28.28	25.21	23.38	11.37	5.59	9.83	24.94
RC064263	21.02	36.67	16.63	12.92	18.01	18.65	4.61	4.11	7.62	11.12	8.2	19.22	18.29
RC008093	6.43	5.61	6.36	6.58	9.18	14.26	7.05	6.28	2.91	4.25	0	3.67	4.66
RC057883	6.86	5.99	0	3.51	4.9	0	7.53	10.07	21.78	18.16	8.92	15.69	0
RC067439	18.24	39.78	27.07	18.68	26.05	30.35	5	13.38	8.27	12.07	14.82	26.06	26.46
RC023218	17.25	20.07	34.13	26.5	32.84	25.51	12.61	8.43	15.64	22.82	26.17	19.72	12.51
RC013001	25.07	12.5	85.03	14.67	56.26	15.89	7.86	3.5	19.48	4.74	2.33	4.09	0
RC019217	0	0	0	0	0	0	4.08	3.64	3.37	0	4.84	0	0
RC027060	24.97	31.12	0	10.96	15.28	7.91	0	3.49	6.47	0	9.28	0	5.17
RC040661	4.68	0	0	0	6.69	0	5.14	9.16	16.99	0	6.09	10.71	20.39
RC017113	0	6.2	0	3.64	10.14	7.88	0	0	3.22	0	0	0	0
RC034358	0	0	0	0	0	0	0	4.97	4.61	0	6.61	5.81	0
RC048535	0	0	8.46	4.38	6.11	9.49	0	0	3.88	0	0	0	0
RC001476	0	0	0	0	0	0	0	0	3.68	5.36	5.27	4.63	0
RC047779	12.4	0	16.35	16.93	17.7	27.51	4.53	8.08	14.99	0	2.69	4.72	0
RC024821	37.02	0	24.41	4.21	46.98	45.63	49.61	76.41	44.74	70.74	26.74	51.71	47.74
RC024630	0	0	0	0	0	0	0	0	3.61	5.27	5.17	4.55	0
RC032726	0	0	0	0	0	0	0	0	3.7	5.4	5.31	4.67	0
RC043746	0	0	0	0	0	0	0	45.74	198.8	146.99	294.63	357.58	0
RC017420	30.5	53.21	37.71	35.14	59.87	42.29	20.9	14.91	58.75	10.09	12.39	0	27.65
RC053216	79.54	74.73	157.36	87.73	104.83	40.72	53.68	35.89	72.11	64.75	39.78	48.95	44.38
RC047064	7.89	0	0	0	0	0	4.32	0	10.72	5.22	5.13	9.01	11.44
RC004584	74.95	64.05	160.38	156.66	93.91	64.48	36.9	40.38	40.21	99.15	36.79	54.2	66.57
RC017488	3.89	20.36	7.7	11.95	22.22	8.63	0	0	3.53	5.15	5.06	13.34	0
RC013637	9.41	16.41	4.65	2.41	6.72	5.22	38.69	29.89	14.92	9.33	19.88	21.5	6.82
RC073344	0	0	0	0	0	0	5.99	0	4.95	7.22	7.1	0	0
RC032334	197.16	41.28	62.41	96.93	33.78	8.75	4.32	11.57	7.15	0	2.56	18.03	17.16
RC070257	14.69	25.64	9.69	15.05	48.96	54.33	10.74	9.58	22.2	0	9.55	5.6	0
RC042651	0	0	0	0	0	0	0	11.44	0	15.47	0	13.37	16.97
RC027260	14.48	18.95	0	22.24	5.17	32.12	43.66	74.32	45.94	95.77	42.35	16.55	15.75
RC027611	0	0	0	0	0	0	4.15	0	3.43	5.01	4.92	0	0
RC052619	54.23	9.46	0	27.77	30.98	36.1	101.11	116.66	39.33	114.8	236.23	111.58	7.87
RC050092	0	0	0	0	0	0	5.04	4.49	4.17	6.08	0	0	0
RC065970	0	0	0	0	0	0	4.82	4.3	3.99	5.82	0	0	0
RC064208	0	0	0	0	0	0	4.61	4.11	3.81	5.56	0	0	0
RC081828	0	0	0	0	0	0	13.97	12.45	11.55	16.85	0	0	0
RC020977	0	0	0	0	0	0	3.71	3.31	3.07	4.48	0	0	0
RC078691	0	0	0	0	0	0	8.81	7.86	7.28	10.63	0	0	0
RC049970	0	0	0	0	0	0	0	4.46	4.13	6.03	0	5.21	0
RC054419	0	0	0	0	0	0	0	8.2	7.6	11.1	0	9.59	0
RC040412	0	24.26	18.34	23.73	6.62	10.28	15.25	0	4.2	0	0	0	0
RC046851	213.42	137.92	54.73	129.53	242.66	210.44	121.36	170.03	53.74	99.35	17.99	22.59	45.87
RC063047	12.28	14.28	0	4.19	5.84	9.08	0	0	0	0	2.66	4.68	5.94
RC047377	8.11	21.22	8.02	4.15	11.58	17.99	0	0	11.03	5.36	7.91	4.63	0
RC013535	3.94	6.88	7.8	8.08	0	4.37	25.95	34.7	302.07	206.06	173.04	76.62	17.16
RC013443	482.93	674.1	181.53	450.1	393.05	482.15	206.54	141.66	345.87	249.17	345.35	364.3	224.2
RC036396	0	0	6.86	0	0	7.69	3.8	6.78	12.57	9.17	2.25	15.85	20.11
RC020366	11.51	16.06	9.11	18.86	16.43	20.42	7.57	4.5	18.78	12.18	7.48	5.26	3.34
RC023136	0	4.75	0	11.14	11.65	0	20.88	23.94	7.4	7.2	12.38	6.22	23.68
RC031418	0	0	0	0	0	0	4.01	3.58	0	4.84	0	0	5.31
RC047860	0	0	0	0	0	0	4.54	4.05	0	5.48	0	0	6.01
RC040000	8.98	39.16	26.64	32.18	6.41	39.84	9.85	4.39	12.21	11.88	8.75	20.52	6.51
RC042439	226.9	182.72	34.53	143.01	186.92	96.81	210.55	221.86	237.35	207.82	226.94	189.52	379.83
RC028824	26.59	23.19	17.53	18.15	18.98	9.83	9.72	17.33	20.08	11.72	5.76	5.06	6.43
RC007321	31.22	10.21	15.44	15.99	19.51	25.98	40.66	47.7	15.92	56.8	40.6	20.07	33.97
RC016066	4.26	7.43	16.84	8.72	6.08	0	0	0	3.86	5.63	0	0	0
RC017057	13.98	24.39	13.83	14.32	19.96	23.26	7.66	3.42	6.34	9.25	9.09	0	25.35
RC013979	69.43	11.54	65.41	13.54	9.44	14.67	0	9.7	0	4.37	4.3	0	4.8
RC046985	0	0	0	4.08	5.68	0	4.36	0	10.82	10.53	20.7	22.74	5.77
RC040848	28.89	25.21	28.58	24.66	34.38	106.84	73.94	117.72	213.92	261.22	75.14	143.11	34.93
RC063836	4.18	14.6	8.28	12.85	17.92	9.28	9.17	12.27	0	5.53	2.72	0	0
RC047267	16.14	7.04	15.97	8.27	0	0	0	0	0	5.34	0	0	0
RC022965	120.06	16.76	9.5	22.13	130.29	95.89	21.07	2.35	4.35	28.59	9.37	8.23	10.45
RC033753	59.44	47.87	108.55	32.78	58.76	50.72	70.2	26.82	29.02	30.25	2.97	15.68	6.63
RC076474	6.69	11.67	0	0	9.55	0	14.67	19.62	24.26	35.4	8.7	0	19.41
RC020005	18.54	137.45	0	28.48	112.49	82.25	45.74	0	0	0	0	0	6.72
RC021943	20.37	7.11	8.06	12.52	17.45	18.08	4.47	7.97	7.39	16.17	5.3	4.66	0
RC037858	38.46	13.42	15.22	59.09	10.98	8.53	8.44	11.28	3.49	5.09	0	4.4	0
RC068933	0	24.72	28.03	24.19	13.49	10.48	5.18	9.24	12.85	6.25	0	5.4	0
RC082658	58.28	25.42	0	74.61	62.41	32.32	0	14.25	0	0	18.94	33.31	21.14
RC051499	9.88	8.62	0	5.06	14.11	0	27.09	28.98	31.35	26.14	9.64	0	14.33
RC077018	0	0	0	7.13	9.94	0	7.63	13.61	0	18.42	18.1	7.96	10.1
RC071531	15.17	194.1	230.09	264.13	0	11.22	0	0	9.17	0	3.29	5.78	0
RC039571	0	0	0	4.45	0	0	4.76	4.24	3.94	11.49	2.82	0	6.3
RC064130	0	0	0	0	0	0	0	0	3.82	5.57	5.48	0	6.11
RC025711	0	0	0	0	0	0	0	0	5.32	7.76	7.63	0	8.51
RC042635	0	0	0	0	0	0	0	0	10.32	15.06	14.8	0	16.52
RC048238	8.43	7.35	16.67	21.58	42.12	56.09	13.86	8.24	7.64	0	2.74	9.63	0
RC079234	0	0	0	0	0	0	0	16.09	29.83	43.53	16.04	9.4	0
RC048287	33.79	22.11	8.36	34.61	36.19	37.49	0	12.39	7.66	16.77	27.46	19.31	18.38
RC034513	0	0	0	0	0	0	0	5.39	5	7.29	7.16	0	0
RC053682	20.15	11.72	13.29	20.63	9.59	0	0	0	0	17.77	0	0	0
RC074690	0	0	0	0	0	0	0	5.78	5.36	7.82	7.68	0	0
RC054547	0	0	0	0	0	0	0	8.66	8.03	11.72	11.52	0	0
RC061190	62.23	47.51	30.78	35.85	5.55	0	0	0	3.53	5.15	7.59	22.23	5.64
RC026758	10.13	17.68	26.73	13.84	14.47	14.99	3.7	16.51	6.12	17.87	0	0	4.9
RC028805	0	7.71	8.74	4.53	12.62	0	0	0	4.01	0	0	0	0
RC035772	35.03	0	57.75	26.91	16.67	19.43	9.6	17.12	2.65	0	5.69	10.01	0
RC036213	54.26	11.83	26.83	20.84	67.79	45.14	37.19	13.26	9.22	8.97	2.2	23.25	0
RC027071	32.04	6.21	28.17	10.94	15.25	31.59	7.81	0	0	0	2.31	8.14	25.82
RC004416	28.95	15.54	13.22	38.78	31.8	19.76	7.33	4.35	14.13	29.46	10.13	7.64	9.69
RC075678	25.19	10.99	12.46	6.45	8.99	0	6.91	0	0	0	0	7.2	0
RC049877	0	23.74	0	27.88	12.95	20.13	4.97	4.44	0	0	2.95	5.18	0
RC018975	35.45	37.11	28.05	50.83	45.55	0	15.55	13.86	16.07	14.07	13.83	0	25.71
RC037720	7.62	0	0	3.9	5.44	0	4.18	7.45	6.91	10.09	12.39	21.79	5.53
RC012196	0	21.74	0	0	17.79	18.43	0	16.24	86.59	60.43	40.5	56.96	30.12
RC003656	327.33	349.88	233.37	359.42	4.21	0	3.23	2.88	8.02	11.7	24.92	104.49	141.18
RC071167	0	0	0	0	0	0	0	0	4.56	6.65	0	5.75	7.29
RC074942	0	0	0	0	0	0	0	0	5.45	7.95	0	6.87	8.72
RC070643	0	0	0	0	0	0	0	0	4.49	6.55	0	5.66	7.19
RC043339	0	4.08	0	7.18	3.34	5.18	15.37	6.85	10.59	18.54	15.19	0	6.78
RC033626	36.1	55.11	26.78	55.46	19.33	20.02	9.9	8.82	20.45	17.91	29.34	25.79	13.09
RC013714	18.35	27.44	20.74	59.05	59.87	23.26	20.12	7.69	19.01	13.87	17.04	23.96	3.8
RC082403	13.98	0	27.65	28.63	39.92	0	0	13.67	0	0	0	0	0
RC047631	41.03	78.75	0	33.62	76.17	63.72	13.5	40.12	26.04	27.14	2.67	0	5.95
RC033797	68.95	72.19	0	9.42	98.46	61.19	10.08	22.47	8.33	18.24	8.97	5.25	26.68
RC002120	18.14	14.07	19.94	16.51	2.88	31.3	15.47	5.91	7.31	2.67	5.24	0	11.7
RC017746	4.19	43.9	33.18	8.59	23.95	18.61	0	8.2	3.8	5.55	8.18	19.17	0
RC027701	11.41	6.64	0	0	16.29	16.88	0	0	3.45	0	0	4.35	0
RC074068	0	0	0	0	0	0	6.24	0	5.16	0	7.4	0	8.26
RC069747	9.66	42.13	19.11	14.84	34.48	0	0	0	4.38	0	6.28	5.52	14.01
RC003999	88.72	41.84	18.98	34.38	54.78	69.16	105.18	77.37	80.43	79.31	135.62	153.47	45.22
RC049344	4.43	23.19	43.83	49.92	12.65	39.32	4.86	17.33	16.07	0	8.64	20.26	0
RC049283	225.4	223.63	183.62	393.81	246.12	323.58	256.88	229.03	176.29	163.72	68.96	95.98	166.71
RC070411	9.6	41.9	66.51	19.67	13.71	10.65	0	0	8.71	12.71	6.24	0	6.97
RC026016	12.85	11.21	0	13.16	15.29	23.75	44.61	41.87	15.53	33.99	23.66	12.24	21.74
RC069122	9.5	0	9.4	4.86	6.78	31.61	0	0	0	0	0	0	0
RC021765	7.85	6.85	15.53	4.02	5.6	0	0	3.84	0	0	5.1	0	0
RC072807	37.37	130.42	52.82	43.75	15.25	23.69	0	0	14.52	21.19	3.47	18.31	15.49
RC011553	10.36	18.07	35.86	37.13	11.09	5.74	0	5.06	4.69	10.28	3.37	8.88	11.27
RC057380	0	0	0	0	0	0	3.52	0	2.91	4.25	0	0	4.66
RC015424	0	0	0	7.09	0	0	7.59	13.53	12.54	13.73	0	7.91	0
RC046183	19.15	6.68	7.58	11.77	5.47	0	0	3.74	3.47	0	2.49	4.38	0
RC054405	8.31	28.98	0	17.01	23.72	36.85	18.22	8.12	0	0	5.4	0	0
RC057840	6.84	5.96	6.76	7	0	7.58	0	3.34	0	0	0	7.81	0
RC035586	41.87	100.45	51.77	64.32	97.15	52.25	43.04	23.03	40.33	55.39	61.24	20.94	34.17
RC018277	129.06	104.55	109.43	186.47	0	0	10.11	4.51	4.18	21.34	11.99	47.41	16.72
RC056719	0	7.96	0	4.67	6.51	5.06	2.5	2.23	0	0	0	0	0
RC060660	95.73	46.77	98.48	207.85	16.4	16.99	0	0	6.94	0	7.47	21.88	38.89
RC066492	26.59	15.46	0	13.61	18.98	9.83	29.16	30.33	32.14	11.72	46.09	20.26	25.71
RC030481	18.1	10.53	11.93	27.8	30.15	33.46	19.85	11.8	5.47	15.96	3.92	13.79	4.38
RC019986	36.68	87.99	90.7	51.65	91.65	71.2	20.11	17.93	49.87	42.46	83.45	41.92	13.3
RC046224	7.69	0	7.61	15.76	16.48	8.53	4.22	3.76	3.49	5.09	2.5	4.4	0
RC080205	0	0	0	0	0	0	10.59	9.44	8.76	0	6.28	0	0
RC075359	24.65	10.75	0	0	0	0	27.03	18.08	44.69	16.3	12.02	7.04	44.7
RC054697	0	0	0	0	0	0	10.36	9.24	8.56	0	6.14	0	0
RC031663	197.65	84.59	66.4	61.11	197.03	66.19	102.24	29.17	16.9	29.6	29.09	59.68	32.46
RC026923	0	0	0	0	0	0	0	0	6.35	4.63	4.55	4	0
RC066440	0	0	0	0	0	0	0	0	8.08	5.89	5.79	5.09	0
RC050089	41.37	16.04	54.57	23.54	26.26	10.2	40.33	58.43	37.51	54.73	41.84	52.54	40.01
RC030849	40.85	267.3	168.38	247.56	131.25	67.98	63.47	83.22	61.73	81.07	57.54	46.69	69.15
RC056751	21.43	8.31	9.42	17.07	13.6	0	20.89	18.63	23.75	28.35	35.6	35.38	6.91
RC004796	14.09	12.29	20.91	3.61	10.06	0	0	0	0	9.32	2.29	4.03	0
RC074598	35.21	81.9	11.61	6.01	33.51	78.11	6.43	34.42	0	7.76	0	0	8.51
RC050708	0	0	0	0	0	0	15.54	133.92	115.61	93.73	30.71	10.8	0
RC028869	8.93	0	0	0	0	0	9.79	4.37	8.1	17.72	5.81	0	12.96
RC058930	32.64	37.97	0	26	31.07	16.09	0	10.64	13.15	0	7.07	20.73	10.52
RC016414	15.31	45.8	8.65	11.2	43.73	33.97	16.79	10.69	7.93	20.26	1.42	2.5	3.17
RC005923	251.38	171.41	262.96	177.56	189.79	147.44	69.71	48.03	83.82	34.4	103.32	257.6	163.49
RC037022	0	0	0	0	0	0	7.92	10.59	13.1	9.56	0	0	0
RC046352	38.63	6.74	30.57	15.83	38.62	51.43	8.47	18.89	3.5	30.67	5.02	13.25	0
RC023511	0	0	0	3.41	0	0	3.65	13.01	0	8.8	6.49	7.6	0
RC021059	31.13	36.21	41.06	46.06	29.64	0	18.97	10.15	28.22	13.73	4.5	7.91	10.04
RC000564	72.83	20.07	3.79	11.78	142.31	89.3	14.71	3.75	3.48	0	0	6.57	8.34
RC056858	18.29	13.68	5.17	0	7.46	0	2.87	0	0	0	0	0	0
RC051719	0	8.72	19.78	15.36	21.41	11.09	0	9.77	4.53	0	0	11.42	0
RC039480	8.6	45	42.52	35.22	67.51	28.61	23.57	21.01	31.17	17.06	11.18	14.74	0
RC081621	49.47	21.58	48.94	38	35.32	54.88	40.69	36.28	11.21	0	16.08	0	35.89
RC038479	32.21	28.1	23.9	20.62	17.25	62.53	13.25	11.81	21.9	26.63	7.85	4.6	5.84
RC075603	0	0	0	0	0	0	6.88	0	51.19	66.41	32.63	14.34	9.1
RC012149	15.96	13.92	15.78	24.51	5.7	26.55	30.62	50.7	28.93	15.83	28.53	22.8	34.72
RC029613	64.15	123.12	76.15	19.71	183.2	85.39	126.63	12.54	5.82	0	0	0	0
RC020153	35.09	20.41	0	11.98	16.7	25.95	32.06	45.74	26.51	38.68	30.41	20.05	33.93
RC070712	19.88	0	0	15.27	21.28	33.07	49.04	53.44	27.03	52.59	3.23	51.11	28.83
RC008688	58.83	5.7	25.87	40.17	56	43.51	28.67	19.17	11.85	4.32	14.87	22.41	23.71
RC066188	79.55	30.85	8.74	86.01	82.04	68.64	43.62	21.61	28.05	29.24	0	0	44.88
RC015246	9.31	5.41	6.14	3.18	8.86	27.54	23.82	33.38	36.57	41.06	14.12	17.73	9
RC002761	122.62	100.14	98.07	112.22	149.01	156.28	97.27	130.09	78.05	110.45	62.75	56.65	75.7
RC062441	4.02	21.03	7.95	4.11	5.74	8.91	0	3.93	3.64	5.31	2.61	0	0
RC062206	0	0	0	0	0	0	4.39	3.92	3.63	0	0	0	5.81
RC053563	0	0	0	0	0	0	7.22	6.44	5.97	0	0	0	9.56
RC078689	8.03	0	0	8.23	0	17.82	26.43	7.86	21.85	31.89	20.89	0	23.31
RC002840	55.08	24.03	62.27	80.59	44.94	30.55	12.94	30.77	32.1	33.83	21.74	40.47	22.83
RC050689	9.47	8.26	28.11	38.81	33.81	31.52	15.58	13.89	8.59	12.53	0	5.41	20.61
RC004660	39.67	53.84	52.33	54.18	53.5	53.79	38.67	12.93	21.98	37.91	34.39	37.79	60.76
RC062185	0	0	0	0	0	0	4.39	0	7.27	5.3	5.21	0	0
RC080308	29.81	17.34	39.32	10.18	28.38	0	10.9	9.72	9.01	0	12.92	0	0
RC034016	118.73	149.16	93.96	82.69	142.41	136.98	46.87	92.87	64.58	100.53	104.98	92.28	103.35
RC050575	0	0	0	0	0	0	0	4.57	4.24	0	3.04	5.34	0
RC075024	0	0	0	0	0	0	0	5.92	5.49	0	3.94	6.92	0
RC048126	83.86	131.7	149.33	270.57	23.95	9.3	4.6	8.2	26.61	33.29	21.81	14.38	36.5
RC062699	8.13	7.09	24.12	20.81	17.41	9.02	4.46	11.92	7.37	10.75	0	4.65	5.9
RC036932	0	0	0	0	0	0	0	3.55	3.29	0	4.72	0	5.26
RC080118	0	0	0	0	0	0	0	9.5	8.81	0	12.63	0	14.09
RC023462	19.57	28.46	0	10.02	41.92	43.43	143.1	124.4	106.47	69.05	12.73	7.46	104.12
RC074228	34.04	39.6	22.45	34.87	48.61	50.35	37.33	16.64	15.43	0	33.2	32.43	16.46
RC042145	48.92	36.58	41.48	28.63	39.92	15.51	7.66	6.83	19.01	27.74	13.63	15.98	40.56
RC052109	5.19	9.06	10.28	0	0	0	5.7	15.24	9.42	13.74	3.38	11.87	15.07
RC053098	0	0	0	0	0	0	0	5.82	5.39	7.87	0	0	8.63
RC055237	0	0	0	0	0	0	0	12.18	11.29	16.48	0	0	18.07
RC041353	0	0	0	0	0	0	0	5.03	4.67	6.81	0	0	7.47
RC046615	11.64	6.77	15.36	11.92	5.54	0	12.77	18.97	7.04	15.4	17.66	17.74	16.89
RC082018	12.93	22.55	0	26.48	18.46	28.68	14.18	0	11.72	0	0	14.77	0
RC078715	16.07	0	31.79	8.23	0	17.82	0	0	0	0	5.22	0	0
RC057419	9.62	11.19	19.04	16.43	22.9	21.35	7.03	12.54	5.82	4.24	8.34	11	18.61
RC048961	65.29	15.19	8.61	26.75	43.5	57.94	76.37	72.35	35.51	74.86	96.21	49.75	56.83
RC005252	27.29	38.09	64.79	72.67	62.35	48.44	20.95	42.69	32.16	36.1	23.06	46.79	31.67
RC024590	3.96	0	0	4.06	5.66	8.79	8.69	23.24	14.36	5.24	41.2	22.64	5.75
RC047567	57.31	42.85	48.59	83.85	35.07	54.49	17.96	48.03	51.95	21.66	31.93	37.43	17.82
RC011568	15.72	18.29	31.11	34.89	41.16	23.26	34.49	35.87	42.77	41.61	37.48	32.95	60.83
RC041626	11.02	124.99	185.33	169.31	23.6	24.45	0	21.55	14.99	0	10.75	37.79	15.99
RC047274	0	6.99	7.93	8.21	11.44	8.89	4.39	0	7.27	5.3	0	0	0
RC014274	25.88	6.45	7.31	7.57	26.4	41.01	16.22	10.85	0	0	2.4	0	0
RC075793	95.16	33.21	125.51	45.48	9.06	14.07	13.91	6.2	0	0	4.12	29	9.2
RC082075	13.33	46.51	26.37	27.3	0	29.57	0	0	12.08	17.63	17.33	0	0
RC046903	0	13.86	15.71	8.13	11.34	0	8.71	11.65	28.8	47.28	30.98	18.15	17.28
RC073397	16.32	0	0	5.57	0	0	5.97	0	24.66	14.4	24.76	18.66	15.79
RC002144	264.89	231.09	181.4	138.26	21.82	16.95	5.59	22.41	43.87	40.44	13.25	40.76	107.16
RC077313	164.08	248.94	112.91	94.98	112.05	284.89	101.7	76.73	103.47	103.81	64.93	16.31	134.54
RC043372	9.56	29.2	4.73	26.94	27.31	42.44	10.49	7.01	13.01	18.98	1.55	0	10.41
RC008893	4.14	36.14	32.78	12.73	23.66	36.76	13.63	24.3	11.27	5.48	5.39	0	6.01
RC073643	11.09	38.71	76.8	96.56	15.84	12.3	6.08	5.42	5.03	0	0	6.34	24.14
RC033642	22.62	0	26.85	4.63	25.84	10.04	0	4.42	8.2	5.99	0	0	6.56
RC004821	0	195.49	68.79	71.23	49.65	51.43	0	0	21.01	0	2.51	22.08	28.02
RC012706	79.35	61.53	69.77	108.36	75.53	110.84	48.34	40.23	61.28	97.2	21.02	36.95	63.95
RC075393	0	0	0	0	0	0	6.78	0	5.61	0	4.02	7.07	0
RC002970	79.61	82.68	33.75	93.19	78.49	63.08	16.63	53.75	53.27	50.15	18.48	58.5	60.5
RC072624	0	9.23	0	10.84	22.66	0	11.6	20.69	19.18	55.99	34.39	6.05	46.05
RC001510	76	111.1	77.21	54.7	5.87	54.69	18.02	30.13	35.38	51.63	4.01	18.78	32.78
RC034824	38.9	13.57	15.39	7.97	11.11	51.78	8.53	7.61	7.05	0	15.17	0	0
RC069326	0	66.29	37.58	19.46	6.78	10.54	0	0	0	0	3.09	0	0
RC060424	18.65	26.03	7.38	7.64	31.95	24.82	12.27	14.59	3.38	4.93	0	12.79	10.82
RC037914	11.62	6.76	7.66	3.97	5.53	8.59	4.25	41.65	31.59	35.86	7.55	17.7	16.85
RC017340	3.75	6.54	7.41	15.35	5.35	8.31	16.43	7.32	10.19	19.82	9.74	21.41	16.3
RC002337	100.61	20.65	11.71	24.25	29.58	19.7	3.25	2.89	5.37	0	1.92	3.38	8.59
RC008244	7.76	33.86	7.68	0	11.08	8.61	4.26	0	0	0	0	0	0
RC005073	0	0	0	0	0	0	0	0	32.17	10.43	38.45	31.55	5.72
RC005272	6.04	0	0	0	17.26	6.7	29.82	11.82	5.48	23.98	33.39	3.45	21.92
RC032041	0	0	0	0	0	0	4.16	0	6.88	0	0	4.34	5.51
RC014825	0	0	0	0	0	0	2.18	0	3.61	0	0	2.28	2.89
RC015611	3.67	6.41	0	7.52	0	0	8.06	14.37	6.66	14.58	2.39	8.4	5.33
RC042642	0	20	22.68	11.74	16.37	0	50.28	33.62	20.78	15.16	29.8	104.8	99.77
RC061362	0	13.45	15.25	15.79	16.51	0	4.23	7.54	3.49	0	0	0	0
RC057570	20.03	34.95	33.02	27.35	19.07	7.41	7.32	9.79	15.13	17.67	21.7	3.82	9.69
RC041387	0	0	0	0	0	0	5.64	0	9.33	0	0	5.88	7.47
RC039676	13.02	7.58	0	8.89	6.2	0	9.52	12.73	19.68	11.49	11.29	19.85	6.3
RC031986	15.32	6.68	22.73	7.84	38.27	16.99	4.2	11.23	6.94	5.07	12.45	4.38	0
RC068840	14.13	8.22	9.32	0	0	10.45	0	0	0	0	3.06	5.38	0
RC037064	11	19.19	0	11.26	10.47	8.13	0	7.17	3.32	4.85	4.77	0	5.32
RC015064	37.26	55.72	52.65	43.61	53.2	76.76	55.45	41.63	38.6	42.25	22.49	12.17	19.31
RC027089	0	12.5	7.09	22.01	10.23	15.89	7.86	3.5	6.49	0	2.33	0	5.2
RC036787	0	12.5	14.17	7.34	10.23	7.95	0	3.5	3.25	0	2.33	8.19	5.2
RC063722	0	0	0	0	0	0	0	0	7.55	5.51	8.12	4.76	0
RC005185	0	7.65	0	4.49	3.13	0	9.62	4.29	5.96	26.11	4.28	12.53	25.45
RC014287	0	0	0	0	0	0	4.05	0	0	4.89	7.21	0	5.36
RC062902	61.25	21.38	56.55	54.37	58.31	36.24	26.87	31.94	44.43	37.82	10.62	32.67	23.7
RC030547	55.76	21.62	12.26	15.86	26.54	6.87	3.4	3.03	11.23	16.39	0	3.54	4.49
RC017648	12.16	7.07	8.02	8.31	0	9	0	0	7.35	5.36	0	4.63	0
RC054808	0	242.75	334.23	183.21	42.57	176.38	32.69	9.72	45.05	65.74	19.38	0	115.34
RC006078	0	37.78	0	17.74	12.37	9.61	61.74	55.04	94.22	17.19	36.6	4.95	50.26
RC046319	19.32	53.93	61.15	87.05	0	0	0	0	10.51	10.22	2.51	0	0
RC037061	7.3	44.58	7.22	33.65	67.76	40.49	24.02	10.71	3.31	9.66	9.49	0	15.89
RC051221	0	0	0	0	0	0	0	9.39	0	6.35	6.24	5.49	0
RC047270	4.01	0	7.93	4.1	11.44	17.78	0	0	7.27	0	0	0	0
RC026322	8.31	0	5.48	0	11.86	6.14	18.22	24.36	20.08	21.98	0	6.33	16.07
RC073432	60.42	57.5	10.87	95.64	31.37	36.56	0	21.48	14.94	14.53	21.43	31.39	31.87
RC082986	30.7	0	30.37	15.72	0	34.06	0	0	0	0	0	17.54	0
RC040597	9.42	0	9.32	4.82	0	10.45	0	0	0	0	0	5.38	0
RC058768	10.79	0	35.58	18.42	35.95	15.96	0	3.52	3.26	19.03	2.34	0	5.22
RC077990	0	0	0	0	0	0	0	14.68	13.61	0	9.76	8.58	0
RC026961	14.09	0	6.97	10.82	15.09	7.82	30.91	20.67	22.36	18.64	16.03	16.11	5.11
RC075808	6.37	11.11	12.6	13.04	27.28	14.13	0	6.23	17.32	0	0	0	9.24
RC039820	13.29	15.46	61.36	31.77	18.98	19.66	9.72	8.66	24.1	11.72	0	0	0
RC009862	85.35	136.16	53.07	177.33	90.53	102.8	56.16	33.38	50.85	32.26	110.98	69.68	60.14
RC026312	38.57	19.23	38.16	25.4	35.41	36.68	12.09	32.33	32.47	18.23	8.96	18.89	19.99
RC024554	31.47	27.46	46.7	48.35	33.71	61.1	25.89	26.93	28.53	26.02	25.58	26.98	39.95
RC078759	8.03	70.09	15.89	41.14	34.41	53.47	26.43	31.42	14.57	0	0	0	11.66
RC025013	46.58	7.39	33.51	4.34	6.05	18.79	0	0	3.84	5.6	11.01	0	0
RC042825	269.1	104.34	59.15	91.87	85.39	66.34	49.18	58.47	13.55	59.33	0	51.26	21.69
RC023567	3.38	5.89	13.36	17.3	33.76	37.47	37.04	39.63	67.37	22.34	109.79	69.49	24.5
RC050736	23.49	40.98	27.88	0	6.71	20.84	5.15	4.59	4.26	6.21	6.11	0	13.63
RC022969	16.86	37.81	14.29	39.46	27.51	5.34	7.92	14.13	4.37	12.74	4.7	8.26	17.47
RC064774	12.83	0	0	21.9	18.32	9.49	28.14	20.91	7.75	28.29	22.24	24.44	18.61
RC019585	32.21	21.08	15.93	4.12	28.75	8.93	13.25	15.75	3.65	10.65	0	0	0
RC065080	0	0	0	0	0	0	0	0	0	5.67	8.36	9.8	6.22
RC066700	8.95	23.44	17.72	18.34	0	0	0	0	4.06	5.92	2.91	0	0
RC019426	0	203.6	76.95	83.66	49.99	51.78	0	0	21.16	0	5.06	22.23	39.5
RC074562	40.93	30.61	34.71	29.95	41.75	0	19.24	11.44	15.9	0	26.61	13.37	0
RC000593	13.3	7.14	26.32	9.43	39.45	27.25	31.42	43.03	59.37	55.51	52.56	19.88	22.27
RC003186	50.75	49.81	31.38	64.98	72.47	91.49	55.66	34.12	43.13	37.77	10.31	43.51	27.61
RC069149	4.74	8.26	0	0	0	0	5.19	13.89	8.59	25.06	6.16	5.41	6.87
RC059468	25.83	0	58.39	3.78	5.27	8.19	32.37	50.5	16.72	53.69	43.17	101.2	117.75
RC038327	3.96	0	0	0	11.31	17.58	26.07	30.99	14.36	15.72	7.73	18.11	5.75
RC017423	0	359.97	75.58	160.43	158.2	144.1	0	0	17.32	0	7.45	17.47	144.11
RC007073	6.14	16.07	24.3	9.43	21.92	13.62	10.1	9.01	2.78	4.06	3.99	14.04	8.91
RC000218	196.93	341.11	383.93	323.9	357.15	239.19	201.78	165.85	84.71	72.27	320.54	317.1	118.87
RC024774	32.59	0	16.12	12.52	11.63	9.04	13.4	35.85	7.39	64.68	68.86	125.72	112.3
RC077723	7.32	0	0	0	0	0	24.07	0	13.26	19.36	0	8.36	10.61
RC008134	10.23	35.71	20.25	41.92	38.97	22.7	22.44	13.34	21.65	18.05	2.22	15.6	9.9
RC004649	21.46	254.66	233.55	145.09	527.14	233.33	84.74	96.54	75.89	88.03	20.93	46.61	130.78
RC082434	14.09	49.18	55.76	43.3	20.12	62.53	15.45	13.78	25.55	37.29	18.32	16.11	20.44
RC071960	0	17.91	0	10.51	14.66	0	16.88	15.05	23.26	33.95	36.7	11.73	7.45
RC029288	0	0	0	4.95	0	0	5.3	14.17	8.76	6.39	0	11.04	0
RC020580	19.38	38.64	10.95	5.67	23.72	30.71	15.18	5.41	7.53	3.66	3.6	3.16	20.08
RC026414	2.93	0	5.8	0	0	0	0	0	21.28	15.53	20.98	20.12	4.26
RC048177	29.28	36.49	24.83	12.85	53.76	64.96	96.33	61.35	64.47	60.87	35.35	57.37	60.69
RC018507	0	0	0	0	4.06	0	0	2.78	7.73	7.52	11.08	9.74	0
RC016636	97.78	47.39	69.85	69.54	77.56	72.31	44.68	55.77	51.71	43.12	65.33	71.4	27.58
RC058179	13.95	0	34.5	32.15	29.88	15.47	7.65	10.23	15.81	4.61	0	11.96	0
RC063813	499.53	493.9	370.6	294.19	243.7	646.49	155.21	187.23	415.12	220.29	173.2	104.67	410.67
RC031642	14.89	19.48	73.62	30.49	37.19	24.77	8.16	10.92	20.24	14.77	16.93	4.25	16.2
RC021821	23.82	6.93	7.86	8.13	17.01	8.81	34.83	31.06	32.4	63.03	23.23	40.84	0
RC065504	60.93	53.16	34.44	8.92	24.86	77.25	14.32	8.51	35.51	23.03	14.15	14.92	18.94
RC038549	20.23	7.06	8	20.72	0	17.95	0	3.96	0	5.35	2.63	0	11.74
RC007489	21.36	41.92	21.13	41.01	22.87	23.69	8.78	2.61	9.68	17.66	13.88	33.56	19.37
RC018471	29.97	38.03	32.34	19.53	50.58	42.31	29.88	26.64	24.7	0	8.86	18.68	31.62
RC007466	2.62	9.13	10.35	2.68	3.74	11.61	0	0	2.37	3.46	0	0	7.59
RC065653	30.62	15.27	34.62	8.96	12.49	9.71	4.8	4.28	3.97	0	8.53	15	12.69
RC049318	0	84.83	96.18	99.59	69.42	9.81	19.39	47.53	0	11.69	8.62	10.1	19.24
RC074938	72.14	136.35	154.61	203.17	42.92	40.01	19.78	29.39	32.7	23.86	11.72	34.35	113.37
RC050254	50.97	24.26	36.67	23.73	46.32	30.84	20.33	31.72	21.01	18.39	30.13	26.48	13.45
RC012340	13.86	24.19	0	56.8	39.59	30.76	0	13.56	0	18.34	18.03	0	0
RC018580	3.04	10.62	6.02	12.47	13.03	6.75	13.35	5.95	24.83	20.13	25.72	13.91	13.24
RC074042	0	0	11.26	0	0	0	0	11.13	36.13	30.13	70.32	110.61	24.78
RC040844	4.83	8.43	9.55	24.73	6.9	21.43	0	0	8.76	6.39	6.28	0	7.01
RC008440	23.94	60.75	8.61	13.37	40.4	38.63	54.89	44.68	69.05	40.31	77.81	34.82	63.14
RC060112	3.71	6.46	7.33	15.18	5.29	16.44	4.06	3.62	3.36	9.8	0	0	0
RC044954	7.19	144.34	220.59	110.51	410.86	223.43	71	73.85	61.95	42.83	21.04	28.78	104.36
RC018282	16.26	12.16	36.77	38.07	19.9	10.31	7.64	11.36	10.53	9.22	10.57	7.97	16.85
RC002527	27.77	14.54	10.99	28.45	19.83	49.3	6.09	19.01	10.07	18.37	3.61	9.52	12.09
RC028892	689.48	812.43	1815.81	871.25	722.39	347.66	88.38	148.84	393.7	260.62	352.19	353.09	876.87
RC038482	0	0	0	0	0	0	4.42	0	0	5.33	2.62	4.6	0
RC003131	142.7	102.76	138.92	215.76	119.67	20.1	47.2	31.01	67.76	65.93	2.95	41.42	121.59
RC054031	0	25.86	0	15.18	21.16	0	73.14	36.23	40.31	49.02	14.45	0	43
RC044667	7.09	12.37	0	18.15	20.25	15.73	23.32	24.26	25.71	9.38	25.35	20.26	20.57
RC067465	63.51	71.23	53.85	69.69	19.43	20.13	4.97	13.31	16.45	12	8.85	67.4	6.58
RC039655	8.75	15.27	0	4.48	0	9.71	0	4.28	0	0	0	0	0
RC064660	0	0	0	0	0	0	4.68	0	0	5.64	2.77	4.88	0
RC006776	187.62	100.21	45.45	176.48	27.34	16.99	46.19	7.49	24.3	10.13	12.45	35.01	16.67
RC066706	8.95	23.44	17.72	0	19.18	39.73	24.55	39.4	40.59	29.62	32.02	25.59	32.48
RC078229	38.38	80.35	60.74	55.03	76.71	34.06	8.42	15.01	27.83	20.31	4.99	35.09	77.94
RC007931	7.55	8.78	14.94	20.62	7.19	5.58	5.52	0	6.85	9.99	4.91	2.88	0
RC045409	312.25	96.15	232.57	142.97	115.4	171.15	68.49	93.39	99.91	106.92	143.29	109.17	79.94
RC039521	47.52	37.68	25.64	48.67	30.84	9.58	9.47	4.22	15.66	17.14	16.85	24.69	31.33
RC041592	16.22	47.17	10.7	11.07	0	11.99	0	0	0	0	0	0	7.84
RC032463	7.94	173.19	47.13	117.93	45.36	79.28	17.42	3.88	10.8	5.25	7.74	9.08	74.88
RC079421	131.57	76.52	572.67	512.08	137.77	97.3	96.19	68.61	55.66	46.42	17.11	0	38.18
RC054514	17.45	15.23	0	26.81	12.46	19.36	0	0	15.82	11.55	5.67	0	0
RC066093	52.5	68.7	43.27	22.4	37.48	58.23	19.19	34.22	51.56	28.94	19.91	25	6.35
RC038476	0	14.05	0	4.12	5.75	8.93	0	11.81	10.95	53.27	44.5	27.61	29.21
RC002730	55.17	96.27	0	56.51	100.84	73.45	19.36	38.84	60.02	37.96	1.43	0	0
RC070122	0	0	0	0	0	0	5.34	4.76	0	6.44	3.17	0	0
RC067954	0	0	0	0	0	0	5.05	4.51	0	6.1	3	0	0
RC041983	12.83	0	12.69	19.71	18.32	14.23	7.03	6.27	0	0	4.17	14.66	0
RC044086	16.5	17.27	0	13.52	61.25	43.93	21.71	0	0	0	0	0	0
RC035413	273.15	264.33	213.43	263.3	281.87	422.68	183.75	276.05	201.85	224.72	165.64	243.99	173.16
RC055321	0	0	0	0	0	0	14.39	12.83	0	17.36	8.53	0	0
RC006768	37.95	26.49	37.54	42.76	54.19	33.68	16.65	14.84	13.76	25.1	7.4	8.68	55.06
RC051287	0	0	0	0	0	0	5.37	4.79	0	6.48	3.18	0	0
RC077981	15.02	26.2	14.85	53.83	10.72	16.66	0	7.34	0	0	4.88	25.74	0
RC008480	20.91	20.27	9.19	4.76	16.59	15.46	12.74	31.8	25.27	33.81	64.95	103.56	47.19
RC007413	210.13	112.49	51.96	39.13	64.78	79.46	20.95	25.68	36.8	9.48	38.81	32.75	65.82
RC063709	0	0	0	0	0	0	0	4.07	0	5.51	2.71	4.76	0
RC080235	0	0	0	0	0	0	0	9.61	0	13	6.39	11.23	0
RC001195	68.3	53.25	63.25	50.61	31.13	32.24	22.31	24.16	31.62	38.45	25.51	34.88	50.6
RC068611	28.11	8.17	9.27	23.99	6.69	10.39	5.14	27.48	42.47	49.58	36.55	42.83	20.39
RC065827	0	0	0	0	0	0	0	4.29	0	5.8	2.85	5.01	0
RC074418	5.81	0	0	0	0	0	6.37	11.36	0	15.37	7.55	0	8.43
RC031266	3.6	0	7.12	0	10.27	7.98	0	0	0	0	0	4.11	0
RC061903	15.88	41.57	47.13	28.47	0	8.81	0	11.65	7.2	5.25	2.58	13.61	0
RC031368	0	0	0	0	0	0	3.99	7.12	0	0	0	4.16	5.28
RC030333	14.02	0	5.55	2.87	8.01	0	9.23	19.2	10.17	25.97	10.94	19.23	4.07
RC036539	10.57	12.29	6.97	28.87	5.03	7.82	19.32	37.89	38.33	23.3	20.61	24.16	10.22
RC015735	30.29	19.82	7.49	42.66	27.04	8.4	45.68	11.11	27.46	55.11	71.39	69.25	54.94
RC023740	0	30.67	20.87	10.8	60.24	70.2	3.86	6.88	0	4.65	9.14	4.02	15.3
RC002289	60.41	65.52	119.51	58.53	83.93	90.56	73.41	46.29	53.28	51.84	57.32	65.31	21.32
RC044700	3.54	6.17	48.99	39.85	25.26	15.7	0	0	0	0	0	24.26	5.13
RC062768	8.15	0	24.18	16.69	0	9.04	0	0	0	5.39	0	0	0
RC054075	15.02	13.1	0	7.69	0	16.66	0	0	0	0	0	8.58	0
RC045543	3.71	25.92	14.69	11.41	0	8.24	0	0	3.37	0	4.83	0	5.39
RC052939	17.42	30.4	68.95	17.85	33.17	0	6.37	22.72	0	0	0	6.64	0
RC055401	0	0	0	0	0	0	14.96	13.34	24.74	0	0	0	19.8
RC014132	10.63	0	7.01	7.26	10.12	7.86	11.66	20.8	12.85	23.45	6.91	12.15	10.29
RC031984	0	26.49	22.53	15.55	37.93	25.26	12.49	3.71	10.32	15.06	7.4	8.68	5.51
RC010583	11.13	31.09	30.84	66.15	38.16	34.59	21.98	32.66	14.13	14.73	13.03	7.64	16.15
RC027350	0	0	0	0	0	0	3.98	3.55	6.58	4.8	0	0	0
RC029453	0	9.09	0	0	0	0	17.14	15.28	18.89	27.57	0	0	7.56
RC022212	0	0	0	0	0	0	4.74	4.22	7.83	5.71	0	0	0
RC030416	8.71	15.2	5.75	14.87	20.73	12.89	3.18	14.2	5.27	3.84	11.33	3.32	4.21
RC044733	17.8	18.63	35.21	40.1	15.25	7.9	11.71	6.96	6.45	23.55	6.94	4.07	5.16
RC041560	0	9.43	10.7	0	38.6	35.98	0	0	0	0	0	0	0
RC064430	0	7.41	8.4	4.35	12.12	9.42	0	4.15	0	5.62	5.52	0	0
RC020802	0	11.01	0	6.46	0	0	6.92	12.34	11.44	4.17	4.1	10.82	9.15
RC073441	82.39	230.01	108.67	185.65	109.8	134.05	60.24	118.15	79.67	58.13	53.56	125.56	87.66
RC001147	8.48	5.92	6.71	8.68	0	7.52	35.33	51.39	436.53	316.27	236.98	83.33	22.14
RC031741	67.57	91.69	22.28	96.12	48.24	116.59	57.63	58.72	37.43	19.86	17.08	51.49	10.89
RC016655	69.32	82.25	60.35	45.44	3.96	43.06	9.12	24.4	30.17	44.02	3.61	22.19	24.14
RC015442	3.49	0	0	3.58	4.99	0	7.66	13.67	9.5	9.25	4.54	3.99	0
RC052854	22.77	9.93	11.26	11.66	0	12.63	0	5.57	5.16	7.53	0	0	8.26
RC052820	11.39	19.87	45.05	5.83	0	12.63	0	0	0	7.53	0	0	0
RC026875	13.81	6.02	13.66	10.61	14.79	7.66	11.36	20.25	15.65	18.27	22.44	19.73	10.02
RC065181	4.3	7.5	0	4.4	0	0	14.14	4.2	7.79	11.37	22.35	14.74	0
RC048802	489.98	30	943.86	233.31	834.65	190.72	122.55	42.02	198.72	11.37	89.41	88.43	205.77
RC064342	55.05	36.94	134.04	73.73	90.7	37.58	37.15	24.84	42.23	61.62	22.02	24.2	30.72
RC036806	0	0	0	0	0	0	3.93	0	3.25	4.74	2.33	0	0
RC010643	9.74	4.25	9.64	7.48	10.43	0	13.35	14.29	19.87	28.99	14.25	13.92	3.53
RC064133	0	0	0	0	0	0	0	4.12	3.82	5.57	2.74	0	0
RC030014	43.2	52.76	55.55	53.09	24.67	14.38	2.37	2.11	11.75	22.86	18.25	34.56	40.73
RC062285	4.01	13.98	7.93	0	5.72	8.89	0	3.92	3.63	5.3	0	0	0
RC029670	0	0	0	0	0	0	0	7.18	6.66	9.72	4.78	0	0
RC041279	0	0	0	0	0	0	0	4.97	4.61	6.73	3.31	0	0
RC063962	0	0	0	0	0	0	0	4.1	3.8	5.55	2.73	0	0
RC018729	0	0	0	0	0	0	0	3.23	2.99	4.37	2.15	0	0
RC054890	0	0	0	0	0	0	0	10.13	9.39	13.7	6.73	0	0
RC006645	65.79	14.97	0	32.23	24.51	25.39	50.19	53.14	54.46	52.98	46.49	32.7	49.8
RC002479	16.92	17.71	0	22.53	14.5	37.54	53.81	84.38	52.16	114.17	34.1	15.47	27
RC006425	0	0	0	0	0	0	4.48	0	3.7	5.4	2.65	0	0
RC077950	7.47	13.04	0	0	0	0	0	21.93	33.88	39.56	14.58	8.54	10.84
RC041565	0	0	0	0	7.67	0	0	36.77	209.43	142.16	342.29	368.44	0
RC079742	0	16.04	0	0	0	0	0	17.98	8.33	24.33	11.95	10.51	13.34
RC036950	7.21	0	0	0	0	0	7.91	7.05	13.07	4.77	0	4.12	5.23
RC045462	36.74	6.41	7.27	15.05	15.74	8.15	4.03	0	6.66	4.86	4.78	4.2	5.33
RC020518	66.12	69.22	272.11	303.41	41.54	29.34	14.5	12.93	14.39	7	1.72	51.39	15.35
RC002711	30.98	74.32	22.98	93.2	35.94	68.73	21.23	37.86	28.08	38.42	20.14	26.55	19.66
RC019065	0	12.63	0	0	15.5	8.03	39.69	21.23	26.25	14.37	11.77	8.27	10.5
RC007485	2.67	4.67	0	2.74	3.82	5.93	2.93	15.69	41.21	28.3	17.38	6.11	7.76
RC074300	11.46	50	45.35	17.61	57.28	25.43	25.14	11.21	20.78	7.58	26.08	13.1	0
RC069513	162.82	108.63	37.9	98.1	129.92	127.5	52.52	60.87	47.76	63.36	90.29	76.63	90.32
RC052782	0	0	0	0	0	0	0	0	5.14	7.51	3.69	6.49	0
RC043536	10.71	9.34	5.3	5.49	22.94	11.88	5.87	13.09	0	0	0	0	3.89
RC042519	0	0	18.69	19.35	0	20.96	0	0	0	0	0	0	0
RC073977	39.59	19.74	44.75	5.79	8.08	12.55	6.2	5.53	5.13	0	0	6.46	16.41
RC011823	43.65	46.87	6.64	37.83	38.36	74.5	7.36	32.83	12.18	8.88	15.28	26.87	29.23
RC028058	4	0	0	12.28	11.42	0	26.31	11.73	25.37	26.45	5.2	0	23.2
RC022735	120.35	194.98	136.05	202.5	171.84	95.36	131.98	92.45	70.14	34.12	150.89	127.73	62.36
RC026892	0	6.07	34.43	0	49.69	38.61	0	3.4	0	0	2.26	3.98	0
RC002211	328.3	118.63	76.87	141.27	144.24	68.96	31.96	51.28	59.88	35.98	58.09	102.14	62
RC008419	133.37	83.63	119.56	121.66	68.44	64.73	63.99	75.39	60.45	88.22	35.22	83.36	54.42
RC019843	0	0	0	0	0	0	4.74	12.67	19.58	5.71	0	0	6.27
RC080854	21.22	18.52	21	0	0	0	0	0	0	0	0	0	0
RC035822	5.96	10.4	41.26	15.26	34.04	13.22	9.8	2.91	10.8	11.83	7.75	0	0
RC065930	0	7.67	8.7	4.5	6.28	0	4.82	4.3	27.9	11.63	11.43	15.08	25.52
RC029033	0	8	27.21	32.87	32.73	30.51	0	4.48	12.47	6.07	2.98	5.24	19.95
RC011981	0	0	0	0	0	0	3.99	7.12	3.3	4.82	23.68	12.49	0
RC022728	0	0	0	0	0	0	9.11	32.48	0	32.96	0	9.49	12.05
RC017032	0	6.06	6.87	7.11	0	0	0	0	0	0	0	0	0
RC064191	8.43	29.41	16.67	12.95	42.12	46.74	18.48	8.24	0	16.72	10.96	4.82	12.23
RC019091	7.25	12.66	0	7.43	5.18	8.05	0	7.09	0	4.8	2.36	0	0
RC057006	0	4.94	5.6	5.8	0	0	0	0	0	0	0	0	0
RC053474	0	11.23	12.74	13.19	0	0	0	0	0	0	0	0	0
RC056836	107.77	40.29	137.07	52.56	40.3	45.54	5.63	15.05	23.26	6.79	5	11.73	89.34
RC030395	8.61	15.02	5.68	11.76	4.1	12.74	0	2.81	5.2	11.39	5.6	0	4.16
RC009068	21.87	15.27	25.96	15.68	15.62	38.82	2.4	6.42	11.9	26.04	9.95	7.5	12.69
RC060271	45.34	39.56	37.38	19.35	16.19	0	8.29	11.08	0	15	4.91	21.59	0
RC067644	13.72	31.91	9.05	23.42	26.12	10.14	0	13.41	8.29	12.1	11.89	5.23	13.27
RC021008	64.56	11.86	13.44	13.92	43.66	45.23	104.33	69.76	107.81	53.94	48.59	34.95	49.29
RC013782	11.29	4.93	5.59	11.57	8.06	6.26	24.77	8.28	12.8	18.67	12.85	9.68	12.29
RC031461	14.69	38.46	7.27	15.05	10.49	0	0	3.59	6.66	0	4.78	0	0
RC060320	30.29	19.82	14.98	15.51	5.41	16.8	0	11.11	6.87	0	4.92	21.64	0
RC013542	21.94	38.28	157.83	159.33	88.28	17.7	10.94	17.55	0	0	1.3	61.55	28.94
RC024323	57.31	153.32	75.58	136.95	136.38	110.19	92.17	82.18	69.27	65.71	47.19	91.7	66.51
RC079479	34.91	60.91	103.59	44.69	37.38	0	9.57	0	23.73	0	5.67	29.92	25.32
RC056811	0	0	10.05	2.6	3.63	0	2.78	17.38	9.21	20.16	6.6	11.61	3.68
RC000502	124.15	52.51	14.89	105.96	136.98	95.98	119.64	117.71	90.38	288.67	344.84	148.34	313.82
RC067280	17.91	15.62	17.72	0	25.57	39.73	4.91	8.76	4.06	11.85	8.73	10.23	0
RC045129	25.39	18.99	14.35	14.86	20.72	16.09	15.91	21.28	36.17	28.79	23.58	29.02	26.31
RC011513	19.82	12.97	34.31	17.76	17.69	16.49	21.73	19.38	38.18	32.77	64.42	33.98	43.13
RC060910	0	33.7	22.93	15.83	88.26	25.71	16.95	3.78	0	0	0	0	0
RC029259	200.58	199.98	94.48	298.37	0	21.19	0	0	4.33	6.32	9.31	81.88	69.28
RC005765	395.74	198.68	151.42	145.3	298.53	323.04	143.3	178.87	184.46	177.81	146.84	142.95	121.87
RC017869	0	0	0	8.98	0	0	0	4.29	7.95	5.8	11.4	10.03	19.09
RC016268	0	11.19	0	0	0	14.23	35.17	18.82	0	42.43	12.51	7.33	27.92
RC038805	430.83	322.17	48.71	634.58	363.25	309.51	89.99	84.25	70.68	76	77.36	431.46	119.06
RC025446	18.69	24.45	36.97	9.57	20.01	20.73	5.12	4.57	16.94	6.18	3.04	26.7	6.78
RC052793	0	9.9	0	0	8.1	0	12.44	11.1	10.29	7.51	7.38	32.43	8.23
RC025704	0	30.1	11.38	0	16.42	25.51	6.31	0	0	7.61	0	0	0
RC034034	61.74	66.29	56.38	38.91	54.25	42.15	36.46	27.86	34.44	69.11	6.18	21.71	27.56
RC067349	27.29	0	0	18.63	6.49	40.36	64.84	35.58	53.6	36.1	20.7	15.6	39.59
RC022777	29.64	0	29.32	0	21.16	32.88	16.25	0	0	0	9.64	0	0
RC069811	0	0	0	0	0	0	0	9.36	4.34	6.34	0	0	6.95
RC000397	496.93	701.4	261.19	480.09	421.5	569.35	300.94	211.75	336.19	333.62	439.74	427.25	286.22
RC030933	30.95	95.99	88.43	66.91	0	7.63	7.54	6.72	0	13.65	0	0	34.92
RC062131	0	6.96	0	8.17	0	8.85	0	0	0	0	0	0	0
RC018305	0	8.28	0	9.72	6.77	10.52	13	6.96	17.2	31.37	6.17	18.97	13.76
RC020341	20.25	39.26	17.81	36.88	16.07	24.96	7.4	11	14.28	26.79	14.63	18	13.06
RC073456	0	0	0	0	0	0	0	0	0	7.29	3.58	6.3	7.99
RC008632	0	15.36	0	6.01	25.14	6.51	0	0	0	0	0	0	0
RC075196	0	0	0	0	0	13.57	6.71	11.96	22.19	24.28	3.98	13.99	53.26
RC014869	8.68	0	8.59	8.89	9.3	4.82	7.14	2.12	0	2.87	1.41	2.48	3.15
RC062053	3.99	0	0	4.09	5.7	0	21.87	11.7	18.08	47.5	10.37	0	11.57
RC002561	121.83	62.42	176	64.37	110.45	64.36	36.05	81.31	43.83	89.55	16.34	17.68	63.13
RC010098	52.7	40.23	188.96	70.84	75.24	87.69	25.28	41.86	41.8	39.22	8.56	15.06	66.89
[truncated: 1,015 more rows]
