# Supplementary material for: MIKCC-type MADS-box genes in Rosa chinensis: the remarkable expansion of ABCDE model genes and their roles in floral organogenesis
Source: Hortic Res. 2018 May 1;5:25. doi: 10.1038/s41438-018-0031-4 (PMC5928068; doi:10.1038/s41438-018-0031-4)
Supplement: Supplementary file 13 — Supplementary File S13. The R script of training the appropriate PCC threshold for the co-expression networks(TXT 1 kb) [file 41438_2018_31_MOESM13_ESM.txt]

setwd("E:/MADS-box gene family/R/bin")

data <- read.csv("co_expression_network_data_p_less_0.05_max10.csv", header=T, row.names=1)

data_t <- as.data.frame(t(data))

cor_data <- cor(data_t, method = "pearson")

library(reshape2)

melted_data <- melt(cor_data)

head(melted_data)


#write.csv(melted_data, file="all_pcc_melted_data.csv", row.names=FALSE)

sub1 <- subset(melted_data, value >= 0.76)
sub2 <- subset(sub1, value < 1)
dim(sub2)

write.csv(sub2, file="pcc_melted_data0.76.csv", row.names=FALSE)
A <- sub2[,c(1,3)]
B <- sub2[,c(2,3)]
names(B)[1] <- "Var1"
dim(A)
binded <- rbind(A, B)
aggregated_data <- aggregate(.~ Var1, data=binded, mean)
dim(aggregated_data)


Var1 <- read.csv("MADS_Var1.csv")
Var2 <- read.csv("MADS_Var2.csv")


merge1 <- merge(sub2, Var1, by.x="Var1", all=TRUE)
merge2 <- merge(merge1, Var2, by.x="Var2", all=TRUE)
write.csv(merge2, file="MADS_co_network_pp0.76.csv", row.names=FALSE)
