# Supplementary material for: MIKCC-type MADS-box genes in Rosa chinensis: the remarkable expansion of ABCDE model genes and their roles in floral organogenesis
Source: Hortic Res. 2018 May 1;5:25. doi: 10.1038/s41438-018-0031-4 (PMC5928068; doi:10.1038/s41438-018-0031-4)
Supplement: Supplementary file 14 — Supplementary File S14. The co-expression networks of MIKCC genes for Cytoscape visualization(ZIP 119 kb) [file 41438_2018_31_MOESM14_ESM.zip]

Archive with 31 entries (31 files):
- CytoscapeSession-2017_09_05-17_25/3.0.0.version
- CytoscapeSession-2017_09_05-17_25/networks/36-Figure+6.sif.xgmml
- CytoscapeSession-2017_09_05-17_25/views/52-3880-Figure+6.sif.xgmml
- CytoscapeSession-2017_09_05-17_25/tables/52-Figure+6.sif/HIDDEN-org.cytoscape.model.CyEdge-52+hidden+edge.cytable
- CytoscapeSession-2017_09_05-17_25/tables/36-Figure+6.sif/LOCAL_ATTRS-org.cytoscape.model.CyNetwork-36+default+network.cytable
- CytoscapeSession-2017_09_05-17_25/tables/36-Figure+6.sif/LOCAL_ATTRS-org.cytoscape.model.CyEdge-36+default+edge.cytable
- CytoscapeSession-2017_09_05-17_25/tables/36-Figure+6.sif/HIDDEN-org.cytoscape.model.CyEdge-36+hidden+edge.cytable
- CytoscapeSession-2017_09_05-17_25/tables/36-Figure+6.sif/SHARED_ATTRS-org.cytoscape.model.CyNode-36+shared+node.cytable
- CytoscapeSession-2017_09_05-17_25/tables/36-Figure+6.sif/LOCAL_ATTRS-org.cytoscape.model.CyNode-36+default+node.cytable
- CytoscapeSession-2017_09_05-17_25/tables/52-Figure+6.sif/LOCAL_ATTRS-org.cytoscape.model.CyNetwork-Figure+6.sif+default+network.cytable
- CytoscapeSession-2017_09_05-17_25/tables/52-Figure+6.sif/HIDDEN-org.cytoscape.model.CyNode-52+hidden+node.cytable
- CytoscapeSession-2017_09_05-17_25/tables/52-Figure+6.sif/LOCAL_ATTRS-org.cytoscape.model.CyNode-Figure+6.sif+default+node.cytable
- CytoscapeSession-2017_09_05-17_25/tables/52-Figure+6.sif/LOCAL_ATTRS-org.cytoscape.model.CyEdge-Figure+6.sif+default+edge.cytable
- CytoscapeSession-2017_09_05-17_25/tables/36-Figure+6.sif/SHARED_ATTRS-org.cytoscape.model.CyNetwork-36+shared+network.cytable
- CytoscapeSession-2017_09_05-17_25/tables/36-Figure+6.sif/SHARED_ATTRS-org.cytoscape.model.CyEdge-36+shared+edge.cytable
- CytoscapeSession-2017_09_05-17_25/tables/52-Figure+6.sif/HIDDEN-org.cytoscape.model.CyNetwork-52+hidden+network.cytable
- CytoscapeSession-2017_09_05-17_25/tables/36-Figure+6.sif/HIDDEN-org.cytoscape.model.CyNetwork-36+hidden+network.cytable
- CytoscapeSession-2017_09_05-17_25/tables/36-Figure+6.sif/HIDDEN-org.cytoscape.model.CyNode-36+hidden+node.cytable
- CytoscapeSession-2017_09_05-17_25/tables/cytables.xml
- CytoscapeSession-2017_09_05-17_25/session_vizmap.xml
- CytoscapeSession-2017_09_05-17_25/properties/groupSettings.props
- CytoscapeSession-2017_09_05-17_25/properties/session_bookmarks.xml
- CytoscapeSession-2017_09_05-17_25/apps/org.cytoscape.ding.customgraphicsmgr/image_metadata.props
- CytoscapeSession-2017_09_05-17_25/apps/org.cytoscape.swing-application/session_state.xml
- CytoscapeSession-2017_09_05-17_25/apps/org.cytoscape.swing-application/network_list.xml
- CytoscapeSession-2017_09_05-17_25/apps/org.cytoscape.filter/filters.json
- CytoscapeSession-2017_09_05-17_25/apps/org.cytoscape.filter/filterChains.json
- CytoscapeSession-2017_09_05-17_25/apps/org.cytoscape.browser/UnassignedTables.props
- CytoscapeSession-2017_09_05-17_25/apps/org.cytoscape.browser/NetworkTable.props
- CytoscapeSession-2017_09_05-17_25/apps/org.cytoscape.browser/EdgeTable.props
- CytoscapeSession-2017_09_05-17_25/apps/org.cytoscape.browser/NodeTable.props
