# Supplementary material for: MIKCC-type MADS-box genes in Rosa chinensis: the remarkable expansion of ABCDE model genes and their roles in floral organogenesis
Source: Hortic Res. 2018 May 1;5:25. doi: 10.1038/s41438-018-0031-4 (PMC5928068; doi:10.1038/s41438-018-0031-4)
Supplement: Supplementary file 14 — Supplementary File S14. The co-expression networks of MIKCC genes for Cytoscape visualization(ZIP 119 kb) [file 41438_2018_31_MOESM14_ESM.zip › CytoscapeSession-2017_09_05-17_25/networks/36-Figure+6.sif.xgmml]

<?xml version="1.0" encoding="UTF-8" standalone="yes"?>
<graph id="36" label="Figure 6.sif" cy:view="0" cy:registered="0" cy:documentVersion="3.0" xmlns:dc="http://purl.org/dc/elements/1.1/" xmlns:xlink="http://www.w3.org/1999/xlink" xmlns:rdf="http://www.w3.org/1999/02/22-rdf-syntax-ns#" xmlns:cy="http://www.cytoscape.org" xmlns="http://www.cs.rpi.edu/XGMML">
  <att>
    <graph id="52" label="Figure 6.sif" cy:registered="1">
      <node id="3871" label="RC000820"/>
      <node id="3869" label="RC002107"/>
      <node id="3867" label="RC002220"/>
      <node id="3864" label="RC003308"/>
      <node id="3862" label="RC003361"/>
      <node id="3860" label="RC005766"/>
      <node id="3856" label="RC009691"/>
      <node id="3852" label="RC013085"/>
      <node id="3850" label="RC013528"/>
      <node id="3848" label="RC014649"/>
      <node id="3843" label="RC019415"/>
      <node id="3839" label="RC024323"/>
      <node id="3836" label="RC031926"/>
      <node id="3834" label="RC034627"/>
      <node id="3831" label="RC038865"/>
      <node id="3827" label="RC049421"/>
      <node id="3825" label="RC052172"/>
      <node id="3823" label="RC054191"/>
      <node id="3821" label="RC059706"/>
      <node id="3818" label="RC061794"/>
      <node id="3816" label="RC063568"/>
      <node id="3746" label="RC001263"/>
      <node id="3743" label="RC002639"/>
      <node id="3729" label="RC015064"/>
      <node id="3724" label="RC019445"/>
      <node id="3720" label="RC021590"/>
      <node id="3701" label="RC046851"/>
      <node id="3698" label="RC049383"/>
      <node id="3690" label="RC063851"/>
      <node id="3667" label="RC016726"/>
      <node id="3655" label="RC002984"/>
      <node id="3653" label="RC003927"/>
      <node id="3651" label="RC004649"/>
      <node id="3649" label="RC006621"/>
      <node id="3647" label="RC015267"/>
      <node id="3645" label="RC044954"/>
      <node id="3643" label="RC059085"/>
      <node id="3597" label="RC005930"/>
      <node id="3558" label="RC000799"/>
      <node id="3550" label="RC044568"/>
      <node id="3540" label="RC017762"/>
      <node id="3532" label="RC000593"/>
      <node id="3500" label="RC051120"/>
      <node id="3493" label="RC060089"/>
      <node id="3490" label="RC064559"/>
      <node id="3486" label="RC071991"/>
      <node id="3450" label="RC011202"/>
      <node id="3426" label="RC063813"/>
      <node id="3420" label="RC065504"/>
      <node id="3412" label="RC077313"/>
      <node id="3407" label="RC000225"/>
      <node id="3403" label="RC008166"/>
      <node id="3400" label="RC013555"/>
      <node id="3396" label="RC019902"/>
      <node id="3394" label="RC024952"/>
      <node id="3389" label="RC029498"/>
      <node id="3386" label="RC036520"/>
      <node id="3384" label="RC038479"/>
      <node id="3380" label="RC041656"/>
      <node id="3378" label="RC044963"/>
      <node id="3375" label="RC048247"/>
      <node id="3373" label="RC048399"/>
      <node id="3370" label="RC054971"/>
      <node id="3366" label="RC064821"/>
      <node id="3363" label="RC065017"/>
      <node id="3354" label="RC000235"/>
      <node id="3352" label="RC002870"/>
      <node id="3350" label="RC003751"/>
      <node id="3348" label="RC003976"/>
      <node id="3346" label="RC004133"/>
      <node id="3344" label="RC006029"/>
      <node id="3342" label="RC006559"/>
      <node id="3338" label="RC011862"/>
      <node id="3336" label="RC013571"/>
      <node id="3334" label="RC016079"/>
      <node id="3332" label="RC018284"/>
      <node id="3330" label="RC019018"/>
      <node id="3328" label="RC020342"/>
      <node id="3324" label="RC026244"/>
      <node id="3322" label="RC026409"/>
      <node id="3320" label="RC027157"/>
      <node id="3316" label="RC032559"/>
      <node id="3314" label="RC032594"/>
      <node id="3312" label="RC036833"/>
      <node id="3310" label="RC039837"/>
      <node id="3308" label="RC040015"/>
      <node id="3306" label="RC041527"/>
      <node id="3304" label="RC042567"/>
      <node id="3302" label="RC044251"/>
      <node id="3300" label="RC045445"/>
      <node id="3298" label="RC046351"/>
      <node id="3296" label="RC047616"/>
      <node id="3292" label="RC059380"/>
      <node id="3290" label="RC063538"/>
      <node id="3288" label="RC063807"/>
      <node id="3284" label="RC068118"/>
      <node id="3282" label="RC074000"/>
      <node id="3279" label="RC074970"/>
      <node id="3277" label="RC075630"/>
      <node id="3274" label="RC076436"/>
      <node id="3272" label="RC076452"/>
      <node id="3270" label="RC080158"/>
      <node id="3268" label="RC080438"/>
      <node id="3266" label="RC082142"/>
      <node id="3264" label="RC082434"/>
      <node id="3259" label="RC004928"/>
      <node id="3256" label="RC031606"/>
      <node id="3253" label="RC050976"/>
      <node id="3251" label="RC054508"/>
      <node id="3249" label="RC057049"/>
      <node id="3247" label="RC060006"/>
      <node id="3245" label="RC064854"/>
      <node id="3242" label="RC065501"/>
      <node id="3239" label="RC000864"/>
      <node id="3237" label="RC002289"/>
      <node id="3235" label="RC004362"/>
      <node id="3233" label="RC005055"/>
      <node id="3230" label="RC005614"/>
      <node id="3228" label="RC005726"/>
      <node id="3226" label="RC005964"/>
      <node id="3224" label="RC007668"/>
      <node id="3222" label="RC007946"/>
      <node id="3220" label="RC010264"/>
      <node id="3218" label="RC010734"/>
      <node id="3216" label="RC013210"/>
      <node id="3214" label="RC013494"/>
      <node id="3212" label="RC013586"/>
      <node id="3210" label="RC013942"/>
      <node id="3204" label="RC019268"/>
      <node id="3202" label="RC019544"/>
      <node id="3198" label="RC022053"/>
      <node id="3196" label="RC023505"/>
      <node id="3194" label="RC024255"/>
      <node id="3192" label="RC024302"/>
      <node id="3190" label="RC024567"/>
      <node id="3188" label="RC025371"/>
      <node id="3186" label="RC025479"/>
      <node id="3183" label="RC029794"/>
      <node id="3180" label="RC031379"/>
      <node id="3178" label="RC031724"/>
      <node id="3175" label="RC033753"/>
      <node id="3173" label="RC038104"/>
      <node id="3171" label="RC043456"/>
      <node id="3168" label="RC046337"/>
      <node id="3166" label="RC046457"/>
      <node id="3164" label="RC046479"/>
      <node id="3162" label="RC047123"/>
      <node id="3160" label="RC049373"/>
      <node id="3158" label="RC051413"/>
      <node id="3156" label="RC053087"/>
      <node id="3154" label="RC054443"/>
      <node id="3152" label="RC058161"/>
      <node id="3150" label="RC060137"/>
      <node id="3148" label="RC062151"/>
      <node id="3145" label="RC063215"/>
      <node id="3143" label="RC066793"/>
      <node id="3141" label="RC067855"/>
      <node id="3139" label="RC070151"/>
      <node id="3137" label="RC073516"/>
      <node id="3135" label="RC073946"/>
      <node id="3133" label="RC074206"/>
      <node id="3131" label="RC074621"/>
      <node id="3129" label="RC076423"/>
      <node id="3127" label="RC077685"/>
      <node id="3125" label="RC078041"/>
      <node id="3123" label="RC081621"/>
      <node id="3121" label="RC001119"/>
      <node id="3119" label="RC001147"/>
      <node id="3115" label="RC002479"/>
      <node id="3111" label="RC003345"/>
      <node id="3107" label="RC004281"/>
      <node id="3105" label="RC004656"/>
      <node id="3103" label="RC005966"/>
      <node id="3100" label="RC011622"/>
      <node id="3095" label="RC011887"/>
      <node id="3090" label="RC012196"/>
      <node id="3088" label="RC013535"/>
      <node id="3084" label="RC014815"/>
      <node id="3082" label="RC021060"/>
      <node id="3080" label="RC021821"/>
      <node id="3078" label="RC021931"/>
      <node id="3076" label="RC023612"/>
      <node id="3071" label="RC027260"/>
      <node id="3066" label="RC027733"/>
      <node id="3063" label="RC028781"/>
      <node id="3061" label="RC030357"/>
      <node id="3058" label="RC031048"/>
      <node id="3056" label="RC034278"/>
      <node id="3053" label="RC035528"/>
      <node id="3051" label="RC035646"/>
      <node id="3045" label="RC036053"/>
      <node id="3042" label="RC040848"/>
      <node id="3040" label="RC046903"/>
      <node id="3037" label="RC047717"/>
      <node id="3035" label="RC047830"/>
      <node id="3031" label="RC050708"/>
      <node id="3029" label="RC051277"/>
      <node id="3023" label="RC054305"/>
      <node id="3019" label="RC054676"/>
      <node id="3015" label="RC054805"/>
      <node id="3011" label="RC055641"/>
      <node id="3009" label="RC062053"/>
      <node id="3004" label="RC066665"/>
      <node id="2998" label="RC068611"/>
      <node id="2993" label="RC073286"/>
      <node id="2991" label="RC075603"/>
      <node id="2988" label="RC075882"/>
      <node id="2985" label="RC081029"/>
      <node id="2980" label="RC081087"/>
      <node id="2976" label="RC054232"/>
      <node id="2969" label="RC009839"/>
      <node id="2963" label="RC020382"/>
      <node id="2956" label="RC024458"/>
      <node id="2949" label="RC029613"/>
      <node id="2942" label="RC043572"/>
      <node id="2936" label="RC048962"/>
      <node id="2933" label="RC040000"/>
      <node id="2931" label="RC065488"/>
      <node id="2928" label="RC005444"/>
      <node id="2919" label="RC015696"/>
      <node id="2917" label="RC017749"/>
      <node id="2915" label="RC017842"/>
      <node id="2906" label="RC018610"/>
      <node id="2896" label="RC020834"/>
      <node id="2894" label="RC026892"/>
      <node id="2892" label="RC031293"/>
      <node id="2889" label="RC032464"/>
      <node id="2881" label="RC044272"/>
      <node id="2872" label="RC062453"/>
      <node id="2863" label="RC000564"/>
      <node id="2854" label="RC002457"/>
      <node id="2844" label="RC003823"/>
      <node id="2835" label="RC005095"/>
      <node id="2827" label="RC005543"/>
      <node id="2818" label="RC006476"/>
      <node id="2810" label="RC006848"/>
      <node id="2801" label="RC006916"/>
      <node id="2792" label="RC009610"/>
      <node id="2783" label="RC010721"/>
      <node id="2775" label="RC014863"/>
      <node id="2766" label="RC020005"/>
      <node id="2757" label="RC020810"/>
      <node id="2753" label="RC022330"/>
      <node id="2743" label="RC022997"/>
      <node id="2734" label="RC023543"/>
      <node id="2727" label="RC030819"/>
      <node id="2719" label="RC031903"/>
      <node id="2711" label="RC036460"/>
      <node id="2707" label="RC037049"/>
      <node id="2702" label="RC037291"/>
      <node id="2698" label="RC039187"/>
      <node id="2690" label="RC041471"/>
      <node id="2681" label="RC041663"/>
      <node id="2672" label="RC044496"/>
      <node id="2663" label="RC046693"/>
      <node id="2660" label="RC050582"/>
      <node id="2651" label="RC057097"/>
      <node id="2648" label="RC060839"/>
      <node id="2639" label="RC060910"/>
      <node id="2631" label="RC070052"/>
      <node id="2621" label="RC073151"/>
      <node id="2618" label="RC073760"/>
      <node id="2612" label="RC073824"/>
      <node id="2608" label="RC008484"/>
      <node id="2603" label="RC038285"/>
      <node id="2599" label="RC004978"/>
      <node id="2594" label="RC005895"/>
      <node id="2590" label="RC006690"/>
      <node id="2585" label="RC007896"/>
      <node id="2580" label="RC008405"/>
      <node id="2576" label="RC015854"/>
      <node id="2572" label="RC022595"/>
      <node id="2568" label="RC024203"/>
      <node id="2563" label="RC025798"/>
      <node id="2559" label="RC026079"/>
      <node id="2553" label="RC036073"/>
      <node id="2550" label="RC038734"/>
      <node id="2545" label="RC041565"/>
      <node id="2541" label="RC042692"/>
      <node id="2536" label="RC043746"/>
      <node id="2533" label="RC044304"/>
      <node id="2530" label="RC047518"/>
      <node id="2526" label="RC051333"/>
      <node id="2521" label="RC054543"/>
      <node id="2515" label="RC067223"/>
      <node id="2510" label="RC076841"/>
      <node id="2506" label="RC077372"/>
      <node id="2502" label="RC079413"/>
      <node id="2497" label="RC081534"/>
      <node id="2492" label="RC081831"/>
      <node id="2490" label="RC012149"/>
      <node id="2488" label="RC024797"/>
      <node id="2486" label="RC025768"/>
      <node id="2484" label="RC029652"/>
      <node id="2482" label="RC058522"/>
      <node id="2480" label="RC069851"/>
      <node id="2478" label="RC070187"/>
      <node id="2476" label="RC077125"/>
      <node id="2474" label="RC077798"/>
      <node id="2470" label="RC083207"/>
      <node id="2468" label="RC067649"/>
      <node id="2466" label="RC021603"/>
      <node id="2460" label="RC011683"/>
      <node id="2458" label="RC036779"/>
      <node id="2450" label="RC069058"/>
      <node id="2444" label="RC001856"/>
      <node id="2438" label="RC005329"/>
      <node id="2432" label="RC006995"/>
      <node id="2426" label="RC007485"/>
      <node id="2423" label="RC010643"/>
      <node id="2420" label="RC012993"/>
      <node id="2417" label="RC013209"/>
      <node id="2411" label="RC013293"/>
      <node id="2408" label="RC013996"/>
      <node id="2402" label="RC014414"/>
      <node id="2396" label="RC015246"/>
      <node id="2390" label="RC016736"/>
      <node id="2387" label="RC017377"/>
      <node id="2385" label="RC021359"/>
      <node id="2379" label="RC029087"/>
      <node id="2374" label="RC030075"/>
      <node id="2372" label="RC030103"/>
      <node id="2369" label="RC034232"/>
      <node id="2361" label="RC037914"/>
      <node id="2357" label="RC038140"/>
      <node id="2354" label="RC039388"/>
      <node id="2351" label="RC039526"/>
      <node id="2348" label="RC040611"/>
      <node id="2345" label="RC040803"/>
      <node id="2342" label="RC042024"/>
      <node id="2340" label="RC042410"/>
      <node id="2335" label="RC046833"/>
      <node id="2330" label="RC048012"/>
      <node id="2327" label="RC048798"/>
      <node id="2322" label="RC049989"/>
      <node id="2318" label="RC050838"/>
      <node id="2312" label="RC051844"/>
      <node id="2306" label="RC052927"/>
      <node id="2300" label="RC054419"/>
      <node id="2294" label="RC054547"/>
      <node id="2288" label="RC054890"/>
      <node id="2282" label="RC056811"/>
      <node id="2278" label="RC057883"/>
      <node id="2272" label="RC058626"/>
      <node id="2269" label="RC058782"/>
      <node id="2267" label="RC060964"/>
      <node id="2264" label="RC061328"/>
      <node id="2258" label="RC061767"/>
      <node id="2252" label="RC062571"/>
      <node id="2244" label="RC063779"/>
      <node id="2239" label="RC066475"/>
      <node id="2234" label="RC067394"/>
      <node id="2231" label="RC069149"/>
      <node id="2228" label="RC071643"/>
      <node id="2225" label="RC072428"/>
      <node id="2220" label="RC077703"/>
      <node id="2213" label="RC077950"/>
      <node id="2208" label="RC079292"/>
      <node id="2206" label="RC079234-RcPI3"/>
      <node id="2202" label="RC079811"/>
      <node id="2198" label="RC005523"/>
      <node id="2194" label="RC010728"/>
      <node id="2190" label="RC014011"/>
      <node id="2186" label="RC014132"/>
      <node id="2182" label="RC015006"/>
      <node id="2178" label="RC015424"/>
      <node id="2174" label="RC015442"/>
      <node id="2169" label="RC016898"/>
      <node id="2165" label="RC018703"/>
      <node id="2159" label="RC019843"/>
      <node id="2155" label="RC020076"/>
      <node id="2151" label="RC020133"/>
      <node id="2147" label="RC022454"/>
      <node id="2143" label="RC023923"/>
      <node id="2138" label="RC023948"/>
      <node id="2132" label="RC028917"/>
      <node id="2128" label="RC031150"/>
      <node id="2126" label="RC032141"/>
      <node id="2122" label="RC033954"/>
      <node id="2118" label="RC035384"/>
      <node id="2115" label="RC036539"/>
      <node id="2111" label="RC037022"/>
      <node id="2107" label="RC037244"/>
      <node id="2102" label="RC037585"/>
      <node id="2098" label="RC041975"/>
      <node id="2094" label="RC046500"/>
      <node id="2091" label="RC046668"/>
      <node id="2087" label="RC049652"/>
      <node id="2082" label="RC050542"/>
      <node id="2078" label="RC053685"/>
      <node id="2075" label="RC067762"/>
      <node id="2070" label="RC071201"/>
      <node id="2066" label="RC072225"/>
      <node id="2062" label="RC074728"/>
      <node id="2056" label="RC075405"/>
      <node id="2052" label="RC075454"/>
      <node id="2048" label="RC077371"/>
      <node id="2044" label="RC078691"/>
      <node id="2042" label="RC074783-RcAP3.2"/>
      <node id="2039" label="RC081828"/>
      <node id="2036" label="RC010892"/>
      <node id="2034" label="RC012764"/>
      <node id="2031" label="RC015697"/>
      <node id="2028" label="RC018044"/>
      <node id="2025" label="RC022706"/>
      <node id="2022" label="RC025433"/>
      <node id="2020" label="RC034760"/>
      <node id="2017" label="RC038912"/>
      <node id="2014" label="RC039754"/>
      <node id="2011" label="RC041544"/>
      <node id="2008" label="RC053363"/>
      <node id="2005" label="RC055237"/>
      <node id="2002" label="RC058998"/>
      <node id="2000" label="RC059065"/>
      <node id="1997" label="RC060436"/>
      <node id="1995" label="RC060909"/>
      <node id="1991" label="RC062403"/>
      <node id="1988" label="RC062894"/>
      <node id="1986" label="RC068898"/>
      <node id="1983" label="RC070893"/>
      <node id="1981" label="RC069571-RcSEP2.1"/>
      <node id="1980" label="RC080118"/>
      <node id="1970" label="RC004516"/>
      <node id="1960" label="RC004689"/>
      <node id="1949" label="RC005059"/>
      <node id="1939" label="RC005695"/>
      <node id="1930" label="RC007051"/>
      <node id="1926" label="RC007196"/>
      <node id="1923" label="RC007657"/>
      <node id="1913" label="RC008632"/>
      <node id="1904" label="RC009347"/>
      <node id="1895" label="RC009973"/>
      <node id="1884" label="RC011493"/>
      <node id="1875" label="RC011520"/>
      <node id="1866" label="RC011860"/>
      <node id="1856" label="RC013067"/>
      <node id="1846" label="RC014793"/>
      <node id="1835" label="RC016414"/>
      <node id="1828" label="RC017113"/>
      <node id="1818" label="RC018233"/>
      <node id="1808" label="RC018412"/>
      <node id="1798" label="RC018471"/>
      <node id="1788" label="RC018820"/>
      <node id="1785" label="RC019431"/>
      <node id="1775" label="RC019516"/>
      <node id="1766" label="RC019564"/>
      <node id="1756" label="RC019688"/>
      <node id="1745" label="RC023677"/>
      <node id="1743" label="RC023740"/>
      <node id="1735" label="RC024727"/>
      <node id="1726" label="RC025985"/>
      <node id="1716" label="RC027301"/>
      <node id="1709" label="RC027753"/>
      <node id="1699" label="RC028131"/>
      <node id="1690" label="RC030882"/>
      <node id="1681" label="RC030975"/>
      <node id="1671" label="RC031301"/>
      <node id="1663" label="RC031984"/>
      <node id="1655" label="RC031994"/>
      <node id="1645" label="RC033465"/>
      <node id="1636" label="RC033467"/>
      <node id="1627" label="RC033797"/>
      <node id="1619" label="RC034101"/>
      <node id="1610" label="RC034706"/>
      <node id="1600" label="RC036418"/>
      <node id="1589" label="RC037061"/>
      <node id="1583" label="RC037515"/>
      <node id="1572" label="RC037619"/>
      <node id="1563" label="RC038221"/>
      <node id="1559" label="RC040193"/>
      <node id="1551" label="RC040200"/>
      <node id="1541" label="RC041560"/>
      <node id="1535" label="RC042457"/>
      <node id="1525" label="RC043536"/>
      <node id="1521" label="RC043880"/>
      <node id="1511" label="RC043897"/>
      <node id="1500" label="RC044086"/>
      <node id="1489" label="RC044122"/>
      <node id="1480" label="RC045647"/>
      <node id="1471" label="RC047170"/>
      <node id="1464" label="RC047631"/>
      <node id="1454" label="RC047901"/>
      <node id="1445" label="RC049084"/>
      <node id="1439" label="RC050622"/>
      <node id="1436" label="RC051557"/>
      <node id="1430" label="RC053722"/>
      <node id="1423" label="RC054405"/>
      <node id="1414" label="RC056910"/>
      <node id="1404" label="RC057400"/>
      <node id="1397" label="RC058328"/>
      <node id="1389" label="RC058560"/>
      <node id="1385" label="RC059057"/>
      <node id="1376" label="RC059222"/>
      <node id="1368" label="RC059896"/>
      <node id="1358" label="RC060424"/>
      <node id="1349" label="RC060947"/>
      <node id="1339" label="RC061999"/>
      <node id="1332" label="RC062386"/>
      <node id="1325" label="RC062494"/>
      <node id="1315" label="RC062706"/>
      <node id="1305" label="RC062790"/>
      <node id="1295" label="RC063836"/>
      <node id="1285" label="RC064191"/>
      <node id="1277" label="RC064211"/>
      <node id="1270" label="RC065057"/>
      <node id="1261" label="RC065419"/>
      <node id="1252" label="RC065639"/>
      <node id="1243" label="RC065707"/>
      <node id="1236" label="RC066746"/>
      <node id="1225" label="RC067308"/>
      <node id="1217" label="RC067726"/>
      <node id="1212" label="RC068202"/>
      <node id="1207" label="RC069449"/>
      <node id="1199" label="RC069855"/>
      <node id="1197" label="RC069950"/>
      <node id="1191" label="RC070257"/>
      <node id="1185" label="RC070353"/>
      <node id="1177" label="RC071001"/>
      <node id="1168" label="RC071587"/>
      <node id="1161" label="RC071855"/>
      <node id="1152" label="RC073173"/>
      <node id="1142" label="RC073914"/>
      <node id="1133" label="RC074300"/>
      <node id="1124" label="RC075356"/>
      <node id="1119" label="RC076243"/>
      <node id="1109" label="RC077792"/>
      <node id="1107" label="RC062898-RcSOC1.1"/>
      <node id="1102" label="RC081634"/>
      <node id="1097" label="RC006404"/>
      <node id="1093" label="RC017838"/>
      <node id="1087" label="RC017900"/>
      <node id="1083" label="RC019119"/>
      <node id="1079" label="RC021435"/>
      <node id="1075" label="RC023637"/>
      <node id="1072" label="RC024615"/>
      <node id="1067" label="RC027164"/>
      <node id="1064" label="RC027318"/>
      <node id="1060" label="RC029679"/>
      <node id="1057" label="RC032060"/>
      <node id="1053" label="RC034831"/>
      <node id="1049" label="RC036553"/>
      <node id="1045" label="RC040141"/>
      <node id="1042" label="RC041412"/>
      <node id="1038" label="RC042844"/>
      <node id="1034" label="RC048301"/>
      <node id="1030" label="RC048905"/>
      <node id="1025" label="RC050875"/>
      <node id="1022" label="RC055038"/>
      <node id="1019" label="RC067130"/>
      <node id="1015" label="RC067185"/>
      <node id="1011" label="RC067483"/>
      <node id="1007" label="RC068412"/>
      <node id="1003" label="RC069796"/>
      <node id="998" label="RC073024"/>
      <node id="993" label="RC074988"/>
      <node id="989" label="RC076554"/>
      <node id="986" label="RC077523"/>
      <node id="984" label="RC062163-RcAGL24.2"/>
      <node id="982" label="RC080411"/>
      <node id="980" label="RC006665"/>
      <node id="977" label="RC014330"/>
      <node id="974" label="RC019563"/>
      <node id="972" label="RC020652"/>
      <node id="970" label="RC021210"/>
      <node id="968" label="RC029444"/>
      <node id="966" label="RC030752"/>
      <node id="964" label="RC037793"/>
      <node id="962" label="RC038081"/>
      <node id="960" label="RC039819"/>
      <node id="957" label="RC044774"/>
      <node id="954" label="RC046058"/>
      <node id="952" label="RC069122"/>
      <node id="950" label="RC072114"/>
      <node id="948" label="RC074695"/>
      <node id="944" label="RC074834"/>
      <node id="942" label="RC061279-RcAGL24.2"/>
      <node id="940" label="RC075806"/>
      <node id="938" label="RC003800"/>
      <node id="936" label="RC005023"/>
      <node id="931" label="RC005915"/>
      <node id="928" label="RC008093"/>
      <node id="925" label="RC012577"/>
      <node id="922" label="RC014630"/>
      <node id="920" label="RC017047"/>
      <node id="918" label="RC018717"/>
      <node id="916" label="RC018803"/>
      <node id="914" label="RC018826"/>
      <node id="912" label="RC020604"/>
      <node id="910" label="RC020688"/>
      <node id="908" label="RC022095"/>
      <node id="906" label="RC022777"/>
      <node id="904" label="RC024874"/>
      <node id="902" label="RC025387"/>
      <node id="900" label="RC025893"/>
      <node id="898" label="RC026210"/>
      <node id="896" label="RC028084"/>
      <node id="893" label="RC028276"/>
      <node id="891" label="RC030110"/>
      <node id="888" label="RC031291"/>
      <node id="886" label="RC031807"/>
      <node id="884" label="RC040275"/>
      <node id="882" label="RC041248"/>
      <node id="880" label="RC041309"/>
      <node id="878" label="RC041451"/>
      <node id="876" label="RC042089"/>
      <node id="873" label="RC042308"/>
      <node id="871" label="RC044142"/>
      <node id="869" label="RC044923"/>
      <node id="867" label="RC045602"/>
      <node id="865" label="RC046169"/>
      <node id="863" label="RC046990"/>
      <node id="861" label="RC047396"/>
      <node id="859" label="RC051052"/>
      <node id="857" label="RC051840"/>
      <node id="855" label="RC052434"/>
      <node id="852" label="RC053549"/>
      <node id="850" label="RC058377"/>
      <node id="848" label="RC058835"/>
      <node id="846" label="RC059485"/>
      <node id="843" label="RC065087"/>
      <node id="838" label="RC066315"/>
      <node id="836" label="RC066352"/>
      <node id="834" label="RC070419"/>
      <node id="831" label="RC073093"/>
      <node id="829" label="RC074278"/>
      <node id="827" label="RC075621"/>
      <node id="825" label="RC076050"/>
      <node id="823" label="RC076561"/>
      <node id="821" label="RC079807"/>
      <node id="819" label="RC059345-RcAGL19.3"/>
      <node id="818" label="RC081079"/>
      <node id="816" label="RC011363"/>
      <node id="813" label="RC013621"/>
      <node id="811" label="RC013880"/>
      <node id="809" label="RC014274"/>
      <node id="807" label="RC018593"/>
      <node id="804" label="RC030907"/>
      <node id="802" label="RC031364"/>
      <node id="799" label="RC036213"/>
      <node id="797" label="RC037091"/>
      <node id="795" label="RC039645"/>
      <node id="793" label="RC052867"/>
      <node id="791" label="RC062713"/>
      <node id="789" label="RC063705"/>
      <node id="787" label="RC065131"/>
      <node id="785" label="RC057826-RcAGL19.3"/>
      <node id="784" label="RC074228"/>
      <node id="782" label="RC008244"/>
      <node id="774" label="RC012434"/>
      <node id="771" label="RC019006"/>
      <node id="768" label="RC020580"/>
      <node id="766" label="RC022581"/>
      <node id="763" label="RC025704"/>
      <node id="760" label="RC030622"/>
      <node id="752" label="RC031592"/>
      <node id="746" label="RC039985"/>
      <node id="743" label="RC053269"/>
      <node id="738" label="RC059388"/>
      <node id="733" label="RC070133"/>
      <node id="730" label="RC070932"/>
      <node id="724" label="RC080414"/>
      <node id="722" label="RC043958-RcSOC1.5"/>
      <node id="717" label="RC081654"/>
      <node id="710" label="RC003054"/>
      <node id="703" label="RC005073"/>
      <node id="696" label="RC006782"/>
      <node id="691" label="RC007524"/>
      <node id="684" label="RC008195"/>
      <node id="677" label="RC008480"/>
      <node id="672" label="RC011981"/>
      <node id="666" label="RC014939"/>
      <node id="659" label="RC018507"/>
      <node id="652" label="RC018559"/>
      <node id="649" label="RC018966"/>
      <node id="643" label="RC020155"/>
      <node id="636" label="RC021246"/>
      <node id="630" label="RC026070"/>
      <node id="623" label="RC026414"/>
      <node id="621" label="RC026875"/>
      <node id="615" label="RC028921"/>
      <node id="608" label="RC032617"/>
      <node id="602" label="RC037106"/>
      <node id="595" label="RC037720"/>
      <node id="593" label="RC038476"/>
      <node id="587" label="RC038498"/>
      <node id="580" label="RC039866"/>
      <node id="573" label="RC041707"/>
      <node id="566" label="RC042226"/>
      <node id="560" label="RC044141"/>
      <node id="553" label="RC044858"/>
      <node id="547" label="RC045596"/>
      <node id="540" label="RC046985"/>
      <node id="534" label="RC048575"/>
      <node id="527" label="RC050747"/>
      <node id="521" label="RC056751"/>
      <node id="514" label="RC059762"/>
      <node id="509" label="RC060523"/>
      <node id="503" label="RC062341"/>
      <node id="501" label="RC062415"/>
      <node id="494" label="RC062603"/>
      <node id="487" label="RC064904"/>
      <node id="480" label="RC069358"/>
      <node id="473" label="RC071801"/>
      <node id="466" label="RC071846"/>
      <node id="459" label="RC072980"/>
      <node id="452" label="RC073080"/>
      <node id="445" label="RC074042"/>
      <node id="438" label="RC075097"/>
      <node id="431" label="RC079353"/>
      <node id="428" label="RC080235"/>
      <node id="426" label="RC042019-RcPI5"/>
      <node id="425" label="RC082684"/>
      <node id="423" label="RC007405"/>
      <node id="420" label="RC023423"/>
      <node id="418" label="RC029288"/>
      <node id="416" label="RC032803"/>
      <node id="414" label="RC039296"/>
      <node id="412" label="RC041338-RcAP3.2"/>
      <node id="411" label="RC045336"/>
      <node id="409" label="RC034630"/>
      <node id="407" label="RC054898"/>
      <node id="405" label="RC040855-RcSEP4.1"/>
      <node id="404" label="RC066927"/>
      <node id="398" label="RC005318-RcSOC1.1"/>
      <node id="397" label="RC039480"/>
      <node id="395" label="RC037764-RcSOC1.1"/>
      <node id="392" label="RC065542"/>
      <node id="389" label="RC018933"/>
      <node id="383" label="RC038758"/>
      <node id="381" label="RC029563-RcPI5"/>
      <node id="378" label="RC049313"/>
      <node id="375" label="RC008443"/>
      <node id="372" label="RC036283"/>
      <node id="369" label="RC037294"/>
      <node id="367" label="RC040450"/>
      <node id="365" label="RC025470-RcSOC1.4"/>
      <node id="363" label="RC041934"/>
      <node id="361" label="RC013814"/>
      <node id="358" label="RC015240"/>
      <node id="354" label="RC023567"/>
      <node id="350" label="RC036898"/>
      <node id="347" label="RC076075"/>
      <node id="345" label="RC025337-RcPI4"/>
      <node id="342" label="RC081393"/>
      <node id="339" label="RC008206"/>
      <node id="336" label="RC016637"/>
      <node id="333" label="RC021333"/>
      <node id="330" label="RC027759"/>
      <node id="327" label="RC047407"/>
      <node id="325" label="RC019456-RcSOC1.1"/>
      <node id="323" label="RC064111"/>
      <node id="320" label="RC061685"/>
      <node id="318" label="RC019290-RcAGL24.1"/>
      <node id="317" label="RC074614"/>
      <node id="315" label="RC000651"/>
      <node id="313" label="RC028302"/>
      <node id="311" label="RC031986"/>
      <node id="309" label="RC034422"/>
      <node id="307" label="RC044507"/>
      <node id="305" label="RC014697-RcSOC1.4"/>
      <node id="304" label="RC067830"/>
      <node id="302" label="RC002103"/>
      <node id="300" label="RC002368"/>
      <node id="298" label="RC008134"/>
      <node id="296" label="RC008665"/>
      <node id="294" label="RC011969"/>
      <node id="292" label="RC012177"/>
      <node id="290" label="RC012340"/>
      <node id="288" label="RC013675"/>
      <node id="286" label="RC013714"/>
      <node id="284" label="RC013953"/>
      <node id="282" label="RC014466"/>
      <node id="280" label="RC016454"/>
      <node id="278" label="RC020682"/>
      <node id="276" label="RC020882"/>
      <node id="274" label="RC022205"/>
      <node id="272" label="RC023320"/>
      <node id="270" label="RC026777"/>
      <node id="268" label="RC027089"/>
      <node id="266" label="RC028531"/>
      <node id="264" label="RC028655"/>
      <node id="262" label="RC028696"/>
      <node id="260" label="RC029037"/>
      <node id="258" label="RC029709"/>
      <node id="256" label="RC030308"/>
      <node id="254" label="RC031583"/>
      <node id="252" label="RC031723"/>
      <node id="250" label="RC032845"/>
      <node id="248" label="RC032986"/>
      <node id="246" label="RC034206"/>
      <node id="244" label="RC035404"/>
      <node id="242" label="RC036303"/>
      <node id="240" label="RC037090"/>
      <node id="238" label="RC037866"/>
      <node id="236" label="RC043323"/>
      <node id="234" label="RC043372"/>
      <node id="232" label="RC044232"/>
      <node id="230" label="RC046164"/>
      <node id="228" label="RC047011"/>
      <node id="226" label="RC047201"/>
      <node id="224" label="RC049877"/>
      <node id="222" label="RC050026"/>
      <node id="220" label="RC050559"/>
      <node id="218" label="RC051122"/>
      <node id="216" label="RC051914"/>
      <node id="214" label="RC052838"/>
      <node id="212" label="RC057571"/>
      <node id="210" label="RC058865"/>
      <node id="208" label="RC059482"/>
      <node id="206" label="RC063878"/>
      <node id="204" label="RC064150"/>
      <node id="202" label="RC064374"/>
      <node id="200" label="RC064876"/>
      <node id="198" label="RC068478"/>
      <node id="196" label="RC069962"/>
      <node id="194" label="RC070305"/>
      <node id="192" label="RC070719"/>
      <node id="190" label="RC071743"/>
      <node id="188" label="RC073067"/>
      <node id="186" label="RC077472"/>
      <node id="184" label="RC082018"/>
      <node id="182" label="RC082634"/>
      <node id="180" label="RC013947-RcAGL42.2"/>
      <node id="179" label="RC082951"/>
      <node id="177" label="RC003984"/>
      <node id="175" label="RC007466"/>
      <node id="173" label="RC011996"/>
      <node id="171" label="RC013432"/>
      <node id="169" label="RC016086"/>
      <node id="167" label="RC027951"/>
      <node id="165" label="RC033976"/>
      <node id="163" label="RC036901"/>
      <node id="161" label="RC043770"/>
      <node id="159" label="RC045221"/>
      <node id="157" label="RC047340"/>
      <node id="155" label="RC049665"/>
      <node id="153" label="RC051003"/>
      <node id="151" label="RC053655"/>
      <node id="149" label="RC057004"/>
      <node id="147" label="RC058444"/>
      <node id="145" label="RC059401"/>
      <node id="143" label="RC062980"/>
      <node id="141" label="RC070524"/>
      <node id="139" label="RC071488"/>
      <node id="137" label="RC074216"/>
      <node id="135" label="RC079362"/>
      <node id="133" label="RC012828-RcAGL24.2"/>
      <node id="132" label="RC083002"/>
      <node id="130" label="RC034305"/>
      <node id="128" label="RC035381"/>
      <node id="126" label="RC041052"/>
      <node id="124" label="RC052793"/>
      <node id="122" label="RC054076"/>
      <node id="120" label="RC061344"/>
      <node id="118" label="RC069904"/>
      <node id="115" label="RC071847"/>
      <node id="113" label="RC073856"/>
      <node id="110" label="RC077197"/>
      <node id="108" label="RC008108-RcSEP3.1"/>
      <node id="107" label="RC081218"/>
      <node id="105" label="RC016381"/>
      <node id="103" label="RC004090-RcSOC1.1"/>
      <node id="102" label="RC019585"/>
      <node id="100" label="RC011200"/>
      <node id="98" label="RC027623"/>
      <node id="96" label="RC036142"/>
      <node id="94" label="RC060777"/>
      <node id="92" label="RC066242"/>
      <node id="90" label="RC066557"/>
      <node id="88" label="RC074379"/>
      <node id="86" label="RC001958-RcSEP2.1"/>
      <node id="85" label="RC075532"/>
      <node id="83" label="RC018305"/>
      <node id="81" label="RC038020"/>
      <node id="79" label="RC061553"/>
      <node id="77" label="RC063391"/>
      <node id="75" label="RC001750-RcPI3"/>
      <node id="74" label="RC076474"/>
      <node id="72" label="RC029453"/>
      <node id="70" label="RC000470-RcAP3.2"/>
      <node id="69" label="RC053834"/>
      <node id="67" label="RC000382-RcPI4"/>
      <node id="65" label="RC003999"/>
      <node id="63" label="RC000216-RcAP3.3"/>
      <node id="62" label="RC001770"/>
      <edge id="3122" label="RC001119 (CO) RC001750-RcPI3" source="3121" target="75" cy:directed="1"/>
      <edge id="3120" label="RC001147 (CO) RC001750-RcPI3" source="3119" target="75" cy:directed="1"/>
      <edge id="3118" label="RC002479 (CO) RC041338-RcAP3.2" source="3115" target="412" cy:directed="1"/>
      <edge id="3117" label="RC002479 (CO) RC001750-RcPI3" source="3115" target="75" cy:directed="1"/>
      <edge id="3116" label="RC002479 (CO) RC000470-RcAP3.2" source="3115" target="70" cy:directed="1"/>
      <edge id="3114" label="RC003345 (CO) RC042019-RcPI5" source="3111" target="426" cy:directed="1"/>
      <edge id="3113" label="RC003345 (CO) RC029563-RcPI5" source="3111" target="381" cy:directed="1"/>
      <edge id="3112" label="RC003345 (CO) RC001750-RcPI3" source="3111" target="75" cy:directed="1"/>
      <edge id="3110" label="RC004281 (CO) RC042019-RcPI5" source="3107" target="426" cy:directed="1"/>
      <edge id="3109" label="RC004281 (CO) RC029563-RcPI5" source="3107" target="381" cy:directed="1"/>
      <edge id="3108" label="RC004281 (CO) RC001750-RcPI3" source="3107" target="75" cy:directed="1"/>
      <edge id="3106" label="RC004656 (CO) RC001750-RcPI3" source="3105" target="75" cy:directed="1"/>
      <edge id="3104" label="RC005966 (CO) RC001750-RcPI3" source="3103" target="75" cy:directed="1"/>
      <edge id="3102" label="RC011622 (CO) RC042019-RcPI5" source="3100" target="426" cy:directed="1"/>
      <edge id="3101" label="RC011622 (CO) RC025337-RcPI4" source="3100" target="345" cy:directed="1"/>
      <edge id="3099" label="RC011887 (CO) RC074783-RcAP3.2" source="3095" target="2042" cy:directed="1"/>
      <edge id="3098" label="RC011887 (CO) RC041338-RcAP3.2" source="3095" target="412" cy:directed="1"/>
      <edge id="3097" label="RC011887 (CO) RC001958-RcSEP2.1" source="3095" target="86" cy:directed="1"/>
      <edge id="3096" label="RC011887 (CO) RC000470-RcAP3.2" source="3095" target="70" cy:directed="1"/>
      <edge id="3094" label="RC012196 (CO) RC042019-RcPI5" source="3090" target="426" cy:directed="1"/>
      <edge id="3093" label="RC012196 (CO) RC029563-RcPI5" source="3090" target="381" cy:directed="1"/>
      <edge id="3092" label="RC012196 (CO) RC025337-RcPI4" source="3090" target="345" cy:directed="1"/>
      <edge id="3091" label="RC012196 (CO) RC000382-RcPI4" source="3090" target="67" cy:directed="1"/>
      <edge id="3089" label="RC013535 (CO) RC001750-RcPI3" source="3088" target="75" cy:directed="1"/>
      <edge id="3087" label="RC014815 (CO) RC041338-RcAP3.2" source="3084" target="412" cy:directed="1"/>
      <edge id="3086" label="RC014815 (CO) RC001750-RcPI3" source="3084" target="75" cy:directed="1"/>
      <edge id="3085" label="RC014815 (CO) RC000470-RcAP3.2" source="3084" target="70" cy:directed="1"/>
      <edge id="3083" label="RC021060 (CO) RC001750-RcPI3" source="3082" target="75" cy:directed="1"/>
      <edge id="3081" label="RC021821 (CO) RC001750-RcPI3" source="3080" target="75" cy:directed="1"/>
      <edge id="3079" label="RC021931 (CO) RC001750-RcPI3" source="3078" target="75" cy:directed="1"/>
      <edge id="3077" label="RC023612 (CO) RC001750-RcPI3" source="3076" target="75" cy:directed="1"/>
      <edge id="3075" label="RC027260 (CO) RC074783-RcAP3.2" source="3071" target="2042" cy:directed="1"/>
      <edge id="3074" label="RC027260 (CO) RC041338-RcAP3.2" source="3071" target="412" cy:directed="1"/>
      <edge id="3073" label="RC027260 (CO) RC001750-RcPI3" source="3071" target="75" cy:directed="1"/>
      <edge id="3072" label="RC027260 (CO) RC000470-RcAP3.2" source="3071" target="70" cy:directed="1"/>
      <edge id="3070" label="RC027733 (CO) RC074783-RcAP3.2" source="3066" target="2042" cy:directed="1"/>
      <edge id="3069" label="RC027733 (CO) RC041338-RcAP3.2" source="3066" target="412" cy:directed="1"/>
      <edge id="3068" label="RC027733 (CO) RC001750-RcPI3" source="3066" target="75" cy:directed="1"/>
      <edge id="3067" label="RC027733 (CO) RC000470-RcAP3.2" source="3066" target="70" cy:directed="1"/>
      <edge id="3065" label="RC028781 (CO) RC029563-RcPI5" source="3063" target="381" cy:directed="1"/>
      <edge id="3064" label="RC028781 (CO) RC001750-RcPI3" source="3063" target="75" cy:directed="1"/>
      <edge id="3062" label="RC030357 (CO) RC001750-RcPI3" source="3061" target="75" cy:directed="1"/>
      <edge id="3060" label="RC031048 (CO) RC001750-RcPI3" source="3058" target="75" cy:directed="1"/>
      <edge id="3059" label="RC031048 (CO) RC000470-RcAP3.2" source="3058" target="70" cy:directed="1"/>
      <edge id="3057" label="RC034278 (CO) RC025337-RcPI4" source="3056" target="345" cy:directed="1"/>
      <edge id="3055" label="RC035528 (CO) RC001750-RcPI3" source="3053" target="75" cy:directed="1"/>
      <edge id="3054" label="RC035528 (CO) RC000470-RcAP3.2" source="3053" target="70" cy:directed="1"/>
      <edge id="3052" label="RC035646 (CO) RC001750-RcPI3" source="3051" target="75" cy:directed="1"/>
      <edge id="3050" label="RC036053 (CO) RC074783-RcAP3.2" source="3045" target="2042" cy:directed="1"/>
      <edge id="3049" label="RC036053 (CO) RC042019-RcPI5" source="3045" target="426" cy:directed="1"/>
      <edge id="3048" label="RC036053 (CO) RC029563-RcPI5" source="3045" target="381" cy:directed="1"/>
      <edge id="3047" label="RC036053 (CO) RC001750-RcPI3" source="3045" target="75" cy:directed="1"/>
      <edge id="3046" label="RC036053 (CO) RC000470-RcAP3.2" source="3045" target="70" cy:directed="1"/>
      <edge id="3044" label="RC040848 (CO) RC001750-RcPI3" source="3042" target="75" cy:directed="1"/>
      <edge id="3043" label="RC040848 (CO) RC000470-RcAP3.2" source="3042" target="70" cy:directed="1"/>
      <edge id="3041" label="RC046903 (CO) RC001750-RcPI3" source="3040" target="75" cy:directed="1"/>
      <edge id="3039" label="RC047717 (CO) RC042019-RcPI5" source="3037" target="426" cy:directed="1"/>
      <edge id="3038" label="RC047717 (CO) RC001750-RcPI3" source="3037" target="75" cy:directed="1"/>
      <edge id="3036" label="RC047830 (CO) RC001750-RcPI3" source="3035" target="75" cy:directed="1"/>
      <edge id="3034" label="RC050708 (CO) RC041338-RcAP3.2" source="3031" target="412" cy:directed="1"/>
      <edge id="3033" label="RC050708 (CO) RC001750-RcPI3" source="3031" target="75" cy:directed="1"/>
      <edge id="3032" label="RC050708 (CO) RC000470-RcAP3.2" source="3031" target="70" cy:directed="1"/>
      <edge id="3030" label="RC051277 (CO) RC001750-RcPI3" source="3029" target="75" cy:directed="1"/>
      <edge id="3028" label="RC054305 (CO) RC042019-RcPI5" source="3023" target="426" cy:directed="1"/>
      <edge id="3027" label="RC054305 (CO) RC029563-RcPI5" source="3023" target="381" cy:directed="1"/>
      <edge id="3026" label="RC054305 (CO) RC025337-RcPI4" source="3023" target="345" cy:directed="1"/>
      <edge id="3025" label="RC054305 (CO) RC000382-RcPI4" source="3023" target="67" cy:directed="1"/>
      <edge id="3024" label="RC054305 (CO) RC000216-RcAP3.3" source="3023" target="63" cy:directed="1"/>
      <edge id="3022" label="RC054676 (CO) RC042019-RcPI5" source="3019" target="426" cy:directed="1"/>
      <edge id="3021" label="RC054676 (CO) RC029563-RcPI5" source="3019" target="381" cy:directed="1"/>
      <edge id="3020" label="RC054676 (CO) RC001750-RcPI3" source="3019" target="75" cy:directed="1"/>
      <edge id="3018" label="RC054805 (CO) RC025337-RcPI4" source="3015" target="345" cy:directed="1"/>
      <edge id="3017" label="RC054805 (CO) RC000382-RcPI4" source="3015" target="67" cy:directed="1"/>
      <edge id="3016" label="RC054805 (CO) RC000216-RcAP3.3" source="3015" target="63" cy:directed="1"/>
      <edge id="3014" label="RC055641 (CO) RC025337-RcPI4" source="3011" target="345" cy:directed="1"/>
      <edge id="3013" label="RC055641 (CO) RC000382-RcPI4" source="3011" target="67" cy:directed="1"/>
      <edge id="3012" label="RC055641 (CO) RC000216-RcAP3.3" source="3011" target="63" cy:directed="1"/>
      <edge id="3010" label="RC062053 (CO) RC001750-RcPI3" source="3009" target="75" cy:directed="1"/>
      <edge id="3008" label="RC066665 (CO) RC074783-RcAP3.2" source="3004" target="2042" cy:directed="1"/>
      <edge id="3007" label="RC066665 (CO) RC041338-RcAP3.2" source="3004" target="412" cy:directed="1"/>
      <edge id="3006" label="RC066665 (CO) RC001750-RcPI3" source="3004" target="75" cy:directed="1"/>
      <edge id="3005" label="RC066665 (CO) RC000470-RcAP3.2" source="3004" target="70" cy:directed="1"/>
      <edge id="3003" label="RC068611 (CO) RC042019-RcPI5" source="2998" target="426" cy:directed="1"/>
      <edge id="3002" label="RC068611 (CO) RC029563-RcPI5" source="2998" target="381" cy:directed="1"/>
      <edge id="3001" label="RC068611 (CO) RC025337-RcPI4" source="2998" target="345" cy:directed="1"/>
      <edge id="3000" label="RC068611 (CO) RC001750-RcPI3" source="2998" target="75" cy:directed="1"/>
      <edge id="2999" label="RC068611 (CO) RC000382-RcPI4" source="2998" target="67" cy:directed="1"/>
      <edge id="2997" label="RC073286 (CO) RC074783-RcAP3.2" source="2993" target="2042" cy:directed="1"/>
      <edge id="2996" label="RC073286 (CO) RC041338-RcAP3.2" source="2993" target="412" cy:directed="1"/>
      <edge id="2995" label="RC073286 (CO) RC001750-RcPI3" source="2993" target="75" cy:directed="1"/>
      <edge id="2994" label="RC073286 (CO) RC000470-RcAP3.2" source="2993" target="70" cy:directed="1"/>
      <edge id="2992" label="RC075603 (CO) RC001750-RcPI3" source="2991" target="75" cy:directed="1"/>
      <edge id="2990" label="RC075882 (CO) RC042019-RcPI5" source="2988" target="426" cy:directed="1"/>
      <edge id="2989" label="RC075882 (CO) RC001750-RcPI3" source="2988" target="75" cy:directed="1"/>
      <edge id="2987" label="RC081029 (CO) RC001750-RcPI3" source="2985" target="75" cy:directed="1"/>
      <edge id="2986" label="RC081029 (CO) RC000470-RcAP3.2" source="2985" target="70" cy:directed="1"/>
      <edge id="2984" label="RC081087 (CO) RC029563-RcPI5" source="2980" target="381" cy:directed="1"/>
      <edge id="2983" label="RC081087 (CO) RC025337-RcPI4" source="2980" target="345" cy:directed="1"/>
      <edge id="2982" label="RC081087 (CO) RC000382-RcPI4" source="2980" target="67" cy:directed="1"/>
      <edge id="2981" label="RC081087 (CO) RC000216-RcAP3.3" source="2980" target="63" cy:directed="1"/>
      <edge id="2977" label="RC054232 (CO) RC001958-RcSEP2.1" source="2976" target="86" cy:directed="1"/>
      <edge id="2975" label="RC009839 (CO) RC037764-RcSOC1.1" source="2969" target="395" cy:directed="1"/>
      <edge id="2974" label="RC009839 (CO) RC025470-RcSOC1.4" source="2969" target="365" cy:directed="1"/>
      <edge id="2973" label="RC009839 (CO) RC019456-RcSOC1.1" source="2969" target="325" cy:directed="1"/>
      <edge id="2972" label="RC009839 (CO) RC014697-RcSOC1.4" source="2969" target="305" cy:directed="1"/>
      <edge id="2971" label="RC009839 (CO) RC005318-RcSOC1.1" source="2969" target="398" cy:directed="1"/>
      <edge id="2970" label="RC009839 (CO) RC004090-RcSOC1.1" source="2969" target="103" cy:directed="1"/>
      <edge id="2968" label="RC020382 (CO) RC037764-RcSOC1.1" source="2963" target="395" cy:directed="1"/>
      <edge id="2967" label="RC020382 (CO) RC025470-RcSOC1.4" source="2963" target="365" cy:directed="1"/>
      <edge id="2966" label="RC020382 (CO) RC014697-RcSOC1.4" source="2963" target="305" cy:directed="1"/>
      <edge id="2965" label="RC020382 (CO) RC005318-RcSOC1.1" source="2963" target="398" cy:directed="1"/>
      <edge id="2964" label="RC020382 (CO) RC004090-RcSOC1.1" source="2963" target="103" cy:directed="1"/>
      <edge id="2962" label="RC024458 (CO) RC037764-RcSOC1.1" source="2956" target="395" cy:directed="1"/>
      <edge id="2961" label="RC024458 (CO) RC025470-RcSOC1.4" source="2956" target="365" cy:directed="1"/>
      <edge id="2960" label="RC024458 (CO) RC019456-RcSOC1.1" source="2956" target="325" cy:directed="1"/>
      <edge id="2959" label="RC024458 (CO) RC014697-RcSOC1.4" source="2956" target="305" cy:directed="1"/>
      <edge id="2958" label="RC024458 (CO) RC005318-RcSOC1.1" source="2956" target="398" cy:directed="1"/>
      <edge id="2957" label="RC024458 (CO) RC004090-RcSOC1.1" source="2956" target="103" cy:directed="1"/>
      <edge id="2955" label="RC029613 (CO) RC037764-RcSOC1.1" source="2949" target="395" cy:directed="1"/>
      <edge id="2954" label="RC029613 (CO) RC025470-RcSOC1.4" source="2949" target="365" cy:directed="1"/>
      <edge id="2953" label="RC029613 (CO) RC019456-RcSOC1.1" source="2949" target="325" cy:directed="1"/>
      <edge id="2952" label="RC029613 (CO) RC014697-RcSOC1.4" source="2949" target="305" cy:directed="1"/>
      <edge id="2951" label="RC029613 (CO) RC005318-RcSOC1.1" source="2949" target="398" cy:directed="1"/>
      <edge id="2950" label="RC029613 (CO) RC004090-RcSOC1.1" source="2949" target="103" cy:directed="1"/>
      <edge id="2948" label="RC043572 (CO) RC037764-RcSOC1.1" source="2942" target="395" cy:directed="1"/>
      <edge id="2947" label="RC043572 (CO) RC025470-RcSOC1.4" source="2942" target="365" cy:directed="1"/>
      <edge id="2946" label="RC043572 (CO) RC019456-RcSOC1.1" source="2942" target="325" cy:directed="1"/>
      <edge id="2945" label="RC043572 (CO) RC014697-RcSOC1.4" source="2942" target="305" cy:directed="1"/>
      <edge id="2944" label="RC043572 (CO) RC005318-RcSOC1.1" source="2942" target="398" cy:directed="1"/>
      <edge id="2943" label="RC043572 (CO) RC004090-RcSOC1.1" source="2942" target="103" cy:directed="1"/>
      <edge id="2941" label="RC048962 (CO) RC037764-RcSOC1.1" source="2936" target="395" cy:directed="1"/>
      <edge id="2940" label="RC048962 (CO) RC025470-RcSOC1.4" source="2936" target="365" cy:directed="1"/>
      <edge id="2939" label="RC048962 (CO) RC019456-RcSOC1.1" source="2936" target="325" cy:directed="1"/>
      <edge id="2938" label="RC048962 (CO) RC014697-RcSOC1.4" source="2936" target="305" cy:directed="1"/>
      <edge id="2937" label="RC048962 (CO) RC005318-RcSOC1.1" source="2936" target="398" cy:directed="1"/>
      <edge id="2935" label="RC040000 (CO) RC061279-RcAGL24.2" source="2933" target="942" cy:directed="1"/>
      <edge id="2934" label="RC040000 (CO) RC012828-RcAGL24.2" source="2933" target="133" cy:directed="1"/>
      <edge id="2932" label="RC065488 (CO) RC012828-RcAGL24.2" source="2931" target="133" cy:directed="1"/>
      <edge id="2930" label="RC005444 (CO) RC014697-RcSOC1.4" source="2928" target="305" cy:directed="1"/>
      <edge id="2929" label="RC005444 (CO) RC005318-RcSOC1.1" source="2928" target="398" cy:directed="1"/>
      <edge id="2927" label="RC015696 (CO) RC062898-RcSOC1.1" source="2919" target="1107" cy:directed="1"/>
      <edge id="2926" label="RC015696 (CO) RC043958-RcSOC1.5" source="2919" target="722" cy:directed="1"/>
      <edge id="2925" label="RC015696 (CO) RC037764-RcSOC1.1" source="2919" target="395" cy:directed="1"/>
      <edge id="2924" label="RC015696 (CO) RC025470-RcSOC1.4" source="2919" target="365" cy:directed="1"/>
      <edge id="2923" label="RC015696 (CO) RC019456-RcSOC1.1" source="2919" target="325" cy:directed="1"/>
      <edge id="2922" label="RC015696 (CO) RC014697-RcSOC1.4" source="2919" target="305" cy:directed="1"/>
      <edge id="2921" label="RC015696 (CO) RC005318-RcSOC1.1" source="2919" target="398" cy:directed="1"/>
      <edge id="2920" label="RC015696 (CO) RC004090-RcSOC1.1" source="2919" target="103" cy:directed="1"/>
      <edge id="2918" label="RC017749 (CO) RC014697-RcSOC1.4" source="2917" target="305" cy:directed="1"/>
      <edge id="2916" label="RC017842 (CO) RC014697-RcSOC1.4" source="2915" target="305" cy:directed="1"/>
      <edge id="2914" label="RC018610 (CO) RC062898-RcSOC1.1" source="2906" target="1107" cy:directed="1"/>
      <edge id="2913" label="RC018610 (CO) RC043958-RcSOC1.5" source="2906" target="722" cy:directed="1"/>
      <edge id="2912" label="RC018610 (CO) RC037764-RcSOC1.1" source="2906" target="395" cy:directed="1"/>
      <edge id="2911" label="RC018610 (CO) RC025470-RcSOC1.4" source="2906" target="365" cy:directed="1"/>
      <edge id="2910" label="RC018610 (CO) RC019456-RcSOC1.1" source="2906" target="325" cy:directed="1"/>
      <edge id="2909" label="RC018610 (CO) RC014697-RcSOC1.4" source="2906" target="305" cy:directed="1"/>
      <edge id="2908" label="RC018610 (CO) RC005318-RcSOC1.1" source="2906" target="398" cy:directed="1"/>
      <edge id="2907" label="RC018610 (CO) RC004090-RcSOC1.1" source="2906" target="103" cy:directed="1"/>
      <edge id="2905" label="RC020834 (CO) RC062898-RcSOC1.1" source="2896" target="1107" cy:directed="1"/>
      <edge id="2904" label="RC020834 (CO) RC057826-RcAGL19.3" source="2896" target="785" cy:directed="1"/>
      <edge id="2903" label="RC020834 (CO) RC043958-RcSOC1.5" source="2896" target="722" cy:directed="1"/>
      <edge id="2902" label="RC020834 (CO) RC037764-RcSOC1.1" source="2896" target="395" cy:directed="1"/>
      <edge id="2901" label="RC020834 (CO) RC025470-RcSOC1.4" source="2896" target="365" cy:directed="1"/>
      <edge id="2900" label="RC020834 (CO) RC019456-RcSOC1.1" source="2896" target="325" cy:directed="1"/>
      <edge id="2899" label="RC020834 (CO) RC014697-RcSOC1.4" source="2896" target="305" cy:directed="1"/>
      <edge id="2898" label="RC020834 (CO) RC005318-RcSOC1.1" source="2896" target="398" cy:directed="1"/>
      <edge id="2897" label="RC020834 (CO) RC004090-RcSOC1.1" source="2896" target="103" cy:directed="1"/>
      <edge id="2895" label="RC026892 (CO) RC014697-RcSOC1.4" source="2894" target="305" cy:directed="1"/>
      <edge id="2893" label="RC031293 (CO) RC057826-RcAGL19.3" source="2892" target="785" cy:directed="1"/>
      <edge id="2891" label="RC032464 (CO) RC062898-RcSOC1.1" source="2889" target="1107" cy:directed="1"/>
      <edge id="2890" label="RC032464 (CO) RC014697-RcSOC1.4" source="2889" target="305" cy:directed="1"/>
      <edge id="2888" label="RC044272 (CO) RC062898-RcSOC1.1" source="2881" target="1107" cy:directed="1"/>
      <edge id="2887" label="RC044272 (CO) RC043958-RcSOC1.5" source="2881" target="722" cy:directed="1"/>
      <edge id="2886" label="RC044272 (CO) RC037764-RcSOC1.1" source="2881" target="395" cy:directed="1"/>
      <edge id="2885" label="RC044272 (CO) RC025470-RcSOC1.4" source="2881" target="365" cy:directed="1"/>
      <edge id="2884" label="RC044272 (CO) RC014697-RcSOC1.4" source="2881" target="305" cy:directed="1"/>
      <edge id="2883" label="RC044272 (CO) RC005318-RcSOC1.1" source="2881" target="398" cy:directed="1"/>
      <edge id="2882" label="RC044272 (CO) RC004090-RcSOC1.1" source="2881" target="103" cy:directed="1"/>
      <edge id="2880" label="RC062453 (CO) RC062898-RcSOC1.1" source="2872" target="1107" cy:directed="1"/>
      <edge id="2879" label="RC062453 (CO) RC043958-RcSOC1.5" source="2872" target="722" cy:directed="1"/>
      <edge id="2878" label="RC062453 (CO) RC037764-RcSOC1.1" source="2872" target="395" cy:directed="1"/>
      <edge id="2877" label="RC062453 (CO) RC025470-RcSOC1.4" source="2872" target="365" cy:directed="1"/>
      <edge id="2876" label="RC062453 (CO) RC019456-RcSOC1.1" source="2872" target="325" cy:directed="1"/>
      <edge id="2875" label="RC062453 (CO) RC014697-RcSOC1.4" source="2872" target="305" cy:directed="1"/>
      <edge id="2874" label="RC062453 (CO) RC005318-RcSOC1.1" source="2872" target="398" cy:directed="1"/>
      <edge id="2873" label="RC062453 (CO) RC004090-RcSOC1.1" source="2872" target="103" cy:directed="1"/>
      <edge id="2871" label="RC000564 (CO) RC062898-RcSOC1.1" source="2863" target="1107" cy:directed="1"/>
      <edge id="2870" label="RC000564 (CO) RC043958-RcSOC1.5" source="2863" target="722" cy:directed="1"/>
      <edge id="2869" label="RC000564 (CO) RC037764-RcSOC1.1" source="2863" target="395" cy:directed="1"/>
      <edge id="2868" label="RC000564 (CO) RC025470-RcSOC1.4" source="2863" target="365" cy:directed="1"/>
      <edge id="2867" label="RC000564 (CO) RC019456-RcSOC1.1" source="2863" target="325" cy:directed="1"/>
      <edge id="2866" label="RC000564 (CO) RC014697-RcSOC1.4" source="2863" target="305" cy:directed="1"/>
      <edge id="2865" label="RC000564 (CO) RC005318-RcSOC1.1" source="2863" target="398" cy:directed="1"/>
      <edge id="2864" label="RC000564 (CO) RC004090-RcSOC1.1" source="2863" target="103" cy:directed="1"/>
      <edge id="2862" label="RC002457 (CO) RC062898-RcSOC1.1" source="2854" target="1107" cy:directed="1"/>
      <edge id="2861" label="RC002457 (CO) RC043958-RcSOC1.5" source="2854" target="722" cy:directed="1"/>
      <edge id="2860" label="RC002457 (CO) RC037764-RcSOC1.1" source="2854" target="395" cy:directed="1"/>
      <edge id="2859" label="RC002457 (CO) RC025470-RcSOC1.4" source="2854" target="365" cy:directed="1"/>
      <edge id="2858" label="RC002457 (CO) RC019456-RcSOC1.1" source="2854" target="325" cy:directed="1"/>
      <edge id="2857" label="RC002457 (CO) RC014697-RcSOC1.4" source="2854" target="305" cy:directed="1"/>
      <edge id="2856" label="RC002457 (CO) RC005318-RcSOC1.1" source="2854" target="398" cy:directed="1"/>
      <edge id="2855" label="RC002457 (CO) RC004090-RcSOC1.1" source="2854" target="103" cy:directed="1"/>
      <edge id="2853" label="RC003823 (CO) RC062898-RcSOC1.1" source="2844" target="1107" cy:directed="1"/>
      <edge id="2852" label="RC003823 (CO) RC043958-RcSOC1.5" source="2844" target="722" cy:directed="1"/>
      <edge id="2851" label="RC003823 (CO) RC037764-RcSOC1.1" source="2844" target="395" cy:directed="1"/>
      <edge id="2850" label="RC003823 (CO) RC025470-RcSOC1.4" source="2844" target="365" cy:directed="1"/>
      <edge id="2849" label="RC003823 (CO) RC019456-RcSOC1.1" source="2844" target="325" cy:directed="1"/>
      <edge id="2848" label="RC003823 (CO) RC014697-RcSOC1.4" source="2844" target="305" cy:directed="1"/>
      <edge id="2847" label="RC003823 (CO) RC013947-RcAGL42.2" source="2844" target="180" cy:directed="1"/>
      <edge id="2846" label="RC003823 (CO) RC005318-RcSOC1.1" source="2844" target="398" cy:directed="1"/>
      <edge id="2845" label="RC003823 (CO) RC004090-RcSOC1.1" source="2844" target="103" cy:directed="1"/>
      <edge id="2843" label="RC005095 (CO) RC062898-RcSOC1.1" source="2835" target="1107" cy:directed="1"/>
      <edge id="2842" label="RC005095 (CO) RC043958-RcSOC1.5" source="2835" target="722" cy:directed="1"/>
      <edge id="2841" label="RC005095 (CO) RC037764-RcSOC1.1" source="2835" target="395" cy:directed="1"/>
      <edge id="2840" label="RC005095 (CO) RC025470-RcSOC1.4" source="2835" target="365" cy:directed="1"/>
      <edge id="2839" label="RC005095 (CO) RC019456-RcSOC1.1" source="2835" target="325" cy:directed="1"/>
      <edge id="2838" label="RC005095 (CO) RC014697-RcSOC1.4" source="2835" target="305" cy:directed="1"/>
      <edge id="2837" label="RC005095 (CO) RC005318-RcSOC1.1" source="2835" target="398" cy:directed="1"/>
      <edge id="2836" label="RC005095 (CO) RC004090-RcSOC1.1" source="2835" target="103" cy:directed="1"/>
      <edge id="2834" label="RC005543 (CO) RC062898-RcSOC1.1" source="2827" target="1107" cy:directed="1"/>
      <edge id="2833" label="RC005543 (CO) RC043958-RcSOC1.5" source="2827" target="722" cy:directed="1"/>
      <edge id="2832" label="RC005543 (CO) RC037764-RcSOC1.1" source="2827" target="395" cy:directed="1"/>
      <edge id="2831" label="RC005543 (CO) RC025470-RcSOC1.4" source="2827" target="365" cy:directed="1"/>
      <edge id="2830" label="RC005543 (CO) RC019456-RcSOC1.1" source="2827" target="325" cy:directed="1"/>
      <edge id="2829" label="RC005543 (CO) RC005318-RcSOC1.1" source="2827" target="398" cy:directed="1"/>
      <edge id="2828" label="RC005543 (CO) RC004090-RcSOC1.1" source="2827" target="103" cy:directed="1"/>
      <edge id="2826" label="RC006476 (CO) RC062898-RcSOC1.1" source="2818" target="1107" cy:directed="1"/>
      <edge id="2825" label="RC006476 (CO) RC043958-RcSOC1.5" source="2818" target="722" cy:directed="1"/>
      <edge id="2824" label="RC006476 (CO) RC037764-RcSOC1.1" source="2818" target="395" cy:directed="1"/>
      <edge id="2823" label="RC006476 (CO) RC025470-RcSOC1.4" source="2818" target="365" cy:directed="1"/>
      <edge id="2822" label="RC006476 (CO) RC019456-RcSOC1.1" source="2818" target="325" cy:directed="1"/>
      <edge id="2821" label="RC006476 (CO) RC014697-RcSOC1.4" source="2818" target="305" cy:directed="1"/>
      <edge id="2820" label="RC006476 (CO) RC005318-RcSOC1.1" source="2818" target="398" cy:directed="1"/>
      <edge id="2819" label="RC006476 (CO) RC004090-RcSOC1.1" source="2818" target="103" cy:directed="1"/>
      <edge id="2817" label="RC006848 (CO) RC062898-RcSOC1.1" source="2810" target="1107" cy:directed="1"/>
      <edge id="2816" label="RC006848 (CO) RC037764-RcSOC1.1" source="2810" target="395" cy:directed="1"/>
      <edge id="2815" label="RC006848 (CO) RC025470-RcSOC1.4" source="2810" target="365" cy:directed="1"/>
      <edge id="2814" label="RC006848 (CO) RC019456-RcSOC1.1" source="2810" target="325" cy:directed="1"/>
      <edge id="2813" label="RC006848 (CO) RC014697-RcSOC1.4" source="2810" target="305" cy:directed="1"/>
      <edge id="2812" label="RC006848 (CO) RC005318-RcSOC1.1" source="2810" target="398" cy:directed="1"/>
      <edge id="2811" label="RC006848 (CO) RC004090-RcSOC1.1" source="2810" target="103" cy:directed="1"/>
      <edge id="2809" label="RC006916 (CO) RC062898-RcSOC1.1" source="2801" target="1107" cy:directed="1"/>
      <edge id="2808" label="RC006916 (CO) RC043958-RcSOC1.5" source="2801" target="722" cy:directed="1"/>
      <edge id="2807" label="RC006916 (CO) RC037764-RcSOC1.1" source="2801" target="395" cy:directed="1"/>
      <edge id="2806" label="RC006916 (CO) RC025470-RcSOC1.4" source="2801" target="365" cy:directed="1"/>
      <edge id="2805" label="RC006916 (CO) RC019456-RcSOC1.1" source="2801" target="325" cy:directed="1"/>
      <edge id="2804" label="RC006916 (CO) RC014697-RcSOC1.4" source="2801" target="305" cy:directed="1"/>
      <edge id="2803" label="RC006916 (CO) RC005318-RcSOC1.1" source="2801" target="398" cy:directed="1"/>
      <edge id="2802" label="RC006916 (CO) RC004090-RcSOC1.1" source="2801" target="103" cy:directed="1"/>
      <edge id="2800" label="RC009610 (CO) RC062898-RcSOC1.1" source="2792" target="1107" cy:directed="1"/>
      <edge id="2799" label="RC009610 (CO) RC043958-RcSOC1.5" source="2792" target="722" cy:directed="1"/>
      <edge id="2798" label="RC009610 (CO) RC037764-RcSOC1.1" source="2792" target="395" cy:directed="1"/>
      <edge id="2797" label="RC009610 (CO) RC025470-RcSOC1.4" source="2792" target="365" cy:directed="1"/>
      <edge id="2796" label="RC009610 (CO) RC019456-RcSOC1.1" source="2792" target="325" cy:directed="1"/>
      <edge id="2795" label="RC009610 (CO) RC014697-RcSOC1.4" source="2792" target="305" cy:directed="1"/>
      <edge id="2794" label="RC009610 (CO) RC005318-RcSOC1.1" source="2792" target="398" cy:directed="1"/>
      <edge id="2793" label="RC009610 (CO) RC004090-RcSOC1.1" source="2792" target="103" cy:directed="1"/>
      <edge id="2791" label="RC010721 (CO) RC062898-RcSOC1.1" source="2783" target="1107" cy:directed="1"/>
      <edge id="2790" label="RC010721 (CO) RC043958-RcSOC1.5" source="2783" target="722" cy:directed="1"/>
      <edge id="2789" label="RC010721 (CO) RC037764-RcSOC1.1" source="2783" target="395" cy:directed="1"/>
      <edge id="2788" label="RC010721 (CO) RC025470-RcSOC1.4" source="2783" target="365" cy:directed="1"/>
      <edge id="2787" label="RC010721 (CO) RC019456-RcSOC1.1" source="2783" target="325" cy:directed="1"/>
      <edge id="2786" label="RC010721 (CO) RC014697-RcSOC1.4" source="2783" target="305" cy:directed="1"/>
      <edge id="2785" label="RC010721 (CO) RC005318-RcSOC1.1" source="2783" target="398" cy:directed="1"/>
      <edge id="2784" label="RC010721 (CO) RC004090-RcSOC1.1" source="2783" target="103" cy:directed="1"/>
      <edge id="2782" label="RC014863 (CO) RC062898-RcSOC1.1" source="2775" target="1107" cy:directed="1"/>
      <edge id="2781" label="RC014863 (CO) RC043958-RcSOC1.5" source="2775" target="722" cy:directed="1"/>
      <edge id="2780" label="RC014863 (CO) RC037764-RcSOC1.1" source="2775" target="395" cy:directed="1"/>
      <edge id="2779" label="RC014863 (CO) RC025470-RcSOC1.4" source="2775" target="365" cy:directed="1"/>
      <edge id="2778" label="RC014863 (CO) RC019456-RcSOC1.1" source="2775" target="325" cy:directed="1"/>
      <edge id="2777" label="RC014863 (CO) RC005318-RcSOC1.1" source="2775" target="398" cy:directed="1"/>
      <edge id="2776" label="RC014863 (CO) RC004090-RcSOC1.1" source="2775" target="103" cy:directed="1"/>
      <edge id="2774" label="RC020005 (CO) RC062898-RcSOC1.1" source="2766" target="1107" cy:directed="1"/>
      <edge id="2773" label="RC020005 (CO) RC043958-RcSOC1.5" source="2766" target="722" cy:directed="1"/>
      <edge id="2772" label="RC020005 (CO) RC037764-RcSOC1.1" source="2766" target="395" cy:directed="1"/>
      <edge id="2771" label="RC020005 (CO) RC025470-RcSOC1.4" source="2766" target="365" cy:directed="1"/>
      <edge id="2770" label="RC020005 (CO) RC019456-RcSOC1.1" source="2766" target="325" cy:directed="1"/>
      <edge id="2769" label="RC020005 (CO) RC014697-RcSOC1.4" source="2766" target="305" cy:directed="1"/>
      <edge id="2768" label="RC020005 (CO) RC005318-RcSOC1.1" source="2766" target="398" cy:directed="1"/>
      <edge id="2767" label="RC020005 (CO) RC004090-RcSOC1.1" source="2766" target="103" cy:directed="1"/>
      <edge id="2765" label="RC020810 (CO) RC062898-RcSOC1.1" source="2757" target="1107" cy:directed="1"/>
      <edge id="2764" label="RC020810 (CO) RC043958-RcSOC1.5" source="2757" target="722" cy:directed="1"/>
      <edge id="2763" label="RC020810 (CO) RC037764-RcSOC1.1" source="2757" target="395" cy:directed="1"/>
      <edge id="2762" label="RC020810 (CO) RC025470-RcSOC1.4" source="2757" target="365" cy:directed="1"/>
      <edge id="2761" label="RC020810 (CO) RC019456-RcSOC1.1" source="2757" target="325" cy:directed="1"/>
      <edge id="2760" label="RC020810 (CO) RC014697-RcSOC1.4" source="2757" target="305" cy:directed="1"/>
      <edge id="2759" label="RC020810 (CO) RC005318-RcSOC1.1" source="2757" target="398" cy:directed="1"/>
      <edge id="2758" label="RC020810 (CO) RC004090-RcSOC1.1" source="2757" target="103" cy:directed="1"/>
      <edge id="2756" label="RC022330 (CO) RC062898-RcSOC1.1" source="2753" target="1107" cy:directed="1"/>
      <edge id="2755" label="RC022330 (CO) RC019456-RcSOC1.1" source="2753" target="325" cy:directed="1"/>
      <edge id="2754" label="RC022330 (CO) RC013947-RcAGL42.2" source="2753" target="180" cy:directed="1"/>
      <edge id="2752" label="RC022997 (CO) RC062898-RcSOC1.1" source="2743" target="1107" cy:directed="1"/>
      <edge id="2751" label="RC022997 (CO) RC043958-RcSOC1.5" source="2743" target="722" cy:directed="1"/>
      <edge id="2750" label="RC022997 (CO) RC037764-RcSOC1.1" source="2743" target="395" cy:directed="1"/>
      <edge id="2749" label="RC022997 (CO) RC025470-RcSOC1.4" source="2743" target="365" cy:directed="1"/>
      <edge id="2748" label="RC022997 (CO) RC019456-RcSOC1.1" source="2743" target="325" cy:directed="1"/>
      <edge id="2747" label="RC022997 (CO) RC014697-RcSOC1.4" source="2743" target="305" cy:directed="1"/>
      <edge id="2746" label="RC022997 (CO) RC013947-RcAGL42.2" source="2743" target="180" cy:directed="1"/>
      <edge id="2745" label="RC022997 (CO) RC005318-RcSOC1.1" source="2743" target="398" cy:directed="1"/>
      <edge id="2744" label="RC022997 (CO) RC004090-RcSOC1.1" source="2743" target="103" cy:directed="1"/>
      <edge id="2742" label="RC023543 (CO) RC062898-RcSOC1.1" source="2734" target="1107" cy:directed="1"/>
      <edge id="2741" label="RC023543 (CO) RC043958-RcSOC1.5" source="2734" target="722" cy:directed="1"/>
      <edge id="2740" label="RC023543 (CO) RC037764-RcSOC1.1" source="2734" target="395" cy:directed="1"/>
      <edge id="2739" label="RC023543 (CO) RC025470-RcSOC1.4" source="2734" target="365" cy:directed="1"/>
      <edge id="2738" label="RC023543 (CO) RC019456-RcSOC1.1" source="2734" target="325" cy:directed="1"/>
      <edge id="2737" label="RC023543 (CO) RC014697-RcSOC1.4" source="2734" target="305" cy:directed="1"/>
      <edge id="2736" label="RC023543 (CO) RC005318-RcSOC1.1" source="2734" target="398" cy:directed="1"/>
      <edge id="2735" label="RC023543 (CO) RC004090-RcSOC1.1" source="2734" target="103" cy:directed="1"/>
      <edge id="2733" label="RC030819 (CO) RC062898-RcSOC1.1" source="2727" target="1107" cy:directed="1"/>
      <edge id="2732" label="RC030819 (CO) RC037764-RcSOC1.1" source="2727" target="395" cy:directed="1"/>
      <edge id="2731" label="RC030819 (CO) RC025470-RcSOC1.4" source="2727" target="365" cy:directed="1"/>
      <edge id="2730" label="RC030819 (CO) RC019456-RcSOC1.1" source="2727" target="325" cy:directed="1"/>
      <edge id="2729" label="RC030819 (CO) RC014697-RcSOC1.4" source="2727" target="305" cy:directed="1"/>
      <edge id="2728" label="RC030819 (CO) RC005318-RcSOC1.1" source="2727" target="398" cy:directed="1"/>
      <edge id="2726" label="RC031903 (CO) RC062898-RcSOC1.1" source="2719" target="1107" cy:directed="1"/>
      <edge id="2725" label="RC031903 (CO) RC043958-RcSOC1.5" source="2719" target="722" cy:directed="1"/>
      <edge id="2724" label="RC031903 (CO) RC037764-RcSOC1.1" source="2719" target="395" cy:directed="1"/>
      <edge id="2723" label="RC031903 (CO) RC025470-RcSOC1.4" source="2719" target="365" cy:directed="1"/>
      <edge id="2722" label="RC031903 (CO) RC019456-RcSOC1.1" source="2719" target="325" cy:directed="1"/>
      <edge id="2721" label="RC031903 (CO) RC005318-RcSOC1.1" source="2719" target="398" cy:directed="1"/>
      <edge id="2720" label="RC031903 (CO) RC004090-RcSOC1.1" source="2719" target="103" cy:directed="1"/>
      <edge id="2718" label="RC036460 (CO) RC062898-RcSOC1.1" source="2711" target="1107" cy:directed="1"/>
      <edge id="2717" label="RC036460 (CO) RC043958-RcSOC1.5" source="2711" target="722" cy:directed="1"/>
      <edge id="2716" label="RC036460 (CO) RC037764-RcSOC1.1" source="2711" target="395" cy:directed="1"/>
      <edge id="2715" label="RC036460 (CO) RC025470-RcSOC1.4" source="2711" target="365" cy:directed="1"/>
      <edge id="2714" label="RC036460 (CO) RC014697-RcSOC1.4" source="2711" target="305" cy:directed="1"/>
      <edge id="2713" label="RC036460 (CO) RC005318-RcSOC1.1" source="2711" target="398" cy:directed="1"/>
      <edge id="2712" label="RC036460 (CO) RC004090-RcSOC1.1" source="2711" target="103" cy:directed="1"/>
      <edge id="2710" label="RC037049 (CO) RC014697-RcSOC1.4" source="2707" target="305" cy:directed="1"/>
      <edge id="2709" label="RC037049 (CO) RC005318-RcSOC1.1" source="2707" target="398" cy:directed="1"/>
      <edge id="2708" label="RC037049 (CO) RC004090-RcSOC1.1" source="2707" target="103" cy:directed="1"/>
      <edge id="2706" label="RC037291 (CO) RC062898-RcSOC1.1" source="2702" target="1107" cy:directed="1"/>
      <edge id="2705" label="RC037291 (CO) RC043958-RcSOC1.5" source="2702" target="722" cy:directed="1"/>
      <edge id="2704" label="RC037291 (CO) RC014697-RcSOC1.4" source="2702" target="305" cy:directed="1"/>
      <edge id="2703" label="RC037291 (CO) RC004090-RcSOC1.1" source="2702" target="103" cy:directed="1"/>
      <edge id="2701" label="RC039187 (CO) RC043958-RcSOC1.5" source="2698" target="722" cy:directed="1"/>
      <edge id="2700" label="RC039187 (CO) RC014697-RcSOC1.4" source="2698" target="305" cy:directed="1"/>
      <edge id="2699" label="RC039187 (CO) RC004090-RcSOC1.1" source="2698" target="103" cy:directed="1"/>
      <edge id="2697" label="RC041471 (CO) RC062898-RcSOC1.1" source="2690" target="1107" cy:directed="1"/>
      <edge id="2696" label="RC041471 (CO) RC043958-RcSOC1.5" source="2690" target="722" cy:directed="1"/>
      <edge id="2695" label="RC041471 (CO) RC037764-RcSOC1.1" source="2690" target="395" cy:directed="1"/>
      <edge id="2694" label="RC041471 (CO) RC025470-RcSOC1.4" source="2690" target="365" cy:directed="1"/>
      <edge id="2693" label="RC041471 (CO) RC014697-RcSOC1.4" source="2690" target="305" cy:directed="1"/>
      <edge id="2692" label="RC041471 (CO) RC005318-RcSOC1.1" source="2690" target="398" cy:directed="1"/>
      <edge id="2691" label="RC041471 (CO) RC004090-RcSOC1.1" source="2690" target="103" cy:directed="1"/>
      <edge id="2689" label="RC041663 (CO) RC062898-RcSOC1.1" source="2681" target="1107" cy:directed="1"/>
      <edge id="2688" label="RC041663 (CO) RC043958-RcSOC1.5" source="2681" target="722" cy:directed="1"/>
      <edge id="2687" label="RC041663 (CO) RC037764-RcSOC1.1" source="2681" target="395" cy:directed="1"/>
      <edge id="2686" label="RC041663 (CO) RC025470-RcSOC1.4" source="2681" target="365" cy:directed="1"/>
      <edge id="2685" label="RC041663 (CO) RC019456-RcSOC1.1" source="2681" target="325" cy:directed="1"/>
      <edge id="2684" label="RC041663 (CO) RC014697-RcSOC1.4" source="2681" target="305" cy:directed="1"/>
      <edge id="2683" label="RC041663 (CO) RC005318-RcSOC1.1" source="2681" target="398" cy:directed="1"/>
      <edge id="2682" label="RC041663 (CO) RC004090-RcSOC1.1" source="2681" target="103" cy:directed="1"/>
      <edge id="2680" label="RC044496 (CO) RC062898-RcSOC1.1" source="2672" target="1107" cy:directed="1"/>
      <edge id="2679" label="RC044496 (CO) RC043958-RcSOC1.5" source="2672" target="722" cy:directed="1"/>
      <edge id="2678" label="RC044496 (CO) RC037764-RcSOC1.1" source="2672" target="395" cy:directed="1"/>
      <edge id="2677" label="RC044496 (CO) RC025470-RcSOC1.4" source="2672" target="365" cy:directed="1"/>
      <edge id="2676" label="RC044496 (CO) RC019456-RcSOC1.1" source="2672" target="325" cy:directed="1"/>
      <edge id="2675" label="RC044496 (CO) RC014697-RcSOC1.4" source="2672" target="305" cy:directed="1"/>
      <edge id="2674" label="RC044496 (CO) RC005318-RcSOC1.1" source="2672" target="398" cy:directed="1"/>
      <edge id="2673" label="RC044496 (CO) RC004090-RcSOC1.1" source="2672" target="103" cy:directed="1"/>
      <edge id="2671" label="RC046693 (CO) RC062898-RcSOC1.1" source="2663" target="1107" cy:directed="1"/>
      <edge id="2670" label="RC046693 (CO) RC043958-RcSOC1.5" source="2663" target="722" cy:directed="1"/>
      <edge id="2669" label="RC046693 (CO) RC037764-RcSOC1.1" source="2663" target="395" cy:directed="1"/>
      <edge id="2668" label="RC046693 (CO) RC025470-RcSOC1.4" source="2663" target="365" cy:directed="1"/>
      <edge id="2667" label="RC046693 (CO) RC019456-RcSOC1.1" source="2663" target="325" cy:directed="1"/>
      <edge id="2666" label="RC046693 (CO) RC014697-RcSOC1.4" source="2663" target="305" cy:directed="1"/>
      <edge id="2665" label="RC046693 (CO) RC005318-RcSOC1.1" source="2663" target="398" cy:directed="1"/>
      <edge id="2664" label="RC046693 (CO) RC004090-RcSOC1.1" source="2663" target="103" cy:directed="1"/>
      <edge id="2662" label="RC050582 (CO) RC062898-RcSOC1.1" source="2660" target="1107" cy:directed="1"/>
      <edge id="2661" label="RC050582 (CO) RC014697-RcSOC1.4" source="2660" target="305" cy:directed="1"/>
      <edge id="2659" label="RC057097 (CO) RC062898-RcSOC1.1" source="2651" target="1107" cy:directed="1"/>
      <edge id="2658" label="RC057097 (CO) RC043958-RcSOC1.5" source="2651" target="722" cy:directed="1"/>
      <edge id="2657" label="RC057097 (CO) RC037764-RcSOC1.1" source="2651" target="395" cy:directed="1"/>
      <edge id="2656" label="RC057097 (CO) RC025470-RcSOC1.4" source="2651" target="365" cy:directed="1"/>
      <edge id="2655" label="RC057097 (CO) RC019456-RcSOC1.1" source="2651" target="325" cy:directed="1"/>
      <edge id="2654" label="RC057097 (CO) RC014697-RcSOC1.4" source="2651" target="305" cy:directed="1"/>
      <edge id="2653" label="RC057097 (CO) RC005318-RcSOC1.1" source="2651" target="398" cy:directed="1"/>
      <edge id="2652" label="RC057097 (CO) RC004090-RcSOC1.1" source="2651" target="103" cy:directed="1"/>
      <edge id="2650" label="RC060839 (CO) RC062898-RcSOC1.1" source="2648" target="1107" cy:directed="1"/>
      <edge id="2649" label="RC060839 (CO) RC014697-RcSOC1.4" source="2648" target="305" cy:directed="1"/>
      <edge id="2647" label="RC060910 (CO) RC062898-RcSOC1.1" source="2639" target="1107" cy:directed="1"/>
      <edge id="2646" label="RC060910 (CO) RC043958-RcSOC1.5" source="2639" target="722" cy:directed="1"/>
      <edge id="2645" label="RC060910 (CO) RC037764-RcSOC1.1" source="2639" target="395" cy:directed="1"/>
      <edge id="2644" label="RC060910 (CO) RC025470-RcSOC1.4" source="2639" target="365" cy:directed="1"/>
      <edge id="2643" label="RC060910 (CO) RC019456-RcSOC1.1" source="2639" target="325" cy:directed="1"/>
      <edge id="2642" label="RC060910 (CO) RC014697-RcSOC1.4" source="2639" target="305" cy:directed="1"/>
      <edge id="2641" label="RC060910 (CO) RC005318-RcSOC1.1" source="2639" target="398" cy:directed="1"/>
      <edge id="2640" label="RC060910 (CO) RC004090-RcSOC1.1" source="2639" target="103" cy:directed="1"/>
      <edge id="2638" label="RC070052 (CO) RC062898-RcSOC1.1" source="2631" target="1107" cy:directed="1"/>
      <edge id="2637" label="RC070052 (CO) RC037764-RcSOC1.1" source="2631" target="395" cy:directed="1"/>
      <edge id="2636" label="RC070052 (CO) RC025470-RcSOC1.4" source="2631" target="365" cy:directed="1"/>
      <edge id="2635" label="RC070052 (CO) RC019456-RcSOC1.1" source="2631" target="325" cy:directed="1"/>
      <edge id="2634" label="RC070052 (CO) RC014697-RcSOC1.4" source="2631" target="305" cy:directed="1"/>
      <edge id="2633" label="RC070052 (CO) RC005318-RcSOC1.1" source="2631" target="398" cy:directed="1"/>
      <edge id="2632" label="RC070052 (CO) RC004090-RcSOC1.1" source="2631" target="103" cy:directed="1"/>
      <edge id="2630" label="RC073151 (CO) RC062898-RcSOC1.1" source="2621" target="1107" cy:directed="1"/>
      <edge id="2629" label="RC073151 (CO) RC043958-RcSOC1.5" source="2621" target="722" cy:directed="1"/>
      <edge id="2628" label="RC073151 (CO) RC037764-RcSOC1.1" source="2621" target="395" cy:directed="1"/>
      <edge id="2627" label="RC073151 (CO) RC025470-RcSOC1.4" source="2621" target="365" cy:directed="1"/>
      <edge id="2626" label="RC073151 (CO) RC019456-RcSOC1.1" source="2621" target="325" cy:directed="1"/>
      <edge id="2625" label="RC073151 (CO) RC014697-RcSOC1.4" source="2621" target="305" cy:directed="1"/>
      <edge id="2624" label="RC073151 (CO) RC013947-RcAGL42.2" source="2621" target="180" cy:directed="1"/>
      <edge id="2623" label="RC073151 (CO) RC005318-RcSOC1.1" source="2621" target="398" cy:directed="1"/>
      <edge id="2622" label="RC073151 (CO) RC004090-RcSOC1.1" source="2621" target="103" cy:directed="1"/>
      <edge id="2620" label="RC073760 (CO) RC062898-RcSOC1.1" source="2618" target="1107" cy:directed="1"/>
      <edge id="2619" label="RC073760 (CO) RC019456-RcSOC1.1" source="2618" target="325" cy:directed="1"/>
      <edge id="2617" label="RC073824 (CO) RC062898-RcSOC1.1" source="2612" target="1107" cy:directed="1"/>
      <edge id="2616" label="RC073824 (CO) RC025470-RcSOC1.4" source="2612" target="365" cy:directed="1"/>
      <edge id="2615" label="RC073824 (CO) RC019456-RcSOC1.1" source="2612" target="325" cy:directed="1"/>
      <edge id="2614" label="RC073824 (CO) RC014697-RcSOC1.4" source="2612" target="305" cy:directed="1"/>
      <edge id="2613" label="RC073824 (CO) RC005318-RcSOC1.1" source="2612" target="398" cy:directed="1"/>
      <edge id="2611" label="RC008484 (CO) RC037764-RcSOC1.1" source="2608" target="395" cy:directed="1"/>
      <edge id="2610" label="RC008484 (CO) RC025470-RcSOC1.4" source="2608" target="365" cy:directed="1"/>
      <edge id="2609" label="RC008484 (CO) RC019456-RcSOC1.1" source="2608" target="325" cy:directed="1"/>
      <edge id="2607" label="RC038285 (CO) RC037764-RcSOC1.1" source="2603" target="395" cy:directed="1"/>
      <edge id="2606" label="RC038285 (CO) RC025470-RcSOC1.4" source="2603" target="365" cy:directed="1"/>
      <edge id="2605" label="RC038285 (CO) RC019456-RcSOC1.1" source="2603" target="325" cy:directed="1"/>
      <edge id="2604" label="RC038285 (CO) RC004090-RcSOC1.1" source="2603" target="103" cy:directed="1"/>
      <edge id="2602" label="RC004978 (CO) RC025337-RcPI4" source="2599" target="345" cy:directed="1"/>
      <edge id="2601" label="RC004978 (CO) RC008108-RcSEP3.1" source="2599" target="108" cy:directed="1"/>
      <edge id="2600" label="RC004978 (CO) RC000382-RcPI4" source="2599" target="67" cy:directed="1"/>
      <edge id="2598" label="RC005895 (CO) RC025337-RcPI4" source="2594" target="345" cy:directed="1"/>
      <edge id="2597" label="RC005895 (CO) RC008108-RcSEP3.1" source="2594" target="108" cy:directed="1"/>
      <edge id="2596" label="RC005895 (CO) RC000382-RcPI4" source="2594" target="67" cy:directed="1"/>
      <edge id="2595" label="RC005895 (CO) RC000216-RcAP3.3" source="2594" target="63" cy:directed="1"/>
      <edge id="2593" label="RC006690 (CO) RC025337-RcPI4" source="2590" target="345" cy:directed="1"/>
      <edge id="2592" label="RC006690 (CO) RC000382-RcPI4" source="2590" target="67" cy:directed="1"/>
      <edge id="2591" label="RC006690 (CO) RC000216-RcAP3.3" source="2590" target="63" cy:directed="1"/>
      <edge id="2589" label="RC007896 (CO) RC025337-RcPI4" source="2585" target="345" cy:directed="1"/>
      <edge id="2588" label="RC007896 (CO) RC008108-RcSEP3.1" source="2585" target="108" cy:directed="1"/>
      <edge id="2587" label="RC007896 (CO) RC000382-RcPI4" source="2585" target="67" cy:directed="1"/>
      <edge id="2586" label="RC007896 (CO) RC000216-RcAP3.3" source="2585" target="63" cy:directed="1"/>
      <edge id="2584" label="RC008405 (CO) RC025337-RcPI4" source="2580" target="345" cy:directed="1"/>
      <edge id="2583" label="RC008405 (CO) RC008108-RcSEP3.1" source="2580" target="108" cy:directed="1"/>
      <edge id="2582" label="RC008405 (CO) RC000382-RcPI4" source="2580" target="67" cy:directed="1"/>
      <edge id="2581" label="RC008405 (CO) RC000216-RcAP3.3" source="2580" target="63" cy:directed="1"/>
      <edge id="2579" label="RC015854 (CO) RC025337-RcPI4" source="2576" target="345" cy:directed="1"/>
      <edge id="2578" label="RC015854 (CO) RC000382-RcPI4" source="2576" target="67" cy:directed="1"/>
      <edge id="2577" label="RC015854 (CO) RC000216-RcAP3.3" source="2576" target="63" cy:directed="1"/>
      <edge id="2575" label="RC022595 (CO) RC025337-RcPI4" source="2572" target="345" cy:directed="1"/>
      <edge id="2574" label="RC022595 (CO) RC008108-RcSEP3.1" source="2572" target="108" cy:directed="1"/>
      <edge id="2573" label="RC022595 (CO) RC000382-RcPI4" source="2572" target="67" cy:directed="1"/>
      <edge id="2571" label="RC024203 (CO) RC025337-RcPI4" source="2568" target="345" cy:directed="1"/>
      <edge id="2570" label="RC024203 (CO) RC008108-RcSEP3.1" source="2568" target="108" cy:directed="1"/>
      <edge id="2569" label="RC024203 (CO) RC000382-RcPI4" source="2568" target="67" cy:directed="1"/>
      <edge id="2567" label="RC025798 (CO) RC025337-RcPI4" source="2563" target="345" cy:directed="1"/>
      <edge id="2566" label="RC025798 (CO) RC008108-RcSEP3.1" source="2563" target="108" cy:directed="1"/>
      <edge id="2565" label="RC025798 (CO) RC000382-RcPI4" source="2563" target="67" cy:directed="1"/>
      <edge id="2564" label="RC025798 (CO) RC000216-RcAP3.3" source="2563" target="63" cy:directed="1"/>
      <edge id="2562" label="RC026079 (CO) RC025337-RcPI4" source="2559" target="345" cy:directed="1"/>
      <edge id="2561" label="RC026079 (CO) RC008108-RcSEP3.1" source="2559" target="108" cy:directed="1"/>
      <edge id="2560" label="RC026079 (CO) RC000382-RcPI4" source="2559" target="67" cy:directed="1"/>
      <edge id="2558" label="RC036073 (CO) RC029563-RcPI5" source="2553" target="381" cy:directed="1"/>
      <edge id="2557" label="RC036073 (CO) RC025337-RcPI4" source="2553" target="345" cy:directed="1"/>
      <edge id="2556" label="RC036073 (CO) RC008108-RcSEP3.1" source="2553" target="108" cy:directed="1"/>
      <edge id="2555" label="RC036073 (CO) RC000382-RcPI4" source="2553" target="67" cy:directed="1"/>
      <edge id="2554" label="RC036073 (CO) RC000216-RcAP3.3" source="2553" target="63" cy:directed="1"/>
      <edge id="2552" label="RC038734 (CO) RC008108-RcSEP3.1" source="2550" target="108" cy:directed="1"/>
      <edge id="2551" label="RC038734 (CO) RC000382-RcPI4" source="2550" target="67" cy:directed="1"/>
      <edge id="2549" label="RC041565 (CO) RC025337-RcPI4" source="2545" target="345" cy:directed="1"/>
      <edge id="2548" label="RC041565 (CO) RC008108-RcSEP3.1" source="2545" target="108" cy:directed="1"/>
      <edge id="2547" label="RC041565 (CO) RC000382-RcPI4" source="2545" target="67" cy:directed="1"/>
      <edge id="2546" label="RC041565 (CO) RC000216-RcAP3.3" source="2545" target="63" cy:directed="1"/>
      <edge id="2544" label="RC042692 (CO) RC025337-RcPI4" source="2541" target="345" cy:directed="1"/>
      <edge id="2543" label="RC042692 (CO) RC000382-RcPI4" source="2541" target="67" cy:directed="1"/>
      <edge id="2542" label="RC042692 (CO) RC000216-RcAP3.3" source="2541" target="63" cy:directed="1"/>
      <edge id="2540" label="RC043746 (CO) RC025337-RcPI4" source="2536" target="345" cy:directed="1"/>
      <edge id="2539" label="RC043746 (CO) RC008108-RcSEP3.1" source="2536" target="108" cy:directed="1"/>
      <edge id="2538" label="RC043746 (CO) RC000382-RcPI4" source="2536" target="67" cy:directed="1"/>
      <edge id="2537" label="RC043746 (CO) RC000216-RcAP3.3" source="2536" target="63" cy:directed="1"/>
      <edge id="2535" label="RC044304 (CO) RC008108-RcSEP3.1" source="2533" target="108" cy:directed="1"/>
      <edge id="2534" label="RC044304 (CO) RC000382-RcPI4" source="2533" target="67" cy:directed="1"/>
      <edge id="2532" label="RC047518 (CO) RC008108-RcSEP3.1" source="2530" target="108" cy:directed="1"/>
      <edge id="2531" label="RC047518 (CO) RC000382-RcPI4" source="2530" target="67" cy:directed="1"/>
      <edge id="2529" label="RC051333 (CO) RC025337-RcPI4" source="2526" target="345" cy:directed="1"/>
      <edge id="2528" label="RC051333 (CO) RC008108-RcSEP3.1" source="2526" target="108" cy:directed="1"/>
      <edge id="2527" label="RC051333 (CO) RC000382-RcPI4" source="2526" target="67" cy:directed="1"/>
      <edge id="2525" label="RC054543 (CO) RC025337-RcPI4" source="2521" target="345" cy:directed="1"/>
      <edge id="2524" label="RC054543 (CO) RC008108-RcSEP3.1" source="2521" target="108" cy:directed="1"/>
      <edge id="2523" label="RC054543 (CO) RC000382-RcPI4" source="2521" target="67" cy:directed="1"/>
      <edge id="2522" label="RC054543 (CO) RC000216-RcAP3.3" source="2521" target="63" cy:directed="1"/>
      <edge id="2520" label="RC067223 (CO) RC029563-RcPI5" source="2515" target="381" cy:directed="1"/>
      <edge id="2519" label="RC067223 (CO) RC025337-RcPI4" source="2515" target="345" cy:directed="1"/>
      <edge id="2518" label="RC067223 (CO) RC008108-RcSEP3.1" source="2515" target="108" cy:directed="1"/>
      <edge id="2517" label="RC067223 (CO) RC000382-RcPI4" source="2515" target="67" cy:directed="1"/>
      <edge id="2516" label="RC067223 (CO) RC000216-RcAP3.3" source="2515" target="63" cy:directed="1"/>
      <edge id="2514" label="RC076841 (CO) RC025337-RcPI4" source="2510" target="345" cy:directed="1"/>
      <edge id="2513" label="RC076841 (CO) RC008108-RcSEP3.1" source="2510" target="108" cy:directed="1"/>
      <edge id="2512" label="RC076841 (CO) RC000382-RcPI4" source="2510" target="67" cy:directed="1"/>
      <edge id="2511" label="RC076841 (CO) RC000216-RcAP3.3" source="2510" target="63" cy:directed="1"/>
      <edge id="2509" label="RC077372 (CO) RC025337-RcPI4" source="2506" target="345" cy:directed="1"/>
      <edge id="2508" label="RC077372 (CO) RC000382-RcPI4" source="2506" target="67" cy:directed="1"/>
      <edge id="2507" label="RC077372 (CO) RC000216-RcAP3.3" source="2506" target="63" cy:directed="1"/>
      <edge id="2505" label="RC079413 (CO) RC025337-RcPI4" source="2502" target="345" cy:directed="1"/>
      <edge id="2504" label="RC079413 (CO) RC000382-RcPI4" source="2502" target="67" cy:directed="1"/>
      <edge id="2503" label="RC079413 (CO) RC000216-RcAP3.3" source="2502" target="63" cy:directed="1"/>
      <edge id="2501" label="RC081534 (CO) RC025337-RcPI4" source="2497" target="345" cy:directed="1"/>
      <edge id="2500" label="RC081534 (CO) RC008108-RcSEP3.1" source="2497" target="108" cy:directed="1"/>
      <edge id="2499" label="RC081534 (CO) RC000382-RcPI4" source="2497" target="67" cy:directed="1"/>
      <edge id="2498" label="RC081534 (CO) RC000216-RcAP3.3" source="2497" target="63" cy:directed="1"/>
      <edge id="2496" label="RC081831 (CO) RC025337-RcPI4" source="2492" target="345" cy:directed="1"/>
      <edge id="2495" label="RC081831 (CO) RC008108-RcSEP3.1" source="2492" target="108" cy:directed="1"/>
      <edge id="2494" label="RC081831 (CO) RC000382-RcPI4" source="2492" target="67" cy:directed="1"/>
      <edge id="2493" label="RC081831 (CO) RC000216-RcAP3.3" source="2492" target="63" cy:directed="1"/>
      <edge id="2979" label="RC069851 (CO) RC041338-RcAP3.2" source="2480" target="412" cy:directed="1"/>
      <edge id="2978" label="RC069851 (CO) RC000470-RcAP3.2" source="2480" target="70" cy:directed="1"/>
      <edge id="2472" label="RC083207 (CO) RC069571-RcSEP2.1" source="2470" target="1981" cy:directed="1"/>
      <edge id="2471" label="RC083207 (CO) RC001958-RcSEP2.1" source="2470" target="86" cy:directed="1"/>
      <edge id="2469" label="RC067649 (CO) RC008108-RcSEP3.1" source="2468" target="108" cy:directed="1"/>
      <edge id="2467" label="RC021603 (CO) RC062163-RcAGL24.2" source="2466" target="984" cy:directed="1"/>
      <edge id="2465" label="RC011683 (CO) RC043958-RcSOC1.5" source="2460" target="722" cy:directed="1"/>
      <edge id="2464" label="RC011683 (CO) RC037764-RcSOC1.1" source="2460" target="395" cy:directed="1"/>
      <edge id="2463" label="RC011683 (CO) RC025470-RcSOC1.4" source="2460" target="365" cy:directed="1"/>
      <edge id="2462" label="RC011683 (CO) RC019456-RcSOC1.1" source="2460" target="325" cy:directed="1"/>
      <edge id="2461" label="RC011683 (CO) RC005318-RcSOC1.1" source="2460" target="398" cy:directed="1"/>
      <edge id="2459" label="RC036779 (CO) RC019456-RcSOC1.1" source="2458" target="325" cy:directed="1"/>
      <edge id="2457" label="RC069058 (CO) RC062898-RcSOC1.1" source="2450" target="1107" cy:directed="1"/>
      <edge id="2456" label="RC069058 (CO) RC043958-RcSOC1.5" source="2450" target="722" cy:directed="1"/>
      <edge id="2455" label="RC069058 (CO) RC037764-RcSOC1.1" source="2450" target="395" cy:directed="1"/>
      <edge id="2454" label="RC069058 (CO) RC025470-RcSOC1.4" source="2450" target="365" cy:directed="1"/>
      <edge id="2453" label="RC069058 (CO) RC019456-RcSOC1.1" source="2450" target="325" cy:directed="1"/>
      <edge id="2452" label="RC069058 (CO) RC005318-RcSOC1.1" source="2450" target="398" cy:directed="1"/>
      <edge id="2451" label="RC069058 (CO) RC004090-RcSOC1.1" source="2450" target="103" cy:directed="1"/>
      <edge id="2449" label="RC001856 (CO) RC079234-RcPI3" source="2444" target="2206" cy:directed="1"/>
      <edge id="2448" label="RC001856 (CO) RC074783-RcAP3.2" source="2444" target="2042" cy:directed="1"/>
      <edge id="2447" label="RC001856 (CO) RC041338-RcAP3.2" source="2444" target="412" cy:directed="1"/>
      <edge id="2446" label="RC001856 (CO) RC001750-RcPI3" source="2444" target="75" cy:directed="1"/>
      <edge id="2445" label="RC001856 (CO) RC000470-RcAP3.2" source="2444" target="70" cy:directed="1"/>
      <edge id="2443" label="RC005329 (CO) RC079234-RcPI3" source="2438" target="2206" cy:directed="1"/>
      <edge id="2442" label="RC005329 (CO) RC074783-RcAP3.2" source="2438" target="2042" cy:directed="1"/>
      <edge id="2441" label="RC005329 (CO) RC041338-RcAP3.2" source="2438" target="412" cy:directed="1"/>
      <edge id="2440" label="RC005329 (CO) RC001750-RcPI3" source="2438" target="75" cy:directed="1"/>
      <edge id="2439" label="RC005329 (CO) RC000470-RcAP3.2" source="2438" target="70" cy:directed="1"/>
      <edge id="2437" label="RC006995 (CO) RC079234-RcPI3" source="2432" target="2206" cy:directed="1"/>
      <edge id="2436" label="RC006995 (CO) RC074783-RcAP3.2" source="2432" target="2042" cy:directed="1"/>
      <edge id="2435" label="RC006995 (CO) RC041338-RcAP3.2" source="2432" target="412" cy:directed="1"/>
      <edge id="2434" label="RC006995 (CO) RC001750-RcPI3" source="2432" target="75" cy:directed="1"/>
      <edge id="2433" label="RC006995 (CO) RC000470-RcAP3.2" source="2432" target="70" cy:directed="1"/>
      <edge id="2431" label="RC007485 (CO) RC079234-RcPI3" source="2426" target="2206" cy:directed="1"/>
      <edge id="2430" label="RC007485 (CO) RC074783-RcAP3.2" source="2426" target="2042" cy:directed="1"/>
      <edge id="2429" label="RC007485 (CO) RC041338-RcAP3.2" source="2426" target="412" cy:directed="1"/>
      <edge id="2428" label="RC007485 (CO) RC001750-RcPI3" source="2426" target="75" cy:directed="1"/>
      <edge id="2427" label="RC007485 (CO) RC000470-RcAP3.2" source="2426" target="70" cy:directed="1"/>
      <edge id="2425" label="RC010643 (CO) RC079234-RcPI3" source="2423" target="2206" cy:directed="1"/>
      <edge id="2424" label="RC010643 (CO) RC001750-RcPI3" source="2423" target="75" cy:directed="1"/>
      <edge id="2422" label="RC012993 (CO) RC079234-RcPI3" source="2420" target="2206" cy:directed="1"/>
      <edge id="2421" label="RC012993 (CO) RC001750-RcPI3" source="2420" target="75" cy:directed="1"/>
      <edge id="2419" label="RC013209 (CO) RC079234-RcPI3" source="2417" target="2206" cy:directed="1"/>
      <edge id="2418" label="RC013209 (CO) RC001750-RcPI3" source="2417" target="75" cy:directed="1"/>
      <edge id="2416" label="RC013293 (CO) RC079234-RcPI3" source="2411" target="2206" cy:directed="1"/>
      <edge id="2415" label="RC013293 (CO) RC074783-RcAP3.2" source="2411" target="2042" cy:directed="1"/>
      <edge id="2414" label="RC013293 (CO) RC041338-RcAP3.2" source="2411" target="412" cy:directed="1"/>
      <edge id="2413" label="RC013293 (CO) RC001750-RcPI3" source="2411" target="75" cy:directed="1"/>
      <edge id="2412" label="RC013293 (CO) RC000470-RcAP3.2" source="2411" target="70" cy:directed="1"/>
      <edge id="2410" label="RC013996 (CO) RC079234-RcPI3" source="2408" target="2206" cy:directed="1"/>
      <edge id="2409" label="RC013996 (CO) RC001750-RcPI3" source="2408" target="75" cy:directed="1"/>
      <edge id="2407" label="RC014414 (CO) RC079234-RcPI3" source="2402" target="2206" cy:directed="1"/>
      <edge id="2406" label="RC014414 (CO) RC074783-RcAP3.2" source="2402" target="2042" cy:directed="1"/>
      <edge id="2405" label="RC014414 (CO) RC041338-RcAP3.2" source="2402" target="412" cy:directed="1"/>
      <edge id="2404" label="RC014414 (CO) RC001750-RcPI3" source="2402" target="75" cy:directed="1"/>
      <edge id="2403" label="RC014414 (CO) RC000470-RcAP3.2" source="2402" target="70" cy:directed="1"/>
      <edge id="2401" label="RC015246 (CO) RC079234-RcPI3" source="2396" target="2206" cy:directed="1"/>
      <edge id="2400" label="RC015246 (CO) RC074783-RcAP3.2" source="2396" target="2042" cy:directed="1"/>
      <edge id="2399" label="RC015246 (CO) RC041338-RcAP3.2" source="2396" target="412" cy:directed="1"/>
      <edge id="2398" label="RC015246 (CO) RC001750-RcPI3" source="2396" target="75" cy:directed="1"/>
      <edge id="2397" label="RC015246 (CO) RC000470-RcAP3.2" source="2396" target="70" cy:directed="1"/>
      <edge id="2395" label="RC016736 (CO) RC079234-RcPI3" source="2390" target="2206" cy:directed="1"/>
      <edge id="2394" label="RC016736 (CO) RC074783-RcAP3.2" source="2390" target="2042" cy:directed="1"/>
      <edge id="2393" label="RC016736 (CO) RC041338-RcAP3.2" source="2390" target="412" cy:directed="1"/>
      <edge id="2392" label="RC016736 (CO) RC001750-RcPI3" source="2390" target="75" cy:directed="1"/>
      <edge id="2391" label="RC016736 (CO) RC000470-RcAP3.2" source="2390" target="70" cy:directed="1"/>
      <edge id="2389" label="RC017377 (CO) RC079234-RcPI3" source="2387" target="2206" cy:directed="1"/>
      <edge id="2388" label="RC017377 (CO) RC001750-RcPI3" source="2387" target="75" cy:directed="1"/>
      <edge id="2386" label="RC021359 (CO) RC079234-RcPI3" source="2385" target="2206" cy:directed="1"/>
      <edge id="2384" label="RC029087 (CO) RC079234-RcPI3" source="2379" target="2206" cy:directed="1"/>
      <edge id="2383" label="RC029087 (CO) RC074783-RcAP3.2" source="2379" target="2042" cy:directed="1"/>
      <edge id="2382" label="RC029087 (CO) RC041338-RcAP3.2" source="2379" target="412" cy:directed="1"/>
      <edge id="2381" label="RC029087 (CO) RC001750-RcPI3" source="2379" target="75" cy:directed="1"/>
      <edge id="2380" label="RC029087 (CO) RC000470-RcAP3.2" source="2379" target="70" cy:directed="1"/>
      <edge id="2378" label="RC030075 (CO) RC079234-RcPI3" source="2374" target="2206" cy:directed="1"/>
      <edge id="2377" label="RC030075 (CO) RC074783-RcAP3.2" source="2374" target="2042" cy:directed="1"/>
      <edge id="2376" label="RC030075 (CO) RC041338-RcAP3.2" source="2374" target="412" cy:directed="1"/>
      <edge id="2375" label="RC030075 (CO) RC000470-RcAP3.2" source="2374" target="70" cy:directed="1"/>
      <edge id="2373" label="RC030103 (CO) RC079234-RcPI3" source="2372" target="2206" cy:directed="1"/>
      <edge id="2371" label="RC034232 (CO) RC079234-RcPI3" source="2369" target="2206" cy:directed="1"/>
      <edge id="2370" label="RC034232 (CO) RC001750-RcPI3" source="2369" target="75" cy:directed="1"/>
      <edge id="2368" label="RC037914 (CO) RC079234-RcPI3" source="2361" target="2206" cy:directed="1"/>
      <edge id="2367" label="RC037914 (CO) RC074783-RcAP3.2" source="2361" target="2042" cy:directed="1"/>
      <edge id="2366" label="RC037914 (CO) RC069571-RcSEP2.1" source="2361" target="1981" cy:directed="1"/>
      <edge id="2365" label="RC037914 (CO) RC041338-RcAP3.2" source="2361" target="412" cy:directed="1"/>
      <edge id="2364" label="RC037914 (CO) RC001958-RcSEP2.1" source="2361" target="86" cy:directed="1"/>
      <edge id="2363" label="RC037914 (CO) RC001750-RcPI3" source="2361" target="75" cy:directed="1"/>
      <edge id="2362" label="RC037914 (CO) RC000470-RcAP3.2" source="2361" target="70" cy:directed="1"/>
      <edge id="2360" label="RC038140 (CO) RC079234-RcPI3" source="2357" target="2206" cy:directed="1"/>
      <edge id="2359" label="RC038140 (CO) RC001750-RcPI3" source="2357" target="75" cy:directed="1"/>
      <edge id="2358" label="RC038140 (CO) RC000470-RcAP3.2" source="2357" target="70" cy:directed="1"/>
      <edge id="2356" label="RC039388 (CO) RC079234-RcPI3" source="2354" target="2206" cy:directed="1"/>
      <edge id="2355" label="RC039388 (CO) RC001750-RcPI3" source="2354" target="75" cy:directed="1"/>
      <edge id="2353" label="RC039526 (CO) RC079234-RcPI3" source="2351" target="2206" cy:directed="1"/>
      <edge id="2352" label="RC039526 (CO) RC001750-RcPI3" source="2351" target="75" cy:directed="1"/>
      <edge id="2350" label="RC040611 (CO) RC079234-RcPI3" source="2348" target="2206" cy:directed="1"/>
      <edge id="2349" label="RC040611 (CO) RC001750-RcPI3" source="2348" target="75" cy:directed="1"/>
      <edge id="2347" label="RC040803 (CO) RC079234-RcPI3" source="2345" target="2206" cy:directed="1"/>
      <edge id="2346" label="RC040803 (CO) RC001750-RcPI3" source="2345" target="75" cy:directed="1"/>
      <edge id="2344" label="RC042024 (CO) RC079234-RcPI3" source="2342" target="2206" cy:directed="1"/>
      <edge id="2343" label="RC042024 (CO) RC001750-RcPI3" source="2342" target="75" cy:directed="1"/>
      <edge id="2341" label="RC042410 (CO) RC079234-RcPI3" source="2340" target="2206" cy:directed="1"/>
      <edge id="2339" label="RC046833 (CO) RC079234-RcPI3" source="2335" target="2206" cy:directed="1"/>
      <edge id="2338" label="RC046833 (CO) RC042019-RcPI5" source="2335" target="426" cy:directed="1"/>
      <edge id="2337" label="RC046833 (CO) RC029563-RcPI5" source="2335" target="381" cy:directed="1"/>
      <edge id="2336" label="RC046833 (CO) RC001750-RcPI3" source="2335" target="75" cy:directed="1"/>
      <edge id="2334" label="RC048012 (CO) RC079234-RcPI3" source="2330" target="2206" cy:directed="1"/>
      <edge id="2333" label="RC048012 (CO) RC042019-RcPI5" source="2330" target="426" cy:directed="1"/>
      <edge id="2332" label="RC048012 (CO) RC029563-RcPI5" source="2330" target="381" cy:directed="1"/>
      <edge id="2331" label="RC048012 (CO) RC001750-RcPI3" source="2330" target="75" cy:directed="1"/>
      <edge id="2329" label="RC048798 (CO) RC079234-RcPI3" source="2327" target="2206" cy:directed="1"/>
      <edge id="2328" label="RC048798 (CO) RC001750-RcPI3" source="2327" target="75" cy:directed="1"/>
      <edge id="2326" label="RC049989 (CO) RC079234-RcPI3" source="2322" target="2206" cy:directed="1"/>
      <edge id="2325" label="RC049989 (CO) RC074783-RcAP3.2" source="2322" target="2042" cy:directed="1"/>
      <edge id="2324" label="RC049989 (CO) RC001750-RcPI3" source="2322" target="75" cy:directed="1"/>
      <edge id="2323" label="RC049989 (CO) RC000470-RcAP3.2" source="2322" target="70" cy:directed="1"/>
      <edge id="2321" label="RC050838 (CO) RC079234-RcPI3" source="2318" target="2206" cy:directed="1"/>
      <edge id="2320" label="RC050838 (CO) RC001750-RcPI3" source="2318" target="75" cy:directed="1"/>
      <edge id="2319" label="RC050838 (CO) RC000470-RcAP3.2" source="2318" target="70" cy:directed="1"/>
      <edge id="2317" label="RC051844 (CO) RC079234-RcPI3" source="2312" target="2206" cy:directed="1"/>
      <edge id="2316" label="RC051844 (CO) RC074783-RcAP3.2" source="2312" target="2042" cy:directed="1"/>
      <edge id="2315" label="RC051844 (CO) RC041338-RcAP3.2" source="2312" target="412" cy:directed="1"/>
      <edge id="2314" label="RC051844 (CO) RC001750-RcPI3" source="2312" target="75" cy:directed="1"/>
      <edge id="2313" label="RC051844 (CO) RC000470-RcAP3.2" source="2312" target="70" cy:directed="1"/>
      <edge id="2311" label="RC052927 (CO) RC079234-RcPI3" source="2306" target="2206" cy:directed="1"/>
      <edge id="2310" label="RC052927 (CO) RC074783-RcAP3.2" source="2306" target="2042" cy:directed="1"/>
      <edge id="2309" label="RC052927 (CO) RC041338-RcAP3.2" source="2306" target="412" cy:directed="1"/>
      <edge id="2308" label="RC052927 (CO) RC001750-RcPI3" source="2306" target="75" cy:directed="1"/>
      <edge id="2307" label="RC052927 (CO) RC000470-RcAP3.2" source="2306" target="70" cy:directed="1"/>
      <edge id="2305" label="RC054419 (CO) RC079234-RcPI3" source="2300" target="2206" cy:directed="1"/>
      <edge id="2304" label="RC054419 (CO) RC074783-RcAP3.2" source="2300" target="2042" cy:directed="1"/>
      <edge id="2303" label="RC054419 (CO) RC041338-RcAP3.2" source="2300" target="412" cy:directed="1"/>
      <edge id="2302" label="RC054419 (CO) RC001750-RcPI3" source="2300" target="75" cy:directed="1"/>
      <edge id="2301" label="RC054419 (CO) RC000470-RcAP3.2" source="2300" target="70" cy:directed="1"/>
      <edge id="2299" label="RC054547 (CO) RC079234-RcPI3" source="2294" target="2206" cy:directed="1"/>
      <edge id="2298" label="RC054547 (CO) RC074783-RcAP3.2" source="2294" target="2042" cy:directed="1"/>
      <edge id="2297" label="RC054547 (CO) RC041338-RcAP3.2" source="2294" target="412" cy:directed="1"/>
      <edge id="2296" label="RC054547 (CO) RC001750-RcPI3" source="2294" target="75" cy:directed="1"/>
      <edge id="2295" label="RC054547 (CO) RC000470-RcAP3.2" source="2294" target="70" cy:directed="1"/>
      <edge id="2293" label="RC054890 (CO) RC079234-RcPI3" source="2288" target="2206" cy:directed="1"/>
      <edge id="2292" label="RC054890 (CO) RC074783-RcAP3.2" source="2288" target="2042" cy:directed="1"/>
      <edge id="2291" label="RC054890 (CO) RC041338-RcAP3.2" source="2288" target="412" cy:directed="1"/>
      <edge id="2290" label="RC054890 (CO) RC001750-RcPI3" source="2288" target="75" cy:directed="1"/>
      <edge id="2289" label="RC054890 (CO) RC000470-RcAP3.2" source="2288" target="70" cy:directed="1"/>
      <edge id="2287" label="RC056811 (CO) RC079234-RcPI3" source="2282" target="2206" cy:directed="1"/>
      <edge id="2286" label="RC056811 (CO) RC074783-RcAP3.2" source="2282" target="2042" cy:directed="1"/>
      <edge id="2285" label="RC056811 (CO) RC041338-RcAP3.2" source="2282" target="412" cy:directed="1"/>
      <edge id="2284" label="RC056811 (CO) RC001750-RcPI3" source="2282" target="75" cy:directed="1"/>
      <edge id="2283" label="RC056811 (CO) RC000470-RcAP3.2" source="2282" target="70" cy:directed="1"/>
      <edge id="2281" label="RC057883 (CO) RC079234-RcPI3" source="2278" target="2206" cy:directed="1"/>
      <edge id="2280" label="RC057883 (CO) RC029563-RcPI5" source="2278" target="381" cy:directed="1"/>
      <edge id="2279" label="RC057883 (CO) RC001750-RcPI3" source="2278" target="75" cy:directed="1"/>
      <edge id="2277" label="RC058626 (CO) RC079234-RcPI3" source="2272" target="2206" cy:directed="1"/>
      <edge id="2276" label="RC058626 (CO) RC074783-RcAP3.2" source="2272" target="2042" cy:directed="1"/>
      <edge id="2275" label="RC058626 (CO) RC041338-RcAP3.2" source="2272" target="412" cy:directed="1"/>
      <edge id="2274" label="RC058626 (CO) RC001750-RcPI3" source="2272" target="75" cy:directed="1"/>
      <edge id="2273" label="RC058626 (CO) RC000470-RcAP3.2" source="2272" target="70" cy:directed="1"/>
      <edge id="2271" label="RC058782 (CO) RC079234-RcPI3" source="2269" target="2206" cy:directed="1"/>
      <edge id="2270" label="RC058782 (CO) RC001750-RcPI3" source="2269" target="75" cy:directed="1"/>
      <edge id="2268" label="RC060964 (CO) RC079234-RcPI3" source="2267" target="2206" cy:directed="1"/>
      <edge id="2266" label="RC061328 (CO) RC079234-RcPI3" source="2264" target="2206" cy:directed="1"/>
      <edge id="2265" label="RC061328 (CO) RC001750-RcPI3" source="2264" target="75" cy:directed="1"/>
      <edge id="2263" label="RC061767 (CO) RC079234-RcPI3" source="2258" target="2206" cy:directed="1"/>
      <edge id="2262" label="RC061767 (CO) RC074783-RcAP3.2" source="2258" target="2042" cy:directed="1"/>
      <edge id="2261" label="RC061767 (CO) RC041338-RcAP3.2" source="2258" target="412" cy:directed="1"/>
      <edge id="2260" label="RC061767 (CO) RC001750-RcPI3" source="2258" target="75" cy:directed="1"/>
      <edge id="2259" label="RC061767 (CO) RC000470-RcAP3.2" source="2258" target="70" cy:directed="1"/>
      <edge id="2257" label="RC062571 (CO) RC079234-RcPI3" source="2252" target="2206" cy:directed="1"/>
      <edge id="2256" label="RC062571 (CO) RC074783-RcAP3.2" source="2252" target="2042" cy:directed="1"/>
      <edge id="2255" label="RC062571 (CO) RC041338-RcAP3.2" source="2252" target="412" cy:directed="1"/>
      <edge id="2254" label="RC062571 (CO) RC001750-RcPI3" source="2252" target="75" cy:directed="1"/>
      <edge id="2253" label="RC062571 (CO) RC000470-RcAP3.2" source="2252" target="70" cy:directed="1"/>
      <edge id="2251" label="RC063779 (CO) RC079234-RcPI3" source="2244" target="2206" cy:directed="1"/>
      <edge id="2250" label="RC063779 (CO) RC074783-RcAP3.2" source="2244" target="2042" cy:directed="1"/>
      <edge id="2249" label="RC063779 (CO) RC069571-RcSEP2.1" source="2244" target="1981" cy:directed="1"/>
      <edge id="2248" label="RC063779 (CO) RC041338-RcAP3.2" source="2244" target="412" cy:directed="1"/>
      <edge id="2247" label="RC063779 (CO) RC001958-RcSEP2.1" source="2244" target="86" cy:directed="1"/>
      <edge id="2246" label="RC063779 (CO) RC001750-RcPI3" source="2244" target="75" cy:directed="1"/>
      <edge id="2245" label="RC063779 (CO) RC000470-RcAP3.2" source="2244" target="70" cy:directed="1"/>
      <edge id="2243" label="RC066475 (CO) RC079234-RcPI3" source="2239" target="2206" cy:directed="1"/>
      <edge id="2242" label="RC066475 (CO) RC074783-RcAP3.2" source="2239" target="2042" cy:directed="1"/>
      <edge id="2241" label="RC066475 (CO) RC041338-RcAP3.2" source="2239" target="412" cy:directed="1"/>
      <edge id="2240" label="RC066475 (CO) RC000470-RcAP3.2" source="2239" target="70" cy:directed="1"/>
      <edge id="2238" label="RC067394 (CO) RC079234-RcPI3" source="2234" target="2206" cy:directed="1"/>
      <edge id="2237" label="RC067394 (CO) RC042019-RcPI5" source="2234" target="426" cy:directed="1"/>
      <edge id="2236" label="RC067394 (CO) RC029563-RcPI5" source="2234" target="381" cy:directed="1"/>
      <edge id="2235" label="RC067394 (CO) RC001750-RcPI3" source="2234" target="75" cy:directed="1"/>
      <edge id="2233" label="RC069149 (CO) RC079234-RcPI3" source="2231" target="2206" cy:directed="1"/>
      <edge id="2232" label="RC069149 (CO) RC001750-RcPI3" source="2231" target="75" cy:directed="1"/>
      <edge id="2230" label="RC071643 (CO) RC079234-RcPI3" source="2228" target="2206" cy:directed="1"/>
      <edge id="2229" label="RC071643 (CO) RC001750-RcPI3" source="2228" target="75" cy:directed="1"/>
      <edge id="2227" label="RC072428 (CO) RC079234-RcPI3" source="2225" target="2206" cy:directed="1"/>
      <edge id="2226" label="RC072428 (CO) RC001750-RcPI3" source="2225" target="75" cy:directed="1"/>
      <edge id="2224" label="RC077703 (CO) RC079234-RcPI3" source="2220" target="2206" cy:directed="1"/>
      <edge id="2223" label="RC077703 (CO) RC074783-RcAP3.2" source="2220" target="2042" cy:directed="1"/>
      <edge id="2222" label="RC077703 (CO) RC001750-RcPI3" source="2220" target="75" cy:directed="1"/>
      <edge id="2221" label="RC077703 (CO) RC000470-RcAP3.2" source="2220" target="70" cy:directed="1"/>
      <edge id="2219" label="RC077950 (CO) RC079234-RcPI3" source="2213" target="2206" cy:directed="1"/>
      <edge id="2218" label="RC077950 (CO) RC074783-RcAP3.2" source="2213" target="2042" cy:directed="1"/>
      <edge id="2217" label="RC077950 (CO) RC041338-RcAP3.2" source="2213" target="412" cy:directed="1"/>
      <edge id="2216" label="RC077950 (CO) RC001958-RcSEP2.1" source="2213" target="86" cy:directed="1"/>
      <edge id="2215" label="RC077950 (CO) RC001750-RcPI3" source="2213" target="75" cy:directed="1"/>
      <edge id="2214" label="RC077950 (CO) RC000470-RcAP3.2" source="2213" target="70" cy:directed="1"/>
      <edge id="2212" label="RC079292 (CO) RC079234-RcPI3" source="2208" target="2206" cy:directed="1"/>
      <edge id="2211" label="RC079292 (CO) RC074783-RcAP3.2" source="2208" target="2042" cy:directed="1"/>
      <edge id="2210" label="RC079292 (CO) RC041338-RcAP3.2" source="2208" target="412" cy:directed="1"/>
      <edge id="2209" label="RC079292 (CO) RC000470-RcAP3.2" source="2208" target="70" cy:directed="1"/>
      <edge id="3537" label="RC079234-RcPI3 (MM) RC001750-RcPI3" source="2206" target="75" cy:directed="1"/>
      <edge id="3536" label="RC079234-RcPI3 (MM) RC074783-RcAP3.2" source="2206" target="2042" cy:directed="1"/>
      <edge id="3535" label="RC079234-RcPI3 (MM) RC041338-RcAP3.2" source="2206" target="412" cy:directed="1"/>
      <edge id="3534" label="RC079234-RcPI3 (MM) RC000470-RcAP3.2" source="2206" target="70" cy:directed="1"/>
      <edge id="3533" label="RC079234-RcPI3 (CO) RC000593" source="2206" target="3532" cy:directed="1"/>
      <edge id="3531" label="RC079234-RcPI3 (CO) RC001119" source="2206" target="3121" cy:directed="1"/>
      <edge id="3530" label="RC079234-RcPI3 (CO) RC001147" source="2206" target="3119" cy:directed="1"/>
      <edge id="3529" label="RC079234-RcPI3 (CO) RC002479" source="2206" target="3115" cy:directed="1"/>
      <edge id="3528" label="RC079234-RcPI3 (CO) RC003345" source="2206" target="3111" cy:directed="1"/>
      <edge id="3527" label="RC079234-RcPI3 (CO) RC004281" source="2206" target="3107" cy:directed="1"/>
      <edge id="3526" label="RC079234-RcPI3 (CO) RC004656" source="2206" target="3105" cy:directed="1"/>
      <edge id="3525" label="RC079234-RcPI3 (CO) RC005966" source="2206" target="3103" cy:directed="1"/>
      <edge id="3524" label="RC079234-RcPI3 (CO) RC011622" source="2206" target="3100" cy:directed="1"/>
      <edge id="3523" label="RC079234-RcPI3 (CO) RC011887" source="2206" target="3095" cy:directed="1"/>
      <edge id="3522" label="RC079234-RcPI3 (CO) RC012196" source="2206" target="3090" cy:directed="1"/>
      <edge id="3521" label="RC079234-RcPI3 (CO) RC013535" source="2206" target="3088" cy:directed="1"/>
      <edge id="3520" label="RC079234-RcPI3 (CO) RC014815" source="2206" target="3084" cy:directed="1"/>
      <edge id="3519" label="RC079234-RcPI3 (CO) RC021060" source="2206" target="3082" cy:directed="1"/>
      <edge id="3518" label="RC079234-RcPI3 (CO) RC021821" source="2206" target="3080" cy:directed="1"/>
      <edge id="3517" label="RC079234-RcPI3 (CO) RC021931" source="2206" target="3078" cy:directed="1"/>
      <edge id="3516" label="RC079234-RcPI3 (CO) RC023612" source="2206" target="3076" cy:directed="1"/>
      <edge id="3515" label="RC079234-RcPI3 (CO) RC027260" source="2206" target="3071" cy:directed="1"/>
      <edge id="3514" label="RC079234-RcPI3 (CO) RC027733" source="2206" target="3066" cy:directed="1"/>
      <edge id="3513" label="RC079234-RcPI3 (CO) RC028781" source="2206" target="3063" cy:directed="1"/>
      <edge id="3512" label="RC079234-RcPI3 (CO) RC030357" source="2206" target="3061" cy:directed="1"/>
      <edge id="3511" label="RC079234-RcPI3 (CO) RC031048" source="2206" target="3058" cy:directed="1"/>
      <edge id="3510" label="RC079234-RcPI3 (CO) RC034278" source="2206" target="3056" cy:directed="1"/>
      <edge id="3509" label="RC079234-RcPI3 (CO) RC035528" source="2206" target="3053" cy:directed="1"/>
      <edge id="3508" label="RC079234-RcPI3 (CO) RC035646" source="2206" target="3051" cy:directed="1"/>
      <edge id="3507" label="RC079234-RcPI3 (CO) RC036053" source="2206" target="3045" cy:directed="1"/>
      <edge id="3506" label="RC079234-RcPI3 (CO) RC040848" source="2206" target="3042" cy:directed="1"/>
      <edge id="3505" label="RC079234-RcPI3 (CO) RC046903" source="2206" target="3040" cy:directed="1"/>
      <edge id="3504" label="RC079234-RcPI3 (CO) RC047717" source="2206" target="3037" cy:directed="1"/>
      <edge id="3503" label="RC079234-RcPI3 (CO) RC047830" source="2206" target="3035" cy:directed="1"/>
      <edge id="3502" label="RC079234-RcPI3 (CO) RC050708" source="2206" target="3031" cy:directed="1"/>
      <edge id="3501" label="RC079234-RcPI3 (CO) RC051120" source="2206" target="3500" cy:directed="1"/>
      <edge id="3499" label="RC079234-RcPI3 (CO) RC051277" source="2206" target="3029" cy:directed="1"/>
      <edge id="3498" label="RC079234-RcPI3 (CO) RC054305" source="2206" target="3023" cy:directed="1"/>
      <edge id="3497" label="RC079234-RcPI3 (CO) RC054676" source="2206" target="3019" cy:directed="1"/>
      <edge id="3496" label="RC079234-RcPI3 (CO) RC054805" source="2206" target="3015" cy:directed="1"/>
      <edge id="3495" label="RC079234-RcPI3 (CO) RC055641" source="2206" target="3011" cy:directed="1"/>
      <edge id="3494" label="RC079234-RcPI3 (CO) RC060089" source="2206" target="3493" cy:directed="1"/>
      <edge id="3492" label="RC079234-RcPI3 (CO) RC062053" source="2206" target="3009" cy:directed="1"/>
      <edge id="3491" label="RC079234-RcPI3 (CO) RC064559" source="2206" target="3490" cy:directed="1"/>
      <edge id="3489" label="RC079234-RcPI3 (CO) RC066665" source="2206" target="3004" cy:directed="1"/>
      <edge id="3488" label="RC079234-RcPI3 (CO) RC068611" source="2206" target="2998" cy:directed="1"/>
      <edge id="3487" label="RC079234-RcPI3 (CO) RC071991" source="2206" target="3486" cy:directed="1"/>
      <edge id="3485" label="RC079234-RcPI3 (CO) RC073286" source="2206" target="2993" cy:directed="1"/>
      <edge id="3484" label="RC079234-RcPI3 (CO) RC075603" source="2206" target="2991" cy:directed="1"/>
      <edge id="3483" label="RC079234-RcPI3 (CO) RC075882" source="2206" target="2988" cy:directed="1"/>
      <edge id="3482" label="RC079234-RcPI3 (CO) RC081029" source="2206" target="2985" cy:directed="1"/>
      <edge id="3481" label="RC079234-RcPI3 (CO) RC081087" source="2206" target="2980" cy:directed="1"/>
      <edge id="2207" label="RC079811 (CO) RC079234-RcPI3" source="2202" target="2206" cy:directed="1"/>
      <edge id="2205" label="RC079811 (CO) RC042019-RcPI5" source="2202" target="426" cy:directed="1"/>
      <edge id="2204" label="RC079811 (CO) RC029563-RcPI5" source="2202" target="381" cy:directed="1"/>
      <edge id="2203" label="RC079811 (CO) RC001750-RcPI3" source="2202" target="75" cy:directed="1"/>
      <edge id="2201" label="RC005523 (CO) RC074783-RcAP3.2" source="2198" target="2042" cy:directed="1"/>
      <edge id="2200" label="RC005523 (CO) RC041338-RcAP3.2" source="2198" target="412" cy:directed="1"/>
      <edge id="2199" label="RC005523 (CO) RC000470-RcAP3.2" source="2198" target="70" cy:directed="1"/>
      <edge id="2197" label="RC010728 (CO) RC074783-RcAP3.2" source="2194" target="2042" cy:directed="1"/>
      <edge id="2196" label="RC010728 (CO) RC041338-RcAP3.2" source="2194" target="412" cy:directed="1"/>
      <edge id="2195" label="RC010728 (CO) RC000470-RcAP3.2" source="2194" target="70" cy:directed="1"/>
      <edge id="2193" label="RC014011 (CO) RC074783-RcAP3.2" source="2190" target="2042" cy:directed="1"/>
      <edge id="2192" label="RC014011 (CO) RC041338-RcAP3.2" source="2190" target="412" cy:directed="1"/>
      <edge id="2191" label="RC014011 (CO) RC000470-RcAP3.2" source="2190" target="70" cy:directed="1"/>
      <edge id="2189" label="RC014132 (CO) RC074783-RcAP3.2" source="2186" target="2042" cy:directed="1"/>
      <edge id="2188" label="RC014132 (CO) RC041338-RcAP3.2" source="2186" target="412" cy:directed="1"/>
      <edge id="2187" label="RC014132 (CO) RC000470-RcAP3.2" source="2186" target="70" cy:directed="1"/>
      <edge id="2185" label="RC015006 (CO) RC074783-RcAP3.2" source="2182" target="2042" cy:directed="1"/>
      <edge id="2184" label="RC015006 (CO) RC041338-RcAP3.2" source="2182" target="412" cy:directed="1"/>
      <edge id="2183" label="RC015006 (CO) RC000470-RcAP3.2" source="2182" target="70" cy:directed="1"/>
      <edge id="2181" label="RC015424 (CO) RC074783-RcAP3.2" source="2178" target="2042" cy:directed="1"/>
      <edge id="2180" label="RC015424 (CO) RC041338-RcAP3.2" source="2178" target="412" cy:directed="1"/>
      <edge id="2179" label="RC015424 (CO) RC000470-RcAP3.2" source="2178" target="70" cy:directed="1"/>
      <edge id="2177" label="RC015442 (CO) RC074783-RcAP3.2" source="2174" target="2042" cy:directed="1"/>
      <edge id="2176" label="RC015442 (CO) RC041338-RcAP3.2" source="2174" target="412" cy:directed="1"/>
      <edge id="2175" label="RC015442 (CO) RC000470-RcAP3.2" source="2174" target="70" cy:directed="1"/>
      <edge id="2173" label="RC016898 (CO) RC074783-RcAP3.2" source="2169" target="2042" cy:directed="1"/>
      <edge id="2172" label="RC016898 (CO) RC069571-RcSEP2.1" source="2169" target="1981" cy:directed="1"/>
      <edge id="2171" label="RC016898 (CO) RC041338-RcAP3.2" source="2169" target="412" cy:directed="1"/>
      <edge id="2170" label="RC016898 (CO) RC001958-RcSEP2.1" source="2169" target="86" cy:directed="1"/>
      <edge id="2168" label="RC018703 (CO) RC074783-RcAP3.2" source="2165" target="2042" cy:directed="1"/>
      <edge id="2167" label="RC018703 (CO) RC041338-RcAP3.2" source="2165" target="412" cy:directed="1"/>
      <edge id="2166" label="RC018703 (CO) RC000470-RcAP3.2" source="2165" target="70" cy:directed="1"/>
      <edge id="2164" label="RC019843 (CO) RC074783-RcAP3.2" source="2159" target="2042" cy:directed="1"/>
      <edge id="2163" label="RC019843 (CO) RC069571-RcSEP2.1" source="2159" target="1981" cy:directed="1"/>
      <edge id="2162" label="RC019843 (CO) RC041338-RcAP3.2" source="2159" target="412" cy:directed="1"/>
      <edge id="2161" label="RC019843 (CO) RC001958-RcSEP2.1" source="2159" target="86" cy:directed="1"/>
      <edge id="2160" label="RC019843 (CO) RC000470-RcAP3.2" source="2159" target="70" cy:directed="1"/>
      <edge id="2158" label="RC020076 (CO) RC074783-RcAP3.2" source="2155" target="2042" cy:directed="1"/>
      <edge id="2157" label="RC020076 (CO) RC041338-RcAP3.2" source="2155" target="412" cy:directed="1"/>
      <edge id="2156" label="RC020076 (CO) RC000470-RcAP3.2" source="2155" target="70" cy:directed="1"/>
      <edge id="2154" label="RC020133 (CO) RC074783-RcAP3.2" source="2151" target="2042" cy:directed="1"/>
      <edge id="2153" label="RC020133 (CO) RC041338-RcAP3.2" source="2151" target="412" cy:directed="1"/>
      <edge id="2152" label="RC020133 (CO) RC000470-RcAP3.2" source="2151" target="70" cy:directed="1"/>
      <edge id="2150" label="RC022454 (CO) RC074783-RcAP3.2" source="2147" target="2042" cy:directed="1"/>
      <edge id="2149" label="RC022454 (CO) RC041338-RcAP3.2" source="2147" target="412" cy:directed="1"/>
      <edge id="2148" label="RC022454 (CO) RC000470-RcAP3.2" source="2147" target="70" cy:directed="1"/>
      <edge id="2146" label="RC023923 (CO) RC074783-RcAP3.2" source="2143" target="2042" cy:directed="1"/>
      <edge id="2145" label="RC023923 (CO) RC041338-RcAP3.2" source="2143" target="412" cy:directed="1"/>
      <edge id="2144" label="RC023923 (CO) RC001750-RcPI3" source="2143" target="75" cy:directed="1"/>
      <edge id="2142" label="RC023948 (CO) RC074783-RcAP3.2" source="2138" target="2042" cy:directed="1"/>
      <edge id="2141" label="RC023948 (CO) RC041338-RcAP3.2" source="2138" target="412" cy:directed="1"/>
      <edge id="2140" label="RC023948 (CO) RC001958-RcSEP2.1" source="2138" target="86" cy:directed="1"/>
      <edge id="2139" label="RC023948 (CO) RC000470-RcAP3.2" source="2138" target="70" cy:directed="1"/>
      <edge id="2137" label="RC028917 (CO) RC074783-RcAP3.2" source="2132" target="2042" cy:directed="1"/>
      <edge id="2136" label="RC028917 (CO) RC069571-RcSEP2.1" source="2132" target="1981" cy:directed="1"/>
      <edge id="2135" label="RC028917 (CO) RC041338-RcAP3.2" source="2132" target="412" cy:directed="1"/>
      <edge id="2134" label="RC028917 (CO) RC001958-RcSEP2.1" source="2132" target="86" cy:directed="1"/>
      <edge id="2133" label="RC028917 (CO) RC000470-RcAP3.2" source="2132" target="70" cy:directed="1"/>
      <edge id="2131" label="RC031150 (CO) RC074783-RcAP3.2" source="2128" target="2042" cy:directed="1"/>
      <edge id="2130" label="RC031150 (CO) RC041338-RcAP3.2" source="2128" target="412" cy:directed="1"/>
      <edge id="2129" label="RC031150 (CO) RC000470-RcAP3.2" source="2128" target="70" cy:directed="1"/>
      <edge id="2127" label="RC032141 (CO) RC074783-RcAP3.2" source="2126" target="2042" cy:directed="1"/>
      <edge id="2125" label="RC033954 (CO) RC074783-RcAP3.2" source="2122" target="2042" cy:directed="1"/>
      <edge id="2124" label="RC033954 (CO) RC041338-RcAP3.2" source="2122" target="412" cy:directed="1"/>
      <edge id="2123" label="RC033954 (CO) RC000470-RcAP3.2" source="2122" target="70" cy:directed="1"/>
      <edge id="2121" label="RC035384 (CO) RC074783-RcAP3.2" source="2118" target="2042" cy:directed="1"/>
      <edge id="2120" label="RC035384 (CO) RC041338-RcAP3.2" source="2118" target="412" cy:directed="1"/>
      <edge id="2119" label="RC035384 (CO) RC000470-RcAP3.2" source="2118" target="70" cy:directed="1"/>
      <edge id="2117" label="RC036539 (CO) RC074783-RcAP3.2" source="2115" target="2042" cy:directed="1"/>
      <edge id="2116" label="RC036539 (CO) RC041338-RcAP3.2" source="2115" target="412" cy:directed="1"/>
      <edge id="2114" label="RC037022 (CO) RC074783-RcAP3.2" source="2111" target="2042" cy:directed="1"/>
      <edge id="2113" label="RC037022 (CO) RC041338-RcAP3.2" source="2111" target="412" cy:directed="1"/>
      <edge id="2112" label="RC037022 (CO) RC000470-RcAP3.2" source="2111" target="70" cy:directed="1"/>
      <edge id="2110" label="RC037244 (CO) RC074783-RcAP3.2" source="2107" target="2042" cy:directed="1"/>
      <edge id="2109" label="RC037244 (CO) RC041338-RcAP3.2" source="2107" target="412" cy:directed="1"/>
      <edge id="2108" label="RC037244 (CO) RC040855-RcSEP4.1" source="2107" target="405" cy:directed="1"/>
      <edge id="2106" label="RC037585 (CO) RC074783-RcAP3.2" source="2102" target="2042" cy:directed="1"/>
      <edge id="2105" label="RC037585 (CO) RC069571-RcSEP2.1" source="2102" target="1981" cy:directed="1"/>
      <edge id="2104" label="RC037585 (CO) RC041338-RcAP3.2" source="2102" target="412" cy:directed="1"/>
      <edge id="2103" label="RC037585 (CO) RC000470-RcAP3.2" source="2102" target="70" cy:directed="1"/>
      <edge id="2101" label="RC041975 (CO) RC074783-RcAP3.2" source="2098" target="2042" cy:directed="1"/>
      <edge id="2100" label="RC041975 (CO) RC041338-RcAP3.2" source="2098" target="412" cy:directed="1"/>
      <edge id="2099" label="RC041975 (CO) RC000470-RcAP3.2" source="2098" target="70" cy:directed="1"/>
      <edge id="2097" label="RC046500 (CO) RC074783-RcAP3.2" source="2094" target="2042" cy:directed="1"/>
      <edge id="2096" label="RC046500 (CO) RC041338-RcAP3.2" source="2094" target="412" cy:directed="1"/>
      <edge id="2095" label="RC046500 (CO) RC000470-RcAP3.2" source="2094" target="70" cy:directed="1"/>
      <edge id="2093" label="RC046668 (CO) RC074783-RcAP3.2" source="2091" target="2042" cy:directed="1"/>
      <edge id="2092" label="RC046668 (CO) RC000470-RcAP3.2" source="2091" target="70" cy:directed="1"/>
      <edge id="2090" label="RC049652 (CO) RC074783-RcAP3.2" source="2087" target="2042" cy:directed="1"/>
      <edge id="2089" label="RC049652 (CO) RC041338-RcAP3.2" source="2087" target="412" cy:directed="1"/>
      <edge id="2088" label="RC049652 (CO) RC000470-RcAP3.2" source="2087" target="70" cy:directed="1"/>
      <edge id="2086" label="RC050542 (CO) RC074783-RcAP3.2" source="2082" target="2042" cy:directed="1"/>
      <edge id="2085" label="RC050542 (CO) RC069571-RcSEP2.1" source="2082" target="1981" cy:directed="1"/>
      <edge id="2084" label="RC050542 (CO) RC041338-RcAP3.2" source="2082" target="412" cy:directed="1"/>
      <edge id="2083" label="RC050542 (CO) RC000470-RcAP3.2" source="2082" target="70" cy:directed="1"/>
      <edge id="2081" label="RC053685 (CO) RC074783-RcAP3.2" source="2078" target="2042" cy:directed="1"/>
      <edge id="2080" label="RC053685 (CO) RC041338-RcAP3.2" source="2078" target="412" cy:directed="1"/>
      <edge id="2079" label="RC053685 (CO) RC000470-RcAP3.2" source="2078" target="70" cy:directed="1"/>
      <edge id="2077" label="RC067762 (CO) RC074783-RcAP3.2" source="2075" target="2042" cy:directed="1"/>
      <edge id="2076" label="RC067762 (CO) RC041338-RcAP3.2" source="2075" target="412" cy:directed="1"/>
      <edge id="2074" label="RC071201 (CO) RC074783-RcAP3.2" source="2070" target="2042" cy:directed="1"/>
      <edge id="2073" label="RC071201 (CO) RC069571-RcSEP2.1" source="2070" target="1981" cy:directed="1"/>
      <edge id="2072" label="RC071201 (CO) RC041338-RcAP3.2" source="2070" target="412" cy:directed="1"/>
      <edge id="2071" label="RC071201 (CO) RC000470-RcAP3.2" source="2070" target="70" cy:directed="1"/>
      <edge id="2069" label="RC072225 (CO) RC074783-RcAP3.2" source="2066" target="2042" cy:directed="1"/>
      <edge id="2068" label="RC072225 (CO) RC041338-RcAP3.2" source="2066" target="412" cy:directed="1"/>
      <edge id="2067" label="RC072225 (CO) RC000470-RcAP3.2" source="2066" target="70" cy:directed="1"/>
      <edge id="2065" label="RC074728 (CO) RC074783-RcAP3.2" source="2062" target="2042" cy:directed="1"/>
      <edge id="2064" label="RC074728 (CO) RC041338-RcAP3.2" source="2062" target="412" cy:directed="1"/>
      <edge id="2063" label="RC074728 (CO) RC000470-RcAP3.2" source="2062" target="70" cy:directed="1"/>
      <edge id="2061" label="RC075405 (CO) RC074783-RcAP3.2" source="2056" target="2042" cy:directed="1"/>
      <edge id="2060" label="RC075405 (CO) RC069571-RcSEP2.1" source="2056" target="1981" cy:directed="1"/>
      <edge id="2059" label="RC075405 (CO) RC041338-RcAP3.2" source="2056" target="412" cy:directed="1"/>
      <edge id="2058" label="RC075405 (CO) RC001958-RcSEP2.1" source="2056" target="86" cy:directed="1"/>
      <edge id="2057" label="RC075405 (CO) RC000470-RcAP3.2" source="2056" target="70" cy:directed="1"/>
      <edge id="2055" label="RC075454 (CO) RC074783-RcAP3.2" source="2052" target="2042" cy:directed="1"/>
      <edge id="2054" label="RC075454 (CO) RC041338-RcAP3.2" source="2052" target="412" cy:directed="1"/>
      <edge id="2053" label="RC075454 (CO) RC000470-RcAP3.2" source="2052" target="70" cy:directed="1"/>
      <edge id="2051" label="RC077371 (CO) RC074783-RcAP3.2" source="2048" target="2042" cy:directed="1"/>
      <edge id="2050" label="RC077371 (CO) RC041338-RcAP3.2" source="2048" target="412" cy:directed="1"/>
      <edge id="2049" label="RC077371 (CO) RC000470-RcAP3.2" source="2048" target="70" cy:directed="1"/>
      <edge id="2047" label="RC078691 (CO) RC074783-RcAP3.2" source="2044" target="2042" cy:directed="1"/>
      <edge id="2046" label="RC078691 (CO) RC041338-RcAP3.2" source="2044" target="412" cy:directed="1"/>
      <edge id="2045" label="RC078691 (CO) RC000470-RcAP3.2" source="2044" target="70" cy:directed="1"/>
      <edge id="3480" label="RC074783-RcAP3.2 (MM) RC001750-RcPI3" source="2042" target="75" cy:directed="1"/>
      <edge id="3479" label="RC074783-RcAP3.2 (MM) RC041338-RcAP3.2" source="2042" target="412" cy:directed="1"/>
      <edge id="3478" label="RC074783-RcAP3.2 (MM) RC000470-RcAP3.2" source="2042" target="70" cy:directed="1"/>
      <edge id="3477" label="RC074783-RcAP3.2 (CO) RC001119" source="2042" target="3121" cy:directed="1"/>
      <edge id="3476" label="RC074783-RcAP3.2 (CO) RC002479" source="2042" target="3115" cy:directed="1"/>
      <edge id="3475" label="RC074783-RcAP3.2 (CO) RC014815" source="2042" target="3084" cy:directed="1"/>
      <edge id="3474" label="RC074783-RcAP3.2 (CO) RC021060" source="2042" target="3082" cy:directed="1"/>
      <edge id="3473" label="RC074783-RcAP3.2 (CO) RC021931" source="2042" target="3078" cy:directed="1"/>
      <edge id="3472" label="RC074783-RcAP3.2 (CO) RC031048" source="2042" target="3058" cy:directed="1"/>
      <edge id="3471" label="RC074783-RcAP3.2 (CO) RC035528" source="2042" target="3053" cy:directed="1"/>
      <edge id="3470" label="RC074783-RcAP3.2 (CO) RC040848" source="2042" target="3042" cy:directed="1"/>
      <edge id="3469" label="RC074783-RcAP3.2 (CO) RC050708" source="2042" target="3031" cy:directed="1"/>
      <edge id="3468" label="RC074783-RcAP3.2 (CO) RC069851" source="2042" target="2480" cy:directed="1"/>
      <edge id="2043" label="RC081828 (CO) RC074783-RcAP3.2" source="2039" target="2042" cy:directed="1"/>
      <edge id="2041" label="RC081828 (CO) RC041338-RcAP3.2" source="2039" target="412" cy:directed="1"/>
      <edge id="2040" label="RC081828 (CO) RC000470-RcAP3.2" source="2039" target="70" cy:directed="1"/>
      <edge id="2038" label="RC010892 (CO) RC069571-RcSEP2.1" source="2036" target="1981" cy:directed="1"/>
      <edge id="2037" label="RC010892 (CO) RC001958-RcSEP2.1" source="2036" target="86" cy:directed="1"/>
      <edge id="2035" label="RC012764 (CO) RC069571-RcSEP2.1" source="2034" target="1981" cy:directed="1"/>
      <edge id="2033" label="RC015697 (CO) RC069571-RcSEP2.1" source="2031" target="1981" cy:directed="1"/>
      <edge id="2032" label="RC015697 (CO) RC001958-RcSEP2.1" source="2031" target="86" cy:directed="1"/>
      <edge id="2030" label="RC018044 (CO) RC069571-RcSEP2.1" source="2028" target="1981" cy:directed="1"/>
      <edge id="2029" label="RC018044 (CO) RC001958-RcSEP2.1" source="2028" target="86" cy:directed="1"/>
      <edge id="2027" label="RC022706 (CO) RC069571-RcSEP2.1" source="2025" target="1981" cy:directed="1"/>
      <edge id="2026" label="RC022706 (CO) RC001958-RcSEP2.1" source="2025" target="86" cy:directed="1"/>
      <edge id="2024" label="RC025433 (CO) RC069571-RcSEP2.1" source="2022" target="1981" cy:directed="1"/>
      <edge id="2023" label="RC025433 (CO) RC001958-RcSEP2.1" source="2022" target="86" cy:directed="1"/>
      <edge id="2021" label="RC034760 (CO) RC069571-RcSEP2.1" source="2020" target="1981" cy:directed="1"/>
      <edge id="2019" label="RC038912 (CO) RC069571-RcSEP2.1" source="2017" target="1981" cy:directed="1"/>
      <edge id="2018" label="RC038912 (CO) RC001958-RcSEP2.1" source="2017" target="86" cy:directed="1"/>
      <edge id="2016" label="RC039754 (CO) RC069571-RcSEP2.1" source="2014" target="1981" cy:directed="1"/>
      <edge id="2015" label="RC039754 (CO) RC001958-RcSEP2.1" source="2014" target="86" cy:directed="1"/>
      <edge id="2013" label="RC041544 (CO) RC069571-RcSEP2.1" source="2011" target="1981" cy:directed="1"/>
      <edge id="2012" label="RC041544 (CO) RC001958-RcSEP2.1" source="2011" target="86" cy:directed="1"/>
      <edge id="2010" label="RC053363 (CO) RC069571-RcSEP2.1" source="2008" target="1981" cy:directed="1"/>
      <edge id="2009" label="RC053363 (CO) RC001958-RcSEP2.1" source="2008" target="86" cy:directed="1"/>
      <edge id="2007" label="RC055237 (CO) RC069571-RcSEP2.1" source="2005" target="1981" cy:directed="1"/>
      <edge id="2006" label="RC055237 (CO) RC001958-RcSEP2.1" source="2005" target="86" cy:directed="1"/>
      <edge id="2004" label="RC058998 (CO) RC069571-RcSEP2.1" source="2002" target="1981" cy:directed="1"/>
      <edge id="2003" label="RC058998 (CO) RC001958-RcSEP2.1" source="2002" target="86" cy:directed="1"/>
      <edge id="2001" label="RC059065 (CO) RC069571-RcSEP2.1" source="2000" target="1981" cy:directed="1"/>
      <edge id="1999" label="RC060436 (CO) RC069571-RcSEP2.1" source="1997" target="1981" cy:directed="1"/>
      <edge id="1998" label="RC060436 (CO) RC001958-RcSEP2.1" source="1997" target="86" cy:directed="1"/>
      <edge id="1996" label="RC060909 (CO) RC069571-RcSEP2.1" source="1995" target="1981" cy:directed="1"/>
      <edge id="1994" label="RC062403 (CO) RC069571-RcSEP2.1" source="1991" target="1981" cy:directed="1"/>
      <edge id="1993" label="RC062403 (CO) RC041338-RcAP3.2" source="1991" target="412" cy:directed="1"/>
      <edge id="1992" label="RC062403 (CO) RC001958-RcSEP2.1" source="1991" target="86" cy:directed="1"/>
      <edge id="1990" label="RC062894 (CO) RC069571-RcSEP2.1" source="1988" target="1981" cy:directed="1"/>
      <edge id="1989" label="RC062894 (CO) RC001958-RcSEP2.1" source="1988" target="86" cy:directed="1"/>
      <edge id="1987" label="RC068898 (CO) RC069571-RcSEP2.1" source="1986" target="1981" cy:directed="1"/>
      <edge id="1985" label="RC070893 (CO) RC069571-RcSEP2.1" source="1983" target="1981" cy:directed="1"/>
      <edge id="1984" label="RC070893 (CO) RC001958-RcSEP2.1" source="1983" target="86" cy:directed="1"/>
      <edge id="3547" label="RC069571-RcSEP2.1 (MM) RC001958-RcSEP2.1" source="1981" target="86" cy:directed="1"/>
      <edge id="3546" label="RC069571-RcSEP2.1 (MM) RC074783-RcAP3.2" source="1981" target="2042" cy:directed="1"/>
      <edge id="3545" label="RC069571-RcSEP2.1 (MM) RC041338-RcAP3.2" source="1981" target="412" cy:directed="1"/>
      <edge id="3544" label="RC069571-RcSEP2.1 (MM) RC000470-RcAP3.2" source="1981" target="70" cy:directed="1"/>
      <edge id="3543" label="RC069571-RcSEP2.1 (CO) RC011887" source="1981" target="3095" cy:directed="1"/>
      <edge id="3542" label="RC069571-RcSEP2.1 (CO) RC014815" source="1981" target="3084" cy:directed="1"/>
      <edge id="3541" label="RC069571-RcSEP2.1 (CO) RC017762" source="1981" target="3540" cy:directed="1"/>
      <edge id="3539" label="RC069571-RcSEP2.1 (CO) RC050708" source="1981" target="3031" cy:directed="1"/>
      <edge id="3538" label="RC069571-RcSEP2.1 (CO) RC054232" source="1981" target="2976" cy:directed="1"/>
      <edge id="1982" label="RC080118 (CO) RC069571-RcSEP2.1" source="1980" target="1981" cy:directed="1"/>
      <edge id="1979" label="RC004516 (CO) RC062898-RcSOC1.1" source="1970" target="1107" cy:directed="1"/>
      <edge id="1978" label="RC004516 (CO) RC057826-RcAGL19.3" source="1970" target="785" cy:directed="1"/>
      <edge id="1977" label="RC004516 (CO) RC043958-RcSOC1.5" source="1970" target="722" cy:directed="1"/>
      <edge id="1976" label="RC004516 (CO) RC037764-RcSOC1.1" source="1970" target="395" cy:directed="1"/>
      <edge id="1975" label="RC004516 (CO) RC025470-RcSOC1.4" source="1970" target="365" cy:directed="1"/>
      <edge id="1974" label="RC004516 (CO) RC019456-RcSOC1.1" source="1970" target="325" cy:directed="1"/>
      <edge id="1973" label="RC004516 (CO) RC014697-RcSOC1.4" source="1970" target="305" cy:directed="1"/>
      <edge id="1972" label="RC004516 (CO) RC005318-RcSOC1.1" source="1970" target="398" cy:directed="1"/>
      <edge id="1971" label="RC004516 (CO) RC004090-RcSOC1.1" source="1970" target="103" cy:directed="1"/>
      <edge id="1969" label="RC004689 (CO) RC062898-RcSOC1.1" source="1960" target="1107" cy:directed="1"/>
      <edge id="1968" label="RC004689 (CO) RC057826-RcAGL19.3" source="1960" target="785" cy:directed="1"/>
      <edge id="1967" label="RC004689 (CO) RC043958-RcSOC1.5" source="1960" target="722" cy:directed="1"/>
      <edge id="1966" label="RC004689 (CO) RC037764-RcSOC1.1" source="1960" target="395" cy:directed="1"/>
      <edge id="1965" label="RC004689 (CO) RC025470-RcSOC1.4" source="1960" target="365" cy:directed="1"/>
      <edge id="1964" label="RC004689 (CO) RC019456-RcSOC1.1" source="1960" target="325" cy:directed="1"/>
      <edge id="1963" label="RC004689 (CO) RC014697-RcSOC1.4" source="1960" target="305" cy:directed="1"/>
      <edge id="1962" label="RC004689 (CO) RC005318-RcSOC1.1" source="1960" target="398" cy:directed="1"/>
      <edge id="1961" label="RC004689 (CO) RC004090-RcSOC1.1" source="1960" target="103" cy:directed="1"/>
      <edge id="1959" label="RC005059 (CO) RC062898-RcSOC1.1" source="1949" target="1107" cy:directed="1"/>
      <edge id="1958" label="RC005059 (CO) RC057826-RcAGL19.3" source="1949" target="785" cy:directed="1"/>
      <edge id="1957" label="RC005059 (CO) RC043958-RcSOC1.5" source="1949" target="722" cy:directed="1"/>
      <edge id="1956" label="RC005059 (CO) RC037764-RcSOC1.1" source="1949" target="395" cy:directed="1"/>
      <edge id="1955" label="RC005059 (CO) RC025470-RcSOC1.4" source="1949" target="365" cy:directed="1"/>
      <edge id="1954" label="RC005059 (CO) RC019456-RcSOC1.1" source="1949" target="325" cy:directed="1"/>
      <edge id="1953" label="RC005059 (CO) RC014697-RcSOC1.4" source="1949" target="305" cy:directed="1"/>
      <edge id="1952" label="RC005059 (CO) RC013947-RcAGL42.2" source="1949" target="180" cy:directed="1"/>
      <edge id="1951" label="RC005059 (CO) RC005318-RcSOC1.1" source="1949" target="398" cy:directed="1"/>
      <edge id="1950" label="RC005059 (CO) RC004090-RcSOC1.1" source="1949" target="103" cy:directed="1"/>
      <edge id="1948" label="RC005695 (CO) RC062898-RcSOC1.1" source="1939" target="1107" cy:directed="1"/>
      <edge id="1947" label="RC005695 (CO) RC057826-RcAGL19.3" source="1939" target="785" cy:directed="1"/>
      <edge id="1946" label="RC005695 (CO) RC043958-RcSOC1.5" source="1939" target="722" cy:directed="1"/>
      <edge id="1945" label="RC005695 (CO) RC037764-RcSOC1.1" source="1939" target="395" cy:directed="1"/>
      <edge id="1944" label="RC005695 (CO) RC025470-RcSOC1.4" source="1939" target="365" cy:directed="1"/>
      <edge id="1943" label="RC005695 (CO) RC019456-RcSOC1.1" source="1939" target="325" cy:directed="1"/>
      <edge id="1942" label="RC005695 (CO) RC014697-RcSOC1.4" source="1939" target="305" cy:directed="1"/>
      <edge id="1941" label="RC005695 (CO) RC005318-RcSOC1.1" source="1939" target="398" cy:directed="1"/>
      <edge id="1940" label="RC005695 (CO) RC004090-RcSOC1.1" source="1939" target="103" cy:directed="1"/>
      <edge id="1938" label="RC007051 (CO) RC062898-RcSOC1.1" source="1930" target="1107" cy:directed="1"/>
      <edge id="1937" label="RC007051 (CO) RC043958-RcSOC1.5" source="1930" target="722" cy:directed="1"/>
      <edge id="1936" label="RC007051 (CO) RC037764-RcSOC1.1" source="1930" target="395" cy:directed="1"/>
      <edge id="1935" label="RC007051 (CO) RC025470-RcSOC1.4" source="1930" target="365" cy:directed="1"/>
      <edge id="1934" label="RC007051 (CO) RC019456-RcSOC1.1" source="1930" target="325" cy:directed="1"/>
      <edge id="1933" label="RC007051 (CO) RC014697-RcSOC1.4" source="1930" target="305" cy:directed="1"/>
      <edge id="1932" label="RC007051 (CO) RC005318-RcSOC1.1" source="1930" target="398" cy:directed="1"/>
      <edge id="1931" label="RC007051 (CO) RC004090-RcSOC1.1" source="1930" target="103" cy:directed="1"/>
      <edge id="1929" label="RC007196 (CO) RC062898-RcSOC1.1" source="1926" target="1107" cy:directed="1"/>
      <edge id="1928" label="RC007196 (CO) RC025470-RcSOC1.4" source="1926" target="365" cy:directed="1"/>
      <edge id="1927" label="RC007196 (CO) RC014697-RcSOC1.4" source="1926" target="305" cy:directed="1"/>
      <edge id="1925" label="RC007657 (CO) RC062898-RcSOC1.1" source="1923" target="1107" cy:directed="1"/>
      <edge id="1924" label="RC007657 (CO) RC057826-RcAGL19.3" source="1923" target="785" cy:directed="1"/>
      <edge id="1922" label="RC008632 (CO) RC062898-RcSOC1.1" source="1913" target="1107" cy:directed="1"/>
      <edge id="1921" label="RC008632 (CO) RC043958-RcSOC1.5" source="1913" target="722" cy:directed="1"/>
      <edge id="1920" label="RC008632 (CO) RC037764-RcSOC1.1" source="1913" target="395" cy:directed="1"/>
      <edge id="1919" label="RC008632 (CO) RC025470-RcSOC1.4" source="1913" target="365" cy:directed="1"/>
      <edge id="1918" label="RC008632 (CO) RC019456-RcSOC1.1" source="1913" target="325" cy:directed="1"/>
      <edge id="1917" label="RC008632 (CO) RC014697-RcSOC1.4" source="1913" target="305" cy:directed="1"/>
      <edge id="1916" label="RC008632 (CO) RC013947-RcAGL42.2" source="1913" target="180" cy:directed="1"/>
      <edge id="1915" label="RC008632 (CO) RC005318-RcSOC1.1" source="1913" target="398" cy:directed="1"/>
      <edge id="1914" label="RC008632 (CO) RC004090-RcSOC1.1" source="1913" target="103" cy:directed="1"/>
      <edge id="1912" label="RC009347 (CO) RC062898-RcSOC1.1" source="1904" target="1107" cy:directed="1"/>
      <edge id="1911" label="RC009347 (CO) RC057826-RcAGL19.3" source="1904" target="785" cy:directed="1"/>
      <edge id="1910" label="RC009347 (CO) RC043958-RcSOC1.5" source="1904" target="722" cy:directed="1"/>
      <edge id="1909" label="RC009347 (CO) RC037764-RcSOC1.1" source="1904" target="395" cy:directed="1"/>
      <edge id="1908" label="RC009347 (CO) RC025470-RcSOC1.4" source="1904" target="365" cy:directed="1"/>
      <edge id="1907" label="RC009347 (CO) RC019456-RcSOC1.1" source="1904" target="325" cy:directed="1"/>
      <edge id="1906" label="RC009347 (CO) RC005318-RcSOC1.1" source="1904" target="398" cy:directed="1"/>
      <edge id="1905" label="RC009347 (CO) RC004090-RcSOC1.1" source="1904" target="103" cy:directed="1"/>
      <edge id="1903" label="RC009973 (CO) RC062898-RcSOC1.1" source="1895" target="1107" cy:directed="1"/>
      <edge id="1902" label="RC009973 (CO) RC043958-RcSOC1.5" source="1895" target="722" cy:directed="1"/>
      <edge id="1901" label="RC009973 (CO) RC037764-RcSOC1.1" source="1895" target="395" cy:directed="1"/>
      <edge id="1900" label="RC009973 (CO) RC025470-RcSOC1.4" source="1895" target="365" cy:directed="1"/>
      <edge id="1899" label="RC009973 (CO) RC019456-RcSOC1.1" source="1895" target="325" cy:directed="1"/>
      <edge id="1898" label="RC009973 (CO) RC014697-RcSOC1.4" source="1895" target="305" cy:directed="1"/>
      <edge id="1897" label="RC009973 (CO) RC005318-RcSOC1.1" source="1895" target="398" cy:directed="1"/>
      <edge id="1896" label="RC009973 (CO) RC004090-RcSOC1.1" source="1895" target="103" cy:directed="1"/>
      <edge id="1894" label="RC011493 (CO) RC062898-RcSOC1.1" source="1884" target="1107" cy:directed="1"/>
      <edge id="1893" label="RC011493 (CO) RC057826-RcAGL19.3" source="1884" target="785" cy:directed="1"/>
      <edge id="1892" label="RC011493 (CO) RC043958-RcSOC1.5" source="1884" target="722" cy:directed="1"/>
      <edge id="1891" label="RC011493 (CO) RC037764-RcSOC1.1" source="1884" target="395" cy:directed="1"/>
      <edge id="1890" label="RC011493 (CO) RC025470-RcSOC1.4" source="1884" target="365" cy:directed="1"/>
      <edge id="1889" label="RC011493 (CO) RC019456-RcSOC1.1" source="1884" target="325" cy:directed="1"/>
      <edge id="1888" label="RC011493 (CO) RC014697-RcSOC1.4" source="1884" target="305" cy:directed="1"/>
      <edge id="1887" label="RC011493 (CO) RC013947-RcAGL42.2" source="1884" target="180" cy:directed="1"/>
      <edge id="1886" label="RC011493 (CO) RC005318-RcSOC1.1" source="1884" target="398" cy:directed="1"/>
      <edge id="1885" label="RC011493 (CO) RC004090-RcSOC1.1" source="1884" target="103" cy:directed="1"/>
      <edge id="1883" label="RC011520 (CO) RC062898-RcSOC1.1" source="1875" target="1107" cy:directed="1"/>
      <edge id="1882" label="RC011520 (CO) RC043958-RcSOC1.5" source="1875" target="722" cy:directed="1"/>
      <edge id="1881" label="RC011520 (CO) RC037764-RcSOC1.1" source="1875" target="395" cy:directed="1"/>
      <edge id="1880" label="RC011520 (CO) RC025470-RcSOC1.4" source="1875" target="365" cy:directed="1"/>
      <edge id="1879" label="RC011520 (CO) RC019456-RcSOC1.1" source="1875" target="325" cy:directed="1"/>
      <edge id="1878" label="RC011520 (CO) RC014697-RcSOC1.4" source="1875" target="305" cy:directed="1"/>
      <edge id="1877" label="RC011520 (CO) RC005318-RcSOC1.1" source="1875" target="398" cy:directed="1"/>
      <edge id="1876" label="RC011520 (CO) RC004090-RcSOC1.1" source="1875" target="103" cy:directed="1"/>
      <edge id="1874" label="RC011860 (CO) RC062898-RcSOC1.1" source="1866" target="1107" cy:directed="1"/>
      <edge id="1873" label="RC011860 (CO) RC057826-RcAGL19.3" source="1866" target="785" cy:directed="1"/>
      <edge id="1872" label="RC011860 (CO) RC037764-RcSOC1.1" source="1866" target="395" cy:directed="1"/>
      <edge id="1871" label="RC011860 (CO) RC025470-RcSOC1.4" source="1866" target="365" cy:directed="1"/>
      <edge id="1870" label="RC011860 (CO) RC019456-RcSOC1.1" source="1866" target="325" cy:directed="1"/>
      <edge id="1869" label="RC011860 (CO) RC014697-RcSOC1.4" source="1866" target="305" cy:directed="1"/>
      <edge id="1868" label="RC011860 (CO) RC013947-RcAGL42.2" source="1866" target="180" cy:directed="1"/>
      <edge id="1867" label="RC011860 (CO) RC005318-RcSOC1.1" source="1866" target="398" cy:directed="1"/>
      <edge id="1865" label="RC013067 (CO) RC062898-RcSOC1.1" source="1856" target="1107" cy:directed="1"/>
      <edge id="1864" label="RC013067 (CO) RC043958-RcSOC1.5" source="1856" target="722" cy:directed="1"/>
      <edge id="1863" label="RC013067 (CO) RC037764-RcSOC1.1" source="1856" target="395" cy:directed="1"/>
      <edge id="1862" label="RC013067 (CO) RC025470-RcSOC1.4" source="1856" target="365" cy:directed="1"/>
      <edge id="1861" label="RC013067 (CO) RC019456-RcSOC1.1" source="1856" target="325" cy:directed="1"/>
      <edge id="1860" label="RC013067 (CO) RC014697-RcSOC1.4" source="1856" target="305" cy:directed="1"/>
      <edge id="1859" label="RC013067 (CO) RC013947-RcAGL42.2" source="1856" target="180" cy:directed="1"/>
      <edge id="1858" label="RC013067 (CO) RC005318-RcSOC1.1" source="1856" target="398" cy:directed="1"/>
      <edge id="1857" label="RC013067 (CO) RC004090-RcSOC1.1" source="1856" target="103" cy:directed="1"/>
      <edge id="1855" label="RC014793 (CO) RC062898-RcSOC1.1" source="1846" target="1107" cy:directed="1"/>
      <edge id="1854" label="RC014793 (CO) RC057826-RcAGL19.3" source="1846" target="785" cy:directed="1"/>
      <edge id="1853" label="RC014793 (CO) RC043958-RcSOC1.5" source="1846" target="722" cy:directed="1"/>
      <edge id="1852" label="RC014793 (CO) RC037764-RcSOC1.1" source="1846" target="395" cy:directed="1"/>
      <edge id="1851" label="RC014793 (CO) RC025470-RcSOC1.4" source="1846" target="365" cy:directed="1"/>
      <edge id="1850" label="RC014793 (CO) RC019456-RcSOC1.1" source="1846" target="325" cy:directed="1"/>
      <edge id="1849" label="RC014793 (CO) RC014697-RcSOC1.4" source="1846" target="305" cy:directed="1"/>
      <edge id="1848" label="RC014793 (CO) RC005318-RcSOC1.1" source="1846" target="398" cy:directed="1"/>
      <edge id="1847" label="RC014793 (CO) RC004090-RcSOC1.1" source="1846" target="103" cy:directed="1"/>
      <edge id="1845" label="RC016414 (CO) RC062898-RcSOC1.1" source="1835" target="1107" cy:directed="1"/>
      <edge id="1844" label="RC016414 (CO) RC057826-RcAGL19.3" source="1835" target="785" cy:directed="1"/>
      <edge id="1843" label="RC016414 (CO) RC043958-RcSOC1.5" source="1835" target="722" cy:directed="1"/>
      <edge id="1842" label="RC016414 (CO) RC037764-RcSOC1.1" source="1835" target="395" cy:directed="1"/>
      <edge id="1841" label="RC016414 (CO) RC025470-RcSOC1.4" source="1835" target="365" cy:directed="1"/>
      <edge id="1840" label="RC016414 (CO) RC019456-RcSOC1.1" source="1835" target="325" cy:directed="1"/>
      <edge id="1839" label="RC016414 (CO) RC014697-RcSOC1.4" source="1835" target="305" cy:directed="1"/>
      <edge id="1838" label="RC016414 (CO) RC013947-RcAGL42.2" source="1835" target="180" cy:directed="1"/>
      <edge id="1837" label="RC016414 (CO) RC005318-RcSOC1.1" source="1835" target="398" cy:directed="1"/>
      <edge id="1836" label="RC016414 (CO) RC004090-RcSOC1.1" source="1835" target="103" cy:directed="1"/>
      <edge id="1834" label="RC017113 (CO) RC062898-RcSOC1.1" source="1828" target="1107" cy:directed="1"/>
      <edge id="1833" label="RC017113 (CO) RC037764-RcSOC1.1" source="1828" target="395" cy:directed="1"/>
      <edge id="1832" label="RC017113 (CO) RC025470-RcSOC1.4" source="1828" target="365" cy:directed="1"/>
      <edge id="1831" label="RC017113 (CO) RC019456-RcSOC1.1" source="1828" target="325" cy:directed="1"/>
      <edge id="1830" label="RC017113 (CO) RC013947-RcAGL42.2" source="1828" target="180" cy:directed="1"/>
      <edge id="1829" label="RC017113 (CO) RC005318-RcSOC1.1" source="1828" target="398" cy:directed="1"/>
      <edge id="1827" label="RC018233 (CO) RC062898-RcSOC1.1" source="1818" target="1107" cy:directed="1"/>
      <edge id="1826" label="RC018233 (CO) RC057826-RcAGL19.3" source="1818" target="785" cy:directed="1"/>
      <edge id="1825" label="RC018233 (CO) RC043958-RcSOC1.5" source="1818" target="722" cy:directed="1"/>
      <edge id="1824" label="RC018233 (CO) RC037764-RcSOC1.1" source="1818" target="395" cy:directed="1"/>
      <edge id="1823" label="RC018233 (CO) RC025470-RcSOC1.4" source="1818" target="365" cy:directed="1"/>
      <edge id="1822" label="RC018233 (CO) RC019456-RcSOC1.1" source="1818" target="325" cy:directed="1"/>
      <edge id="1821" label="RC018233 (CO) RC014697-RcSOC1.4" source="1818" target="305" cy:directed="1"/>
      <edge id="1820" label="RC018233 (CO) RC005318-RcSOC1.1" source="1818" target="398" cy:directed="1"/>
      <edge id="1819" label="RC018233 (CO) RC004090-RcSOC1.1" source="1818" target="103" cy:directed="1"/>
      <edge id="1817" label="RC018412 (CO) RC062898-RcSOC1.1" source="1808" target="1107" cy:directed="1"/>
      <edge id="1816" label="RC018412 (CO) RC057826-RcAGL19.3" source="1808" target="785" cy:directed="1"/>
      <edge id="1815" label="RC018412 (CO) RC043958-RcSOC1.5" source="1808" target="722" cy:directed="1"/>
      <edge id="1814" label="RC018412 (CO) RC037764-RcSOC1.1" source="1808" target="395" cy:directed="1"/>
      <edge id="1813" label="RC018412 (CO) RC025470-RcSOC1.4" source="1808" target="365" cy:directed="1"/>
      <edge id="1812" label="RC018412 (CO) RC019456-RcSOC1.1" source="1808" target="325" cy:directed="1"/>
      <edge id="1811" label="RC018412 (CO) RC014697-RcSOC1.4" source="1808" target="305" cy:directed="1"/>
      <edge id="1810" label="RC018412 (CO) RC005318-RcSOC1.1" source="1808" target="398" cy:directed="1"/>
      <edge id="1809" label="RC018412 (CO) RC004090-RcSOC1.1" source="1808" target="103" cy:directed="1"/>
      <edge id="1807" label="RC018471 (CO) RC062898-RcSOC1.1" source="1798" target="1107" cy:directed="1"/>
      <edge id="1806" label="RC018471 (CO) RC057826-RcAGL19.3" source="1798" target="785" cy:directed="1"/>
      <edge id="1805" label="RC018471 (CO) RC043958-RcSOC1.5" source="1798" target="722" cy:directed="1"/>
      <edge id="1804" label="RC018471 (CO) RC037764-RcSOC1.1" source="1798" target="395" cy:directed="1"/>
      <edge id="1803" label="RC018471 (CO) RC025470-RcSOC1.4" source="1798" target="365" cy:directed="1"/>
      <edge id="1802" label="RC018471 (CO) RC019456-RcSOC1.1" source="1798" target="325" cy:directed="1"/>
      <edge id="1801" label="RC018471 (CO) RC014697-RcSOC1.4" source="1798" target="305" cy:directed="1"/>
      <edge id="1800" label="RC018471 (CO) RC005318-RcSOC1.1" source="1798" target="398" cy:directed="1"/>
      <edge id="1799" label="RC018471 (CO) RC004090-RcSOC1.1" source="1798" target="103" cy:directed="1"/>
      <edge id="1797" label="RC018820 (CO) RC062898-RcSOC1.1" source="1788" target="1107" cy:directed="1"/>
      <edge id="1796" label="RC018820 (CO) RC057826-RcAGL19.3" source="1788" target="785" cy:directed="1"/>
      <edge id="1795" label="RC018820 (CO) RC043958-RcSOC1.5" source="1788" target="722" cy:directed="1"/>
      <edge id="1794" label="RC018820 (CO) RC037764-RcSOC1.1" source="1788" target="395" cy:directed="1"/>
      <edge id="1793" label="RC018820 (CO) RC025470-RcSOC1.4" source="1788" target="365" cy:directed="1"/>
      <edge id="1792" label="RC018820 (CO) RC019456-RcSOC1.1" source="1788" target="325" cy:directed="1"/>
      <edge id="1791" label="RC018820 (CO) RC014697-RcSOC1.4" source="1788" target="305" cy:directed="1"/>
      <edge id="1790" label="RC018820 (CO) RC005318-RcSOC1.1" source="1788" target="398" cy:directed="1"/>
      <edge id="1789" label="RC018820 (CO) RC004090-RcSOC1.1" source="1788" target="103" cy:directed="1"/>
      <edge id="1787" label="RC019431 (CO) RC062898-RcSOC1.1" source="1785" target="1107" cy:directed="1"/>
      <edge id="1786" label="RC019431 (CO) RC057826-RcAGL19.3" source="1785" target="785" cy:directed="1"/>
      <edge id="1784" label="RC019516 (CO) RC062898-RcSOC1.1" source="1775" target="1107" cy:directed="1"/>
      <edge id="1783" label="RC019516 (CO) RC057826-RcAGL19.3" source="1775" target="785" cy:directed="1"/>
      <edge id="1782" label="RC019516 (CO) RC043958-RcSOC1.5" source="1775" target="722" cy:directed="1"/>
      <edge id="1781" label="RC019516 (CO) RC037764-RcSOC1.1" source="1775" target="395" cy:directed="1"/>
      <edge id="1780" label="RC019516 (CO) RC025470-RcSOC1.4" source="1775" target="365" cy:directed="1"/>
      <edge id="1779" label="RC019516 (CO) RC019456-RcSOC1.1" source="1775" target="325" cy:directed="1"/>
      <edge id="1778" label="RC019516 (CO) RC014697-RcSOC1.4" source="1775" target="305" cy:directed="1"/>
      <edge id="1777" label="RC019516 (CO) RC005318-RcSOC1.1" source="1775" target="398" cy:directed="1"/>
      <edge id="1776" label="RC019516 (CO) RC004090-RcSOC1.1" source="1775" target="103" cy:directed="1"/>
      <edge id="1774" label="RC019564 (CO) RC062898-RcSOC1.1" source="1766" target="1107" cy:directed="1"/>
      <edge id="1773" label="RC019564 (CO) RC057826-RcAGL19.3" source="1766" target="785" cy:directed="1"/>
      <edge id="1772" label="RC019564 (CO) RC043958-RcSOC1.5" source="1766" target="722" cy:directed="1"/>
      <edge id="1771" label="RC019564 (CO) RC037764-RcSOC1.1" source="1766" target="395" cy:directed="1"/>
      <edge id="1770" label="RC019564 (CO) RC025470-RcSOC1.4" source="1766" target="365" cy:directed="1"/>
      <edge id="1769" label="RC019564 (CO) RC019456-RcSOC1.1" source="1766" target="325" cy:directed="1"/>
      <edge id="1768" label="RC019564 (CO) RC005318-RcSOC1.1" source="1766" target="398" cy:directed="1"/>
      <edge id="1767" label="RC019564 (CO) RC004090-RcSOC1.1" source="1766" target="103" cy:directed="1"/>
      <edge id="1765" label="RC019688 (CO) RC062898-RcSOC1.1" source="1756" target="1107" cy:directed="1"/>
      <edge id="1764" label="RC019688 (CO) RC057826-RcAGL19.3" source="1756" target="785" cy:directed="1"/>
      <edge id="1763" label="RC019688 (CO) RC043958-RcSOC1.5" source="1756" target="722" cy:directed="1"/>
      <edge id="1762" label="RC019688 (CO) RC037764-RcSOC1.1" source="1756" target="395" cy:directed="1"/>
      <edge id="1761" label="RC019688 (CO) RC025470-RcSOC1.4" source="1756" target="365" cy:directed="1"/>
      <edge id="1760" label="RC019688 (CO) RC019456-RcSOC1.1" source="1756" target="325" cy:directed="1"/>
      <edge id="1759" label="RC019688 (CO) RC014697-RcSOC1.4" source="1756" target="305" cy:directed="1"/>
      <edge id="1758" label="RC019688 (CO) RC005318-RcSOC1.1" source="1756" target="398" cy:directed="1"/>
      <edge id="1757" label="RC019688 (CO) RC004090-RcSOC1.1" source="1756" target="103" cy:directed="1"/>
      <edge id="1755" label="RC023677 (CO) RC062898-RcSOC1.1" source="1745" target="1107" cy:directed="1"/>
      <edge id="1754" label="RC023677 (CO) RC057826-RcAGL19.3" source="1745" target="785" cy:directed="1"/>
      <edge id="1753" label="RC023677 (CO) RC043958-RcSOC1.5" source="1745" target="722" cy:directed="1"/>
      <edge id="1752" label="RC023677 (CO) RC037764-RcSOC1.1" source="1745" target="395" cy:directed="1"/>
      <edge id="1751" label="RC023677 (CO) RC025470-RcSOC1.4" source="1745" target="365" cy:directed="1"/>
      <edge id="1750" label="RC023677 (CO) RC019456-RcSOC1.1" source="1745" target="325" cy:directed="1"/>
      <edge id="1749" label="RC023677 (CO) RC014697-RcSOC1.4" source="1745" target="305" cy:directed="1"/>
      <edge id="1748" label="RC023677 (CO) RC013947-RcAGL42.2" source="1745" target="180" cy:directed="1"/>
      <edge id="1747" label="RC023677 (CO) RC005318-RcSOC1.1" source="1745" target="398" cy:directed="1"/>
      <edge id="1746" label="RC023677 (CO) RC004090-RcSOC1.1" source="1745" target="103" cy:directed="1"/>
      <edge id="1744" label="RC023740 (CO) RC062898-RcSOC1.1" source="1743" target="1107" cy:directed="1"/>
      <edge id="1742" label="RC024727 (CO) RC062898-RcSOC1.1" source="1735" target="1107" cy:directed="1"/>
      <edge id="1741" label="RC024727 (CO) RC037764-RcSOC1.1" source="1735" target="395" cy:directed="1"/>
      <edge id="1740" label="RC024727 (CO) RC025470-RcSOC1.4" source="1735" target="365" cy:directed="1"/>
      <edge id="1739" label="RC024727 (CO) RC019456-RcSOC1.1" source="1735" target="325" cy:directed="1"/>
      <edge id="1738" label="RC024727 (CO) RC014697-RcSOC1.4" source="1735" target="305" cy:directed="1"/>
      <edge id="1737" label="RC024727 (CO) RC013947-RcAGL42.2" source="1735" target="180" cy:directed="1"/>
      <edge id="1736" label="RC024727 (CO) RC005318-RcSOC1.1" source="1735" target="398" cy:directed="1"/>
      <edge id="1734" label="RC025985 (CO) RC062898-RcSOC1.1" source="1726" target="1107" cy:directed="1"/>
      <edge id="1733" label="RC025985 (CO) RC057826-RcAGL19.3" source="1726" target="785" cy:directed="1"/>
      <edge id="1732" label="RC025985 (CO) RC037764-RcSOC1.1" source="1726" target="395" cy:directed="1"/>
      <edge id="1731" label="RC025985 (CO) RC025470-RcSOC1.4" source="1726" target="365" cy:directed="1"/>
      <edge id="1730" label="RC025985 (CO) RC019456-RcSOC1.1" source="1726" target="325" cy:directed="1"/>
      <edge id="1729" label="RC025985 (CO) RC014697-RcSOC1.4" source="1726" target="305" cy:directed="1"/>
      <edge id="1728" label="RC025985 (CO) RC013947-RcAGL42.2" source="1726" target="180" cy:directed="1"/>
      <edge id="1727" label="RC025985 (CO) RC005318-RcSOC1.1" source="1726" target="398" cy:directed="1"/>
      <edge id="1725" label="RC027301 (CO) RC062898-RcSOC1.1" source="1716" target="1107" cy:directed="1"/>
      <edge id="1724" label="RC027301 (CO) RC057826-RcAGL19.3" source="1716" target="785" cy:directed="1"/>
      <edge id="1723" label="RC027301 (CO) RC043958-RcSOC1.5" source="1716" target="722" cy:directed="1"/>
      <edge id="1722" label="RC027301 (CO) RC037764-RcSOC1.1" source="1716" target="395" cy:directed="1"/>
      <edge id="1721" label="RC027301 (CO) RC025470-RcSOC1.4" source="1716" target="365" cy:directed="1"/>
      <edge id="1720" label="RC027301 (CO) RC019456-RcSOC1.1" source="1716" target="325" cy:directed="1"/>
      <edge id="1719" label="RC027301 (CO) RC014697-RcSOC1.4" source="1716" target="305" cy:directed="1"/>
      <edge id="1718" label="RC027301 (CO) RC005318-RcSOC1.1" source="1716" target="398" cy:directed="1"/>
      <edge id="1717" label="RC027301 (CO) RC004090-RcSOC1.1" source="1716" target="103" cy:directed="1"/>
      <edge id="1715" label="RC027753 (CO) RC062898-RcSOC1.1" source="1709" target="1107" cy:directed="1"/>
      <edge id="1714" label="RC027753 (CO) RC043958-RcSOC1.5" source="1709" target="722" cy:directed="1"/>
      <edge id="1713" label="RC027753 (CO) RC037764-RcSOC1.1" source="1709" target="395" cy:directed="1"/>
      <edge id="1712" label="RC027753 (CO) RC025470-RcSOC1.4" source="1709" target="365" cy:directed="1"/>
      <edge id="1711" label="RC027753 (CO) RC019456-RcSOC1.1" source="1709" target="325" cy:directed="1"/>
      <edge id="1710" label="RC027753 (CO) RC004090-RcSOC1.1" source="1709" target="103" cy:directed="1"/>
      <edge id="1708" label="RC028131 (CO) RC062898-RcSOC1.1" source="1699" target="1107" cy:directed="1"/>
      <edge id="1707" label="RC028131 (CO) RC057826-RcAGL19.3" source="1699" target="785" cy:directed="1"/>
      <edge id="1706" label="RC028131 (CO) RC043958-RcSOC1.5" source="1699" target="722" cy:directed="1"/>
      <edge id="1705" label="RC028131 (CO) RC037764-RcSOC1.1" source="1699" target="395" cy:directed="1"/>
      <edge id="1704" label="RC028131 (CO) RC025470-RcSOC1.4" source="1699" target="365" cy:directed="1"/>
      <edge id="1703" label="RC028131 (CO) RC019456-RcSOC1.1" source="1699" target="325" cy:directed="1"/>
      <edge id="1702" label="RC028131 (CO) RC014697-RcSOC1.4" source="1699" target="305" cy:directed="1"/>
      <edge id="1701" label="RC028131 (CO) RC005318-RcSOC1.1" source="1699" target="398" cy:directed="1"/>
      <edge id="1700" label="RC028131 (CO) RC004090-RcSOC1.1" source="1699" target="103" cy:directed="1"/>
      <edge id="1698" label="RC030882 (CO) RC062898-RcSOC1.1" source="1690" target="1107" cy:directed="1"/>
      <edge id="1697" label="RC030882 (CO) RC043958-RcSOC1.5" source="1690" target="722" cy:directed="1"/>
      <edge id="1696" label="RC030882 (CO) RC037764-RcSOC1.1" source="1690" target="395" cy:directed="1"/>
      <edge id="1695" label="RC030882 (CO) RC025470-RcSOC1.4" source="1690" target="365" cy:directed="1"/>
      <edge id="1694" label="RC030882 (CO) RC019456-RcSOC1.1" source="1690" target="325" cy:directed="1"/>
      <edge id="1693" label="RC030882 (CO) RC014697-RcSOC1.4" source="1690" target="305" cy:directed="1"/>
      <edge id="1692" label="RC030882 (CO) RC005318-RcSOC1.1" source="1690" target="398" cy:directed="1"/>
      <edge id="1691" label="RC030882 (CO) RC004090-RcSOC1.1" source="1690" target="103" cy:directed="1"/>
      <edge id="1689" label="RC030975 (CO) RC062898-RcSOC1.1" source="1681" target="1107" cy:directed="1"/>
      <edge id="1688" label="RC030975 (CO) RC043958-RcSOC1.5" source="1681" target="722" cy:directed="1"/>
      <edge id="1687" label="RC030975 (CO) RC037764-RcSOC1.1" source="1681" target="395" cy:directed="1"/>
      <edge id="1686" label="RC030975 (CO) RC025470-RcSOC1.4" source="1681" target="365" cy:directed="1"/>
      <edge id="1685" label="RC030975 (CO) RC019456-RcSOC1.1" source="1681" target="325" cy:directed="1"/>
      <edge id="1684" label="RC030975 (CO) RC014697-RcSOC1.4" source="1681" target="305" cy:directed="1"/>
      <edge id="1683" label="RC030975 (CO) RC005318-RcSOC1.1" source="1681" target="398" cy:directed="1"/>
      <edge id="1682" label="RC030975 (CO) RC004090-RcSOC1.1" source="1681" target="103" cy:directed="1"/>
      <edge id="1680" label="RC031301 (CO) RC062898-RcSOC1.1" source="1671" target="1107" cy:directed="1"/>
      <edge id="1679" label="RC031301 (CO) RC043958-RcSOC1.5" source="1671" target="722" cy:directed="1"/>
      <edge id="1678" label="RC031301 (CO) RC037764-RcSOC1.1" source="1671" target="395" cy:directed="1"/>
      <edge id="1677" label="RC031301 (CO) RC025470-RcSOC1.4" source="1671" target="365" cy:directed="1"/>
      <edge id="1676" label="RC031301 (CO) RC019456-RcSOC1.1" source="1671" target="325" cy:directed="1"/>
      <edge id="1675" label="RC031301 (CO) RC014697-RcSOC1.4" source="1671" target="305" cy:directed="1"/>
      <edge id="1674" label="RC031301 (CO) RC013947-RcAGL42.2" source="1671" target="180" cy:directed="1"/>
      <edge id="1673" label="RC031301 (CO) RC005318-RcSOC1.1" source="1671" target="398" cy:directed="1"/>
      <edge id="1672" label="RC031301 (CO) RC004090-RcSOC1.1" source="1671" target="103" cy:directed="1"/>
      <edge id="1670" label="RC031984 (CO) RC062898-RcSOC1.1" source="1663" target="1107" cy:directed="1"/>
      <edge id="1669" label="RC031984 (CO) RC037764-RcSOC1.1" source="1663" target="395" cy:directed="1"/>
      <edge id="1668" label="RC031984 (CO) RC025470-RcSOC1.4" source="1663" target="365" cy:directed="1"/>
      <edge id="1667" label="RC031984 (CO) RC019456-RcSOC1.1" source="1663" target="325" cy:directed="1"/>
      <edge id="1666" label="RC031984 (CO) RC014697-RcSOC1.4" source="1663" target="305" cy:directed="1"/>
      <edge id="1665" label="RC031984 (CO) RC013947-RcAGL42.2" source="1663" target="180" cy:directed="1"/>
      <edge id="1664" label="RC031984 (CO) RC005318-RcSOC1.1" source="1663" target="398" cy:directed="1"/>
      <edge id="1662" label="RC031994 (CO) RC062898-RcSOC1.1" source="1655" target="1107" cy:directed="1"/>
      <edge id="1661" label="RC031994 (CO) RC043958-RcSOC1.5" source="1655" target="722" cy:directed="1"/>
      <edge id="1660" label="RC031994 (CO) RC037764-RcSOC1.1" source="1655" target="395" cy:directed="1"/>
      <edge id="1659" label="RC031994 (CO) RC025470-RcSOC1.4" source="1655" target="365" cy:directed="1"/>
      <edge id="1658" label="RC031994 (CO) RC019456-RcSOC1.1" source="1655" target="325" cy:directed="1"/>
      <edge id="1657" label="RC031994 (CO) RC013947-RcAGL42.2" source="1655" target="180" cy:directed="1"/>
      <edge id="1656" label="RC031994 (CO) RC005318-RcSOC1.1" source="1655" target="398" cy:directed="1"/>
      <edge id="1654" label="RC033465 (CO) RC062898-RcSOC1.1" source="1645" target="1107" cy:directed="1"/>
      <edge id="1653" label="RC033465 (CO) RC057826-RcAGL19.3" source="1645" target="785" cy:directed="1"/>
      <edge id="1652" label="RC033465 (CO) RC043958-RcSOC1.5" source="1645" target="722" cy:directed="1"/>
      <edge id="1651" label="RC033465 (CO) RC037764-RcSOC1.1" source="1645" target="395" cy:directed="1"/>
      <edge id="1650" label="RC033465 (CO) RC025470-RcSOC1.4" source="1645" target="365" cy:directed="1"/>
      <edge id="1649" label="RC033465 (CO) RC019456-RcSOC1.1" source="1645" target="325" cy:directed="1"/>
      <edge id="1648" label="RC033465 (CO) RC014697-RcSOC1.4" source="1645" target="305" cy:directed="1"/>
      <edge id="1647" label="RC033465 (CO) RC005318-RcSOC1.1" source="1645" target="398" cy:directed="1"/>
      <edge id="1646" label="RC033465 (CO) RC004090-RcSOC1.1" source="1645" target="103" cy:directed="1"/>
      <edge id="1644" label="RC033467 (CO) RC062898-RcSOC1.1" source="1636" target="1107" cy:directed="1"/>
      <edge id="1643" label="RC033467 (CO) RC043958-RcSOC1.5" source="1636" target="722" cy:directed="1"/>
      <edge id="1642" label="RC033467 (CO) RC037764-RcSOC1.1" source="1636" target="395" cy:directed="1"/>
      <edge id="1641" label="RC033467 (CO) RC025470-RcSOC1.4" source="1636" target="365" cy:directed="1"/>
      <edge id="1640" label="RC033467 (CO) RC019456-RcSOC1.1" source="1636" target="325" cy:directed="1"/>
      <edge id="1639" label="RC033467 (CO) RC014697-RcSOC1.4" source="1636" target="305" cy:directed="1"/>
      <edge id="1638" label="RC033467 (CO) RC005318-RcSOC1.1" source="1636" target="398" cy:directed="1"/>
      <edge id="1637" label="RC033467 (CO) RC004090-RcSOC1.1" source="1636" target="103" cy:directed="1"/>
      <edge id="1635" label="RC033797 (CO) RC062898-RcSOC1.1" source="1627" target="1107" cy:directed="1"/>
      <edge id="1634" label="RC033797 (CO) RC043958-RcSOC1.5" source="1627" target="722" cy:directed="1"/>
      <edge id="1633" label="RC033797 (CO) RC037764-RcSOC1.1" source="1627" target="395" cy:directed="1"/>
      <edge id="1632" label="RC033797 (CO) RC025470-RcSOC1.4" source="1627" target="365" cy:directed="1"/>
      <edge id="1631" label="RC033797 (CO) RC019456-RcSOC1.1" source="1627" target="325" cy:directed="1"/>
      <edge id="1630" label="RC033797 (CO) RC014697-RcSOC1.4" source="1627" target="305" cy:directed="1"/>
      <edge id="1629" label="RC033797 (CO) RC005318-RcSOC1.1" source="1627" target="398" cy:directed="1"/>
      <edge id="1628" label="RC033797 (CO) RC004090-RcSOC1.1" source="1627" target="103" cy:directed="1"/>
      <edge id="1626" label="RC034101 (CO) RC062898-RcSOC1.1" source="1619" target="1107" cy:directed="1"/>
      <edge id="1625" label="RC034101 (CO) RC037764-RcSOC1.1" source="1619" target="395" cy:directed="1"/>
      <edge id="1624" label="RC034101 (CO) RC025470-RcSOC1.4" source="1619" target="365" cy:directed="1"/>
      <edge id="1623" label="RC034101 (CO) RC019456-RcSOC1.1" source="1619" target="325" cy:directed="1"/>
      <edge id="1622" label="RC034101 (CO) RC014697-RcSOC1.4" source="1619" target="305" cy:directed="1"/>
      <edge id="1621" label="RC034101 (CO) RC005318-RcSOC1.1" source="1619" target="398" cy:directed="1"/>
      <edge id="1620" label="RC034101 (CO) RC004090-RcSOC1.1" source="1619" target="103" cy:directed="1"/>
      <edge id="1618" label="RC034706 (CO) RC062898-RcSOC1.1" source="1610" target="1107" cy:directed="1"/>
      <edge id="1617" label="RC034706 (CO) RC043958-RcSOC1.5" source="1610" target="722" cy:directed="1"/>
      <edge id="1616" label="RC034706 (CO) RC037764-RcSOC1.1" source="1610" target="395" cy:directed="1"/>
      <edge id="1615" label="RC034706 (CO) RC025470-RcSOC1.4" source="1610" target="365" cy:directed="1"/>
      <edge id="1614" label="RC034706 (CO) RC019456-RcSOC1.1" source="1610" target="325" cy:directed="1"/>
      <edge id="1613" label="RC034706 (CO) RC014697-RcSOC1.4" source="1610" target="305" cy:directed="1"/>
      <edge id="1612" label="RC034706 (CO) RC005318-RcSOC1.1" source="1610" target="398" cy:directed="1"/>
      <edge id="1611" label="RC034706 (CO) RC004090-RcSOC1.1" source="1610" target="103" cy:directed="1"/>
      <edge id="1609" label="RC036418 (CO) RC062898-RcSOC1.1" source="1600" target="1107" cy:directed="1"/>
      <edge id="1608" label="RC036418 (CO) RC043958-RcSOC1.5" source="1600" target="722" cy:directed="1"/>
      <edge id="1607" label="RC036418 (CO) RC037764-RcSOC1.1" source="1600" target="395" cy:directed="1"/>
      <edge id="1606" label="RC036418 (CO) RC025470-RcSOC1.4" source="1600" target="365" cy:directed="1"/>
      <edge id="1605" label="RC036418 (CO) RC019456-RcSOC1.1" source="1600" target="325" cy:directed="1"/>
      <edge id="1604" label="RC036418 (CO) RC014697-RcSOC1.4" source="1600" target="305" cy:directed="1"/>
      <edge id="1603" label="RC036418 (CO) RC013947-RcAGL42.2" source="1600" target="180" cy:directed="1"/>
      <edge id="1602" label="RC036418 (CO) RC005318-RcSOC1.1" source="1600" target="398" cy:directed="1"/>
      <edge id="1601" label="RC036418 (CO) RC004090-RcSOC1.1" source="1600" target="103" cy:directed="1"/>
      <edge id="1599" label="RC037061 (CO) RC062898-RcSOC1.1" source="1589" target="1107" cy:directed="1"/>
      <edge id="1598" label="RC037061 (CO) RC057826-RcAGL19.3" source="1589" target="785" cy:directed="1"/>
      <edge id="1597" label="RC037061 (CO) RC043958-RcSOC1.5" source="1589" target="722" cy:directed="1"/>
      <edge id="1596" label="RC037061 (CO) RC037764-RcSOC1.1" source="1589" target="395" cy:directed="1"/>
      <edge id="1595" label="RC037061 (CO) RC025470-RcSOC1.4" source="1589" target="365" cy:directed="1"/>
      <edge id="1594" label="RC037061 (CO) RC019456-RcSOC1.1" source="1589" target="325" cy:directed="1"/>
      <edge id="1593" label="RC037061 (CO) RC014697-RcSOC1.4" source="1589" target="305" cy:directed="1"/>
      <edge id="1592" label="RC037061 (CO) RC013947-RcAGL42.2" source="1589" target="180" cy:directed="1"/>
      <edge id="1591" label="RC037061 (CO) RC005318-RcSOC1.1" source="1589" target="398" cy:directed="1"/>
      <edge id="1590" label="RC037061 (CO) RC004090-RcSOC1.1" source="1589" target="103" cy:directed="1"/>
      <edge id="1588" label="RC037515 (CO) RC062898-RcSOC1.1" source="1583" target="1107" cy:directed="1"/>
      <edge id="1587" label="RC037515 (CO) RC025470-RcSOC1.4" source="1583" target="365" cy:directed="1"/>
      <edge id="1586" label="RC037515 (CO) RC019456-RcSOC1.1" source="1583" target="325" cy:directed="1"/>
      <edge id="1585" label="RC037515 (CO) RC014697-RcSOC1.4" source="1583" target="305" cy:directed="1"/>
      <edge id="1584" label="RC037515 (CO) RC005318-RcSOC1.1" source="1583" target="398" cy:directed="1"/>
      <edge id="1582" label="RC037619 (CO) RC062898-RcSOC1.1" source="1572" target="1107" cy:directed="1"/>
      <edge id="1581" label="RC037619 (CO) RC057826-RcAGL19.3" source="1572" target="785" cy:directed="1"/>
      <edge id="1580" label="RC037619 (CO) RC043958-RcSOC1.5" source="1572" target="722" cy:directed="1"/>
      <edge id="1579" label="RC037619 (CO) RC037764-RcSOC1.1" source="1572" target="395" cy:directed="1"/>
      <edge id="1578" label="RC037619 (CO) RC025470-RcSOC1.4" source="1572" target="365" cy:directed="1"/>
      <edge id="1577" label="RC037619 (CO) RC019456-RcSOC1.1" source="1572" target="325" cy:directed="1"/>
      <edge id="1576" label="RC037619 (CO) RC014697-RcSOC1.4" source="1572" target="305" cy:directed="1"/>
      <edge id="1575" label="RC037619 (CO) RC013947-RcAGL42.2" source="1572" target="180" cy:directed="1"/>
      <edge id="1574" label="RC037619 (CO) RC005318-RcSOC1.1" source="1572" target="398" cy:directed="1"/>
      <edge id="1573" label="RC037619 (CO) RC004090-RcSOC1.1" source="1572" target="103" cy:directed="1"/>
      <edge id="1571" label="RC038221 (CO) RC062898-RcSOC1.1" source="1563" target="1107" cy:directed="1"/>
      <edge id="1570" label="RC038221 (CO) RC043958-RcSOC1.5" source="1563" target="722" cy:directed="1"/>
      <edge id="1569" label="RC038221 (CO) RC037764-RcSOC1.1" source="1563" target="395" cy:directed="1"/>
      <edge id="1568" label="RC038221 (CO) RC025470-RcSOC1.4" source="1563" target="365" cy:directed="1"/>
      <edge id="1567" label="RC038221 (CO) RC019456-RcSOC1.1" source="1563" target="325" cy:directed="1"/>
      <edge id="1566" label="RC038221 (CO) RC014697-RcSOC1.4" source="1563" target="305" cy:directed="1"/>
      <edge id="1565" label="RC038221 (CO) RC005318-RcSOC1.1" source="1563" target="398" cy:directed="1"/>
      <edge id="1564" label="RC038221 (CO) RC004090-RcSOC1.1" source="1563" target="103" cy:directed="1"/>
      <edge id="1562" label="RC040193 (CO) RC062898-RcSOC1.1" source="1559" target="1107" cy:directed="1"/>
      <edge id="1561" label="RC040193 (CO) RC025470-RcSOC1.4" source="1559" target="365" cy:directed="1"/>
      <edge id="1560" label="RC040193 (CO) RC019456-RcSOC1.1" source="1559" target="325" cy:directed="1"/>
      <edge id="1558" label="RC040200 (CO) RC062898-RcSOC1.1" source="1551" target="1107" cy:directed="1"/>
      <edge id="1557" label="RC040200 (CO) RC043958-RcSOC1.5" source="1551" target="722" cy:directed="1"/>
      <edge id="1556" label="RC040200 (CO) RC037764-RcSOC1.1" source="1551" target="395" cy:directed="1"/>
      <edge id="1555" label="RC040200 (CO) RC025470-RcSOC1.4" source="1551" target="365" cy:directed="1"/>
      <edge id="1554" label="RC040200 (CO) RC014697-RcSOC1.4" source="1551" target="305" cy:directed="1"/>
      <edge id="1553" label="RC040200 (CO) RC005318-RcSOC1.1" source="1551" target="398" cy:directed="1"/>
      <edge id="1552" label="RC040200 (CO) RC004090-RcSOC1.1" source="1551" target="103" cy:directed="1"/>
      <edge id="1550" label="RC041560 (CO) RC062898-RcSOC1.1" source="1541" target="1107" cy:directed="1"/>
      <edge id="1549" label="RC041560 (CO) RC057826-RcAGL19.3" source="1541" target="785" cy:directed="1"/>
      <edge id="1548" label="RC041560 (CO) RC043958-RcSOC1.5" source="1541" target="722" cy:directed="1"/>
      <edge id="1547" label="RC041560 (CO) RC037764-RcSOC1.1" source="1541" target="395" cy:directed="1"/>
      <edge id="1546" label="RC041560 (CO) RC025470-RcSOC1.4" source="1541" target="365" cy:directed="1"/>
      <edge id="1545" label="RC041560 (CO) RC019456-RcSOC1.1" source="1541" target="325" cy:directed="1"/>
      <edge id="1544" label="RC041560 (CO) RC014697-RcSOC1.4" source="1541" target="305" cy:directed="1"/>
      <edge id="1543" label="RC041560 (CO) RC005318-RcSOC1.1" source="1541" target="398" cy:directed="1"/>
      <edge id="1542" label="RC041560 (CO) RC004090-RcSOC1.1" source="1541" target="103" cy:directed="1"/>
      <edge id="1540" label="RC042457 (CO) RC062898-RcSOC1.1" source="1535" target="1107" cy:directed="1"/>
      <edge id="1539" label="RC042457 (CO) RC061279-RcAGL24.2" source="1535" target="942" cy:directed="1"/>
      <edge id="1538" label="RC042457 (CO) RC043958-RcSOC1.5" source="1535" target="722" cy:directed="1"/>
      <edge id="1537" label="RC042457 (CO) RC025470-RcSOC1.4" source="1535" target="365" cy:directed="1"/>
      <edge id="1536" label="RC042457 (CO) RC019456-RcSOC1.1" source="1535" target="325" cy:directed="1"/>
      <edge id="1534" label="RC043536 (CO) RC062898-RcSOC1.1" source="1525" target="1107" cy:directed="1"/>
      <edge id="1533" label="RC043536 (CO) RC057826-RcAGL19.3" source="1525" target="785" cy:directed="1"/>
      <edge id="1532" label="RC043536 (CO) RC043958-RcSOC1.5" source="1525" target="722" cy:directed="1"/>
      <edge id="1531" label="RC043536 (CO) RC037764-RcSOC1.1" source="1525" target="395" cy:directed="1"/>
      <edge id="1530" label="RC043536 (CO) RC025470-RcSOC1.4" source="1525" target="365" cy:directed="1"/>
      <edge id="1529" label="RC043536 (CO) RC019456-RcSOC1.1" source="1525" target="325" cy:directed="1"/>
      <edge id="1528" label="RC043536 (CO) RC014697-RcSOC1.4" source="1525" target="305" cy:directed="1"/>
      <edge id="1527" label="RC043536 (CO) RC005318-RcSOC1.1" source="1525" target="398" cy:directed="1"/>
      <edge id="1526" label="RC043536 (CO) RC004090-RcSOC1.1" source="1525" target="103" cy:directed="1"/>
      <edge id="1524" label="RC043880 (CO) RC062898-RcSOC1.1" source="1521" target="1107" cy:directed="1"/>
      <edge id="1523" label="RC043880 (CO) RC043958-RcSOC1.5" source="1521" target="722" cy:directed="1"/>
      <edge id="1522" label="RC043880 (CO) RC025470-RcSOC1.4" source="1521" target="365" cy:directed="1"/>
      <edge id="1520" label="RC043897 (CO) RC062898-RcSOC1.1" source="1511" target="1107" cy:directed="1"/>
      <edge id="1519" label="RC043897 (CO) RC043958-RcSOC1.5" source="1511" target="722" cy:directed="1"/>
      <edge id="1518" label="RC043897 (CO) RC037764-RcSOC1.1" source="1511" target="395" cy:directed="1"/>
      <edge id="1517" label="RC043897 (CO) RC025470-RcSOC1.4" source="1511" target="365" cy:directed="1"/>
      <edge id="1516" label="RC043897 (CO) RC019456-RcSOC1.1" source="1511" target="325" cy:directed="1"/>
      <edge id="1515" label="RC043897 (CO) RC014697-RcSOC1.4" source="1511" target="305" cy:directed="1"/>
      <edge id="1514" label="RC043897 (CO) RC013947-RcAGL42.2" source="1511" target="180" cy:directed="1"/>
      <edge id="1513" label="RC043897 (CO) RC005318-RcSOC1.1" source="1511" target="398" cy:directed="1"/>
      <edge id="1512" label="RC043897 (CO) RC004090-RcSOC1.1" source="1511" target="103" cy:directed="1"/>
      <edge id="1510" label="RC044086 (CO) RC062898-RcSOC1.1" source="1500" target="1107" cy:directed="1"/>
      <edge id="1509" label="RC044086 (CO) RC057826-RcAGL19.3" source="1500" target="785" cy:directed="1"/>
      <edge id="1508" label="RC044086 (CO) RC043958-RcSOC1.5" source="1500" target="722" cy:directed="1"/>
      <edge id="1507" label="RC044086 (CO) RC037764-RcSOC1.1" source="1500" target="395" cy:directed="1"/>
      <edge id="1506" label="RC044086 (CO) RC025470-RcSOC1.4" source="1500" target="365" cy:directed="1"/>
      <edge id="1505" label="RC044086 (CO) RC019456-RcSOC1.1" source="1500" target="325" cy:directed="1"/>
      <edge id="1504" label="RC044086 (CO) RC014697-RcSOC1.4" source="1500" target="305" cy:directed="1"/>
      <edge id="1503" label="RC044086 (CO) RC013947-RcAGL42.2" source="1500" target="180" cy:directed="1"/>
      <edge id="1502" label="RC044086 (CO) RC005318-RcSOC1.1" source="1500" target="398" cy:directed="1"/>
      <edge id="1501" label="RC044086 (CO) RC004090-RcSOC1.1" source="1500" target="103" cy:directed="1"/>
      <edge id="1499" label="RC044122 (CO) RC062898-RcSOC1.1" source="1489" target="1107" cy:directed="1"/>
      <edge id="1498" label="RC044122 (CO) RC059345-RcAGL19.3" source="1489" target="819" cy:directed="1"/>
      <edge id="1497" label="RC044122 (CO) RC057826-RcAGL19.3" source="1489" target="785" cy:directed="1"/>
      <edge id="1496" label="RC044122 (CO) RC043958-RcSOC1.5" source="1489" target="722" cy:directed="1"/>
      <edge id="1495" label="RC044122 (CO) RC037764-RcSOC1.1" source="1489" target="395" cy:directed="1"/>
      <edge id="1494" label="RC044122 (CO) RC025470-RcSOC1.4" source="1489" target="365" cy:directed="1"/>
      <edge id="1493" label="RC044122 (CO) RC019456-RcSOC1.1" source="1489" target="325" cy:directed="1"/>
      <edge id="1492" label="RC044122 (CO) RC014697-RcSOC1.4" source="1489" target="305" cy:directed="1"/>
      <edge id="1491" label="RC044122 (CO) RC005318-RcSOC1.1" source="1489" target="398" cy:directed="1"/>
      <edge id="1490" label="RC044122 (CO) RC004090-RcSOC1.1" source="1489" target="103" cy:directed="1"/>
      <edge id="1488" label="RC045647 (CO) RC062898-RcSOC1.1" source="1480" target="1107" cy:directed="1"/>
      <edge id="1487" label="RC045647 (CO) RC043958-RcSOC1.5" source="1480" target="722" cy:directed="1"/>
      <edge id="1486" label="RC045647 (CO) RC037764-RcSOC1.1" source="1480" target="395" cy:directed="1"/>
      <edge id="1485" label="RC045647 (CO) RC025470-RcSOC1.4" source="1480" target="365" cy:directed="1"/>
      <edge id="1484" label="RC045647 (CO) RC019456-RcSOC1.1" source="1480" target="325" cy:directed="1"/>
      <edge id="1483" label="RC045647 (CO) RC014697-RcSOC1.4" source="1480" target="305" cy:directed="1"/>
      <edge id="1482" label="RC045647 (CO) RC005318-RcSOC1.1" source="1480" target="398" cy:directed="1"/>
      <edge id="1481" label="RC045647 (CO) RC004090-RcSOC1.1" source="1480" target="103" cy:directed="1"/>
      <edge id="1479" label="RC047170 (CO) RC062898-RcSOC1.1" source="1471" target="1107" cy:directed="1"/>
      <edge id="1478" label="RC047170 (CO) RC043958-RcSOC1.5" source="1471" target="722" cy:directed="1"/>
      <edge id="1477" label="RC047170 (CO) RC037764-RcSOC1.1" source="1471" target="395" cy:directed="1"/>
      <edge id="1476" label="RC047170 (CO) RC025470-RcSOC1.4" source="1471" target="365" cy:directed="1"/>
      <edge id="1475" label="RC047170 (CO) RC019456-RcSOC1.1" source="1471" target="325" cy:directed="1"/>
      <edge id="1474" label="RC047170 (CO) RC014697-RcSOC1.4" source="1471" target="305" cy:directed="1"/>
      <edge id="1473" label="RC047170 (CO) RC005318-RcSOC1.1" source="1471" target="398" cy:directed="1"/>
      <edge id="1472" label="RC047170 (CO) RC004090-RcSOC1.1" source="1471" target="103" cy:directed="1"/>
      <edge id="1470" label="RC047631 (CO) RC062898-RcSOC1.1" source="1464" target="1107" cy:directed="1"/>
      <edge id="1469" label="RC047631 (CO) RC043958-RcSOC1.5" source="1464" target="722" cy:directed="1"/>
      <edge id="1468" label="RC047631 (CO) RC037764-RcSOC1.1" source="1464" target="395" cy:directed="1"/>
      <edge id="1467" label="RC047631 (CO) RC025470-RcSOC1.4" source="1464" target="365" cy:directed="1"/>
      <edge id="1466" label="RC047631 (CO) RC019456-RcSOC1.1" source="1464" target="325" cy:directed="1"/>
      <edge id="1465" label="RC047631 (CO) RC004090-RcSOC1.1" source="1464" target="103" cy:directed="1"/>
      <edge id="1463" label="RC047901 (CO) RC062898-RcSOC1.1" source="1454" target="1107" cy:directed="1"/>
      <edge id="1462" label="RC047901 (CO) RC057826-RcAGL19.3" source="1454" target="785" cy:directed="1"/>
      <edge id="1461" label="RC047901 (CO) RC043958-RcSOC1.5" source="1454" target="722" cy:directed="1"/>
      <edge id="1460" label="RC047901 (CO) RC037764-RcSOC1.1" source="1454" target="395" cy:directed="1"/>
      <edge id="1459" label="RC047901 (CO) RC025470-RcSOC1.4" source="1454" target="365" cy:directed="1"/>
      <edge id="1458" label="RC047901 (CO) RC019456-RcSOC1.1" source="1454" target="325" cy:directed="1"/>
      <edge id="1457" label="RC047901 (CO) RC014697-RcSOC1.4" source="1454" target="305" cy:directed="1"/>
      <edge id="1456" label="RC047901 (CO) RC005318-RcSOC1.1" source="1454" target="398" cy:directed="1"/>
      <edge id="1455" label="RC047901 (CO) RC004090-RcSOC1.1" source="1454" target="103" cy:directed="1"/>
      <edge id="1453" label="RC049084 (CO) RC062898-RcSOC1.1" source="1445" target="1107" cy:directed="1"/>
      <edge id="1452" label="RC049084 (CO) RC043958-RcSOC1.5" source="1445" target="722" cy:directed="1"/>
      <edge id="1451" label="RC049084 (CO) RC037764-RcSOC1.1" source="1445" target="395" cy:directed="1"/>
      <edge id="1450" label="RC049084 (CO) RC025470-RcSOC1.4" source="1445" target="365" cy:directed="1"/>
      <edge id="1449" label="RC049084 (CO) RC019456-RcSOC1.1" source="1445" target="325" cy:directed="1"/>
      <edge id="1448" label="RC049084 (CO) RC014697-RcSOC1.4" source="1445" target="305" cy:directed="1"/>
      <edge id="1447" label="RC049084 (CO) RC005318-RcSOC1.1" source="1445" target="398" cy:directed="1"/>
      <edge id="1446" label="RC049084 (CO) RC004090-RcSOC1.1" source="1445" target="103" cy:directed="1"/>
      <edge id="1444" label="RC050622 (CO) RC062898-RcSOC1.1" source="1439" target="1107" cy:directed="1"/>
      <edge id="1443" label="RC050622 (CO) RC025470-RcSOC1.4" source="1439" target="365" cy:directed="1"/>
      <edge id="1442" label="RC050622 (CO) RC019456-RcSOC1.1" source="1439" target="325" cy:directed="1"/>
      <edge id="1441" label="RC050622 (CO) RC014697-RcSOC1.4" source="1439" target="305" cy:directed="1"/>
      <edge id="1440" label="RC050622 (CO) RC004090-RcSOC1.1" source="1439" target="103" cy:directed="1"/>
      <edge id="1438" label="RC051557 (CO) RC062898-RcSOC1.1" source="1436" target="1107" cy:directed="1"/>
      <edge id="1437" label="RC051557 (CO) RC025470-RcSOC1.4" source="1436" target="365" cy:directed="1"/>
      <edge id="1435" label="RC053722 (CO) RC062898-RcSOC1.1" source="1430" target="1107" cy:directed="1"/>
      <edge id="1434" label="RC053722 (CO) RC043958-RcSOC1.5" source="1430" target="722" cy:directed="1"/>
      <edge id="1433" label="RC053722 (CO) RC025470-RcSOC1.4" source="1430" target="365" cy:directed="1"/>
      <edge id="1432" label="RC053722 (CO) RC019456-RcSOC1.1" source="1430" target="325" cy:directed="1"/>
      <edge id="1431" label="RC053722 (CO) RC004090-RcSOC1.1" source="1430" target="103" cy:directed="1"/>
      <edge id="1429" label="RC054405 (CO) RC062898-RcSOC1.1" source="1423" target="1107" cy:directed="1"/>
      <edge id="1428" label="RC054405 (CO) RC057826-RcAGL19.3" source="1423" target="785" cy:directed="1"/>
      <edge id="1427" label="RC054405 (CO) RC043958-RcSOC1.5" source="1423" target="722" cy:directed="1"/>
      <edge id="1426" label="RC054405 (CO) RC019456-RcSOC1.1" source="1423" target="325" cy:directed="1"/>
      <edge id="1425" label="RC054405 (CO) RC013947-RcAGL42.2" source="1423" target="180" cy:directed="1"/>
      <edge id="1424" label="RC054405 (CO) RC005318-RcSOC1.1" source="1423" target="398" cy:directed="1"/>
      <edge id="1422" label="RC056910 (CO) RC062898-RcSOC1.1" source="1414" target="1107" cy:directed="1"/>
      <edge id="1421" label="RC056910 (CO) RC057826-RcAGL19.3" source="1414" target="785" cy:directed="1"/>
      <edge id="1420" label="RC056910 (CO) RC043958-RcSOC1.5" source="1414" target="722" cy:directed="1"/>
      <edge id="1419" label="RC056910 (CO) RC037764-RcSOC1.1" source="1414" target="395" cy:directed="1"/>
      <edge id="1418" label="RC056910 (CO) RC025470-RcSOC1.4" source="1414" target="365" cy:directed="1"/>
      <edge id="1417" label="RC056910 (CO) RC019456-RcSOC1.1" source="1414" target="325" cy:directed="1"/>
      <edge id="1416" label="RC056910 (CO) RC005318-RcSOC1.1" source="1414" target="398" cy:directed="1"/>
      <edge id="1415" label="RC056910 (CO) RC004090-RcSOC1.1" source="1414" target="103" cy:directed="1"/>
      <edge id="1413" label="RC057400 (CO) RC062898-RcSOC1.1" source="1404" target="1107" cy:directed="1"/>
      <edge id="1412" label="RC057400 (CO) RC057826-RcAGL19.3" source="1404" target="785" cy:directed="1"/>
      <edge id="1411" label="RC057400 (CO) RC043958-RcSOC1.5" source="1404" target="722" cy:directed="1"/>
      <edge id="1410" label="RC057400 (CO) RC037764-RcSOC1.1" source="1404" target="395" cy:directed="1"/>
      <edge id="1409" label="RC057400 (CO) RC025470-RcSOC1.4" source="1404" target="365" cy:directed="1"/>
      <edge id="1408" label="RC057400 (CO) RC019456-RcSOC1.1" source="1404" target="325" cy:directed="1"/>
      <edge id="1407" label="RC057400 (CO) RC014697-RcSOC1.4" source="1404" target="305" cy:directed="1"/>
      <edge id="1406" label="RC057400 (CO) RC005318-RcSOC1.1" source="1404" target="398" cy:directed="1"/>
      <edge id="1405" label="RC057400 (CO) RC004090-RcSOC1.1" source="1404" target="103" cy:directed="1"/>
      <edge id="1403" label="RC058328 (CO) RC062898-RcSOC1.1" source="1397" target="1107" cy:directed="1"/>
      <edge id="1402" label="RC058328 (CO) RC057826-RcAGL19.3" source="1397" target="785" cy:directed="1"/>
      <edge id="1401" label="RC058328 (CO) RC025470-RcSOC1.4" source="1397" target="365" cy:directed="1"/>
      <edge id="1400" label="RC058328 (CO) RC019456-RcSOC1.1" source="1397" target="325" cy:directed="1"/>
      <edge id="1399" label="RC058328 (CO) RC014697-RcSOC1.4" source="1397" target="305" cy:directed="1"/>
      <edge id="1398" label="RC058328 (CO) RC005318-RcSOC1.1" source="1397" target="398" cy:directed="1"/>
      <edge id="1396" label="RC058560 (CO) RC062898-RcSOC1.1" source="1389" target="1107" cy:directed="1"/>
      <edge id="1395" label="RC058560 (CO) RC043958-RcSOC1.5" source="1389" target="722" cy:directed="1"/>
      <edge id="1394" label="RC058560 (CO) RC037764-RcSOC1.1" source="1389" target="395" cy:directed="1"/>
      <edge id="1393" label="RC058560 (CO) RC025470-RcSOC1.4" source="1389" target="365" cy:directed="1"/>
      <edge id="1392" label="RC058560 (CO) RC019456-RcSOC1.1" source="1389" target="325" cy:directed="1"/>
      <edge id="1391" label="RC058560 (CO) RC013947-RcAGL42.2" source="1389" target="180" cy:directed="1"/>
      <edge id="1390" label="RC058560 (CO) RC005318-RcSOC1.1" source="1389" target="398" cy:directed="1"/>
      <edge id="1388" label="RC059057 (CO) RC062898-RcSOC1.1" source="1385" target="1107" cy:directed="1"/>
      <edge id="1387" label="RC059057 (CO) RC025470-RcSOC1.4" source="1385" target="365" cy:directed="1"/>
      <edge id="1386" label="RC059057 (CO) RC019456-RcSOC1.1" source="1385" target="325" cy:directed="1"/>
      <edge id="1384" label="RC059222 (CO) RC062898-RcSOC1.1" source="1376" target="1107" cy:directed="1"/>
      <edge id="1383" label="RC059222 (CO) RC043958-RcSOC1.5" source="1376" target="722" cy:directed="1"/>
      <edge id="1382" label="RC059222 (CO) RC037764-RcSOC1.1" source="1376" target="395" cy:directed="1"/>
      <edge id="1381" label="RC059222 (CO) RC025470-RcSOC1.4" source="1376" target="365" cy:directed="1"/>
      <edge id="1380" label="RC059222 (CO) RC019456-RcSOC1.1" source="1376" target="325" cy:directed="1"/>
      <edge id="1379" label="RC059222 (CO) RC014697-RcSOC1.4" source="1376" target="305" cy:directed="1"/>
      <edge id="1378" label="RC059222 (CO) RC005318-RcSOC1.1" source="1376" target="398" cy:directed="1"/>
      <edge id="1377" label="RC059222 (CO) RC004090-RcSOC1.1" source="1376" target="103" cy:directed="1"/>
      <edge id="1375" label="RC059896 (CO) RC062898-RcSOC1.1" source="1368" target="1107" cy:directed="1"/>
      <edge id="1374" label="RC059896 (CO) RC043958-RcSOC1.5" source="1368" target="722" cy:directed="1"/>
      <edge id="1373" label="RC059896 (CO) RC037764-RcSOC1.1" source="1368" target="395" cy:directed="1"/>
      <edge id="1372" label="RC059896 (CO) RC025470-RcSOC1.4" source="1368" target="365" cy:directed="1"/>
      <edge id="1371" label="RC059896 (CO) RC019456-RcSOC1.1" source="1368" target="325" cy:directed="1"/>
      <edge id="1370" label="RC059896 (CO) RC005318-RcSOC1.1" source="1368" target="398" cy:directed="1"/>
      <edge id="1369" label="RC059896 (CO) RC004090-RcSOC1.1" source="1368" target="103" cy:directed="1"/>
      <edge id="1367" label="RC060424 (CO) RC062898-RcSOC1.1" source="1358" target="1107" cy:directed="1"/>
      <edge id="1366" label="RC060424 (CO) RC057826-RcAGL19.3" source="1358" target="785" cy:directed="1"/>
      <edge id="1365" label="RC060424 (CO) RC043958-RcSOC1.5" source="1358" target="722" cy:directed="1"/>
      <edge id="1364" label="RC060424 (CO) RC037764-RcSOC1.1" source="1358" target="395" cy:directed="1"/>
      <edge id="1363" label="RC060424 (CO) RC025470-RcSOC1.4" source="1358" target="365" cy:directed="1"/>
      <edge id="1362" label="RC060424 (CO) RC019456-RcSOC1.1" source="1358" target="325" cy:directed="1"/>
      <edge id="1361" label="RC060424 (CO) RC014697-RcSOC1.4" source="1358" target="305" cy:directed="1"/>
      <edge id="1360" label="RC060424 (CO) RC005318-RcSOC1.1" source="1358" target="398" cy:directed="1"/>
      <edge id="1359" label="RC060424 (CO) RC004090-RcSOC1.1" source="1358" target="103" cy:directed="1"/>
      <edge id="1357" label="RC060947 (CO) RC062898-RcSOC1.1" source="1349" target="1107" cy:directed="1"/>
      <edge id="1356" label="RC060947 (CO) RC043958-RcSOC1.5" source="1349" target="722" cy:directed="1"/>
      <edge id="1355" label="RC060947 (CO) RC037764-RcSOC1.1" source="1349" target="395" cy:directed="1"/>
      <edge id="1354" label="RC060947 (CO) RC025470-RcSOC1.4" source="1349" target="365" cy:directed="1"/>
      <edge id="1353" label="RC060947 (CO) RC019456-RcSOC1.1" source="1349" target="325" cy:directed="1"/>
      <edge id="1352" label="RC060947 (CO) RC013947-RcAGL42.2" source="1349" target="180" cy:directed="1"/>
      <edge id="1351" label="RC060947 (CO) RC005318-RcSOC1.1" source="1349" target="398" cy:directed="1"/>
      <edge id="1350" label="RC060947 (CO) RC004090-RcSOC1.1" source="1349" target="103" cy:directed="1"/>
      <edge id="1348" label="RC061999 (CO) RC062898-RcSOC1.1" source="1339" target="1107" cy:directed="1"/>
      <edge id="1347" label="RC061999 (CO) RC057826-RcAGL19.3" source="1339" target="785" cy:directed="1"/>
      <edge id="1346" label="RC061999 (CO) RC043958-RcSOC1.5" source="1339" target="722" cy:directed="1"/>
      <edge id="1345" label="RC061999 (CO) RC037764-RcSOC1.1" source="1339" target="395" cy:directed="1"/>
      <edge id="1344" label="RC061999 (CO) RC025470-RcSOC1.4" source="1339" target="365" cy:directed="1"/>
      <edge id="1343" label="RC061999 (CO) RC019456-RcSOC1.1" source="1339" target="325" cy:directed="1"/>
      <edge id="1342" label="RC061999 (CO) RC014697-RcSOC1.4" source="1339" target="305" cy:directed="1"/>
      <edge id="1341" label="RC061999 (CO) RC005318-RcSOC1.1" source="1339" target="398" cy:directed="1"/>
      <edge id="1340" label="RC061999 (CO) RC004090-RcSOC1.1" source="1339" target="103" cy:directed="1"/>
      <edge id="1338" label="RC062386 (CO) RC062898-RcSOC1.1" source="1332" target="1107" cy:directed="1"/>
      <edge id="1337" label="RC062386 (CO) RC043958-RcSOC1.5" source="1332" target="722" cy:directed="1"/>
      <edge id="1336" label="RC062386 (CO) RC037764-RcSOC1.1" source="1332" target="395" cy:directed="1"/>
      <edge id="1335" label="RC062386 (CO) RC025470-RcSOC1.4" source="1332" target="365" cy:directed="1"/>
      <edge id="1334" label="RC062386 (CO) RC014697-RcSOC1.4" source="1332" target="305" cy:directed="1"/>
      <edge id="1333" label="RC062386 (CO) RC004090-RcSOC1.1" source="1332" target="103" cy:directed="1"/>
      <edge id="1331" label="RC062494 (CO) RC062898-RcSOC1.1" source="1325" target="1107" cy:directed="1"/>
      <edge id="1330" label="RC062494 (CO) RC037764-RcSOC1.1" source="1325" target="395" cy:directed="1"/>
      <edge id="1329" label="RC062494 (CO) RC025470-RcSOC1.4" source="1325" target="365" cy:directed="1"/>
      <edge id="1328" label="RC062494 (CO) RC019456-RcSOC1.1" source="1325" target="325" cy:directed="1"/>
      <edge id="1327" label="RC062494 (CO) RC014697-RcSOC1.4" source="1325" target="305" cy:directed="1"/>
      <edge id="1326" label="RC062494 (CO) RC005318-RcSOC1.1" source="1325" target="398" cy:directed="1"/>
      <edge id="1324" label="RC062706 (CO) RC062898-RcSOC1.1" source="1315" target="1107" cy:directed="1"/>
      <edge id="1323" label="RC062706 (CO) RC057826-RcAGL19.3" source="1315" target="785" cy:directed="1"/>
      <edge id="1322" label="RC062706 (CO) RC043958-RcSOC1.5" source="1315" target="722" cy:directed="1"/>
      <edge id="1321" label="RC062706 (CO) RC037764-RcSOC1.1" source="1315" target="395" cy:directed="1"/>
      <edge id="1320" label="RC062706 (CO) RC025470-RcSOC1.4" source="1315" target="365" cy:directed="1"/>
      <edge id="1319" label="RC062706 (CO) RC019456-RcSOC1.1" source="1315" target="325" cy:directed="1"/>
      <edge id="1318" label="RC062706 (CO) RC014697-RcSOC1.4" source="1315" target="305" cy:directed="1"/>
      <edge id="1317" label="RC062706 (CO) RC005318-RcSOC1.1" source="1315" target="398" cy:directed="1"/>
      <edge id="1316" label="RC062706 (CO) RC004090-RcSOC1.1" source="1315" target="103" cy:directed="1"/>
      <edge id="1314" label="RC062790 (CO) RC062898-RcSOC1.1" source="1305" target="1107" cy:directed="1"/>
      <edge id="1313" label="RC062790 (CO) RC057826-RcAGL19.3" source="1305" target="785" cy:directed="1"/>
      <edge id="1312" label="RC062790 (CO) RC043958-RcSOC1.5" source="1305" target="722" cy:directed="1"/>
      <edge id="1311" label="RC062790 (CO) RC037764-RcSOC1.1" source="1305" target="395" cy:directed="1"/>
      <edge id="1310" label="RC062790 (CO) RC025470-RcSOC1.4" source="1305" target="365" cy:directed="1"/>
      <edge id="1309" label="RC062790 (CO) RC019456-RcSOC1.1" source="1305" target="325" cy:directed="1"/>
      <edge id="1308" label="RC062790 (CO) RC014697-RcSOC1.4" source="1305" target="305" cy:directed="1"/>
      <edge id="1307" label="RC062790 (CO) RC005318-RcSOC1.1" source="1305" target="398" cy:directed="1"/>
      <edge id="1306" label="RC062790 (CO) RC004090-RcSOC1.1" source="1305" target="103" cy:directed="1"/>
      <edge id="1304" label="RC063836 (CO) RC062898-RcSOC1.1" source="1295" target="1107" cy:directed="1"/>
      <edge id="1303" label="RC063836 (CO) RC043958-RcSOC1.5" source="1295" target="722" cy:directed="1"/>
      <edge id="1302" label="RC063836 (CO) RC037764-RcSOC1.1" source="1295" target="395" cy:directed="1"/>
      <edge id="1301" label="RC063836 (CO) RC025470-RcSOC1.4" source="1295" target="365" cy:directed="1"/>
      <edge id="1300" label="RC063836 (CO) RC019456-RcSOC1.1" source="1295" target="325" cy:directed="1"/>
      <edge id="1299" label="RC063836 (CO) RC014697-RcSOC1.4" source="1295" target="305" cy:directed="1"/>
      <edge id="1298" label="RC063836 (CO) RC013947-RcAGL42.2" source="1295" target="180" cy:directed="1"/>
      <edge id="1297" label="RC063836 (CO) RC005318-RcSOC1.1" source="1295" target="398" cy:directed="1"/>
      <edge id="1296" label="RC063836 (CO) RC004090-RcSOC1.1" source="1295" target="103" cy:directed="1"/>
      <edge id="1294" label="RC064191 (CO) RC062898-RcSOC1.1" source="1285" target="1107" cy:directed="1"/>
      <edge id="1293" label="RC064191 (CO) RC057826-RcAGL19.3" source="1285" target="785" cy:directed="1"/>
      <edge id="1292" label="RC064191 (CO) RC043958-RcSOC1.5" source="1285" target="722" cy:directed="1"/>
      <edge id="1291" label="RC064191 (CO) RC037764-RcSOC1.1" source="1285" target="395" cy:directed="1"/>
      <edge id="1290" label="RC064191 (CO) RC025470-RcSOC1.4" source="1285" target="365" cy:directed="1"/>
      <edge id="1289" label="RC064191 (CO) RC019456-RcSOC1.1" source="1285" target="325" cy:directed="1"/>
      <edge id="1288" label="RC064191 (CO) RC014697-RcSOC1.4" source="1285" target="305" cy:directed="1"/>
      <edge id="1287" label="RC064191 (CO) RC005318-RcSOC1.1" source="1285" target="398" cy:directed="1"/>
      <edge id="1286" label="RC064191 (CO) RC004090-RcSOC1.1" source="1285" target="103" cy:directed="1"/>
      <edge id="1284" label="RC064211 (CO) RC062898-RcSOC1.1" source="1277" target="1107" cy:directed="1"/>
      <edge id="1283" label="RC064211 (CO) RC043958-RcSOC1.5" source="1277" target="722" cy:directed="1"/>
      <edge id="1282" label="RC064211 (CO) RC037764-RcSOC1.1" source="1277" target="395" cy:directed="1"/>
      <edge id="1281" label="RC064211 (CO) RC025470-RcSOC1.4" source="1277" target="365" cy:directed="1"/>
      <edge id="1280" label="RC064211 (CO) RC019456-RcSOC1.1" source="1277" target="325" cy:directed="1"/>
      <edge id="1279" label="RC064211 (CO) RC013947-RcAGL42.2" source="1277" target="180" cy:directed="1"/>
      <edge id="1278" label="RC064211 (CO) RC005318-RcSOC1.1" source="1277" target="398" cy:directed="1"/>
      <edge id="1276" label="RC065057 (CO) RC062898-RcSOC1.1" source="1270" target="1107" cy:directed="1"/>
      <edge id="1275" label="RC065057 (CO) RC061279-RcAGL24.2" source="1270" target="942" cy:directed="1"/>
      <edge id="1274" label="RC065057 (CO) RC057826-RcAGL19.3" source="1270" target="785" cy:directed="1"/>
      <edge id="1273" label="RC065057 (CO) RC043958-RcSOC1.5" source="1270" target="722" cy:directed="1"/>
      <edge id="1272" label="RC065057 (CO) RC025470-RcSOC1.4" source="1270" target="365" cy:directed="1"/>
      <edge id="1271" label="RC065057 (CO) RC019456-RcSOC1.1" source="1270" target="325" cy:directed="1"/>
      <edge id="1269" label="RC065419 (CO) RC062898-RcSOC1.1" source="1261" target="1107" cy:directed="1"/>
      <edge id="1268" label="RC065419 (CO) RC043958-RcSOC1.5" source="1261" target="722" cy:directed="1"/>
      <edge id="1267" label="RC065419 (CO) RC037764-RcSOC1.1" source="1261" target="395" cy:directed="1"/>
      <edge id="1266" label="RC065419 (CO) RC025470-RcSOC1.4" source="1261" target="365" cy:directed="1"/>
      <edge id="1265" label="RC065419 (CO) RC019456-RcSOC1.1" source="1261" target="325" cy:directed="1"/>
      <edge id="1264" label="RC065419 (CO) RC014697-RcSOC1.4" source="1261" target="305" cy:directed="1"/>
      <edge id="1263" label="RC065419 (CO) RC005318-RcSOC1.1" source="1261" target="398" cy:directed="1"/>
      <edge id="1262" label="RC065419 (CO) RC004090-RcSOC1.1" source="1261" target="103" cy:directed="1"/>
      <edge id="1260" label="RC065639 (CO) RC062898-RcSOC1.1" source="1252" target="1107" cy:directed="1"/>
      <edge id="1259" label="RC065639 (CO) RC043958-RcSOC1.5" source="1252" target="722" cy:directed="1"/>
      <edge id="1258" label="RC065639 (CO) RC037764-RcSOC1.1" source="1252" target="395" cy:directed="1"/>
      <edge id="1257" label="RC065639 (CO) RC025470-RcSOC1.4" source="1252" target="365" cy:directed="1"/>
      <edge id="1256" label="RC065639 (CO) RC019456-RcSOC1.1" source="1252" target="325" cy:directed="1"/>
      <edge id="1255" label="RC065639 (CO) RC014697-RcSOC1.4" source="1252" target="305" cy:directed="1"/>
      <edge id="1254" label="RC065639 (CO) RC005318-RcSOC1.1" source="1252" target="398" cy:directed="1"/>
      <edge id="1253" label="RC065639 (CO) RC004090-RcSOC1.1" source="1252" target="103" cy:directed="1"/>
      <edge id="1251" label="RC065707 (CO) RC062898-RcSOC1.1" source="1243" target="1107" cy:directed="1"/>
      <edge id="1250" label="RC065707 (CO) RC043958-RcSOC1.5" source="1243" target="722" cy:directed="1"/>
      <edge id="1249" label="RC065707 (CO) RC037764-RcSOC1.1" source="1243" target="395" cy:directed="1"/>
      <edge id="1248" label="RC065707 (CO) RC025470-RcSOC1.4" source="1243" target="365" cy:directed="1"/>
      <edge id="1247" label="RC065707 (CO) RC019456-RcSOC1.1" source="1243" target="325" cy:directed="1"/>
      <edge id="1246" label="RC065707 (CO) RC014697-RcSOC1.4" source="1243" target="305" cy:directed="1"/>
      <edge id="1245" label="RC065707 (CO) RC005318-RcSOC1.1" source="1243" target="398" cy:directed="1"/>
      <edge id="1244" label="RC065707 (CO) RC004090-RcSOC1.1" source="1243" target="103" cy:directed="1"/>
      <edge id="1242" label="RC066746 (CO) RC062898-RcSOC1.1" source="1236" target="1107" cy:directed="1"/>
      <edge id="1241" label="RC066746 (CO) RC037764-RcSOC1.1" source="1236" target="395" cy:directed="1"/>
      <edge id="1240" label="RC066746 (CO) RC025470-RcSOC1.4" source="1236" target="365" cy:directed="1"/>
      <edge id="1239" label="RC066746 (CO) RC019456-RcSOC1.1" source="1236" target="325" cy:directed="1"/>
      <edge id="1238" label="RC066746 (CO) RC014697-RcSOC1.4" source="1236" target="305" cy:directed="1"/>
      <edge id="1237" label="RC066746 (CO) RC005318-RcSOC1.1" source="1236" target="398" cy:directed="1"/>
      <edge id="1235" label="RC067308 (CO) RC062898-RcSOC1.1" source="1225" target="1107" cy:directed="1"/>
      <edge id="1234" label="RC067308 (CO) RC057826-RcAGL19.3" source="1225" target="785" cy:directed="1"/>
      <edge id="1233" label="RC067308 (CO) RC043958-RcSOC1.5" source="1225" target="722" cy:directed="1"/>
      <edge id="1232" label="RC067308 (CO) RC037764-RcSOC1.1" source="1225" target="395" cy:directed="1"/>
      <edge id="1231" label="RC067308 (CO) RC025470-RcSOC1.4" source="1225" target="365" cy:directed="1"/>
      <edge id="1230" label="RC067308 (CO) RC019456-RcSOC1.1" source="1225" target="325" cy:directed="1"/>
      <edge id="1229" label="RC067308 (CO) RC014697-RcSOC1.4" source="1225" target="305" cy:directed="1"/>
      <edge id="1228" label="RC067308 (CO) RC013947-RcAGL42.2" source="1225" target="180" cy:directed="1"/>
      <edge id="1227" label="RC067308 (CO) RC005318-RcSOC1.1" source="1225" target="398" cy:directed="1"/>
      <edge id="1226" label="RC067308 (CO) RC004090-RcSOC1.1" source="1225" target="103" cy:directed="1"/>
      <edge id="1224" label="RC067726 (CO) RC062898-RcSOC1.1" source="1217" target="1107" cy:directed="1"/>
      <edge id="1223" label="RC067726 (CO) RC043958-RcSOC1.5" source="1217" target="722" cy:directed="1"/>
      <edge id="1222" label="RC067726 (CO) RC037764-RcSOC1.1" source="1217" target="395" cy:directed="1"/>
      <edge id="1221" label="RC067726 (CO) RC025470-RcSOC1.4" source="1217" target="365" cy:directed="1"/>
      <edge id="1220" label="RC067726 (CO) RC019456-RcSOC1.1" source="1217" target="325" cy:directed="1"/>
      <edge id="1219" label="RC067726 (CO) RC013947-RcAGL42.2" source="1217" target="180" cy:directed="1"/>
      <edge id="1218" label="RC067726 (CO) RC005318-RcSOC1.1" source="1217" target="398" cy:directed="1"/>
      <edge id="1216" label="RC068202 (CO) RC062898-RcSOC1.1" source="1212" target="1107" cy:directed="1"/>
      <edge id="1215" label="RC068202 (CO) RC025470-RcSOC1.4" source="1212" target="365" cy:directed="1"/>
      <edge id="1214" label="RC068202 (CO) RC019456-RcSOC1.1" source="1212" target="325" cy:directed="1"/>
      <edge id="1213" label="RC068202 (CO) RC014697-RcSOC1.4" source="1212" target="305" cy:directed="1"/>
      <edge id="1211" label="RC069449 (CO) RC062898-RcSOC1.1" source="1207" target="1107" cy:directed="1"/>
      <edge id="1210" label="RC069449 (CO) RC057826-RcAGL19.3" source="1207" target="785" cy:directed="1"/>
      <edge id="1209" label="RC069449 (CO) RC043958-RcSOC1.5" source="1207" target="722" cy:directed="1"/>
      <edge id="1208" label="RC069449 (CO) RC004090-RcSOC1.1" source="1207" target="103" cy:directed="1"/>
      <edge id="1206" label="RC069855 (CO) RC062898-RcSOC1.1" source="1199" target="1107" cy:directed="1"/>
      <edge id="1205" label="RC069855 (CO) RC059345-RcAGL19.3" source="1199" target="819" cy:directed="1"/>
      <edge id="1204" label="RC069855 (CO) RC043958-RcSOC1.5" source="1199" target="722" cy:directed="1"/>
      <edge id="1203" label="RC069855 (CO) RC025470-RcSOC1.4" source="1199" target="365" cy:directed="1"/>
      <edge id="1202" label="RC069855 (CO) RC014697-RcSOC1.4" source="1199" target="305" cy:directed="1"/>
      <edge id="1201" label="RC069855 (CO) RC005318-RcSOC1.1" source="1199" target="398" cy:directed="1"/>
      <edge id="1200" label="RC069855 (CO) RC004090-RcSOC1.1" source="1199" target="103" cy:directed="1"/>
      <edge id="1198" label="RC069950 (CO) RC062898-RcSOC1.1" source="1197" target="1107" cy:directed="1"/>
      <edge id="1196" label="RC070257 (CO) RC062898-RcSOC1.1" source="1191" target="1107" cy:directed="1"/>
      <edge id="1195" label="RC070257 (CO) RC057826-RcAGL19.3" source="1191" target="785" cy:directed="1"/>
      <edge id="1194" label="RC070257 (CO) RC025470-RcSOC1.4" source="1191" target="365" cy:directed="1"/>
      <edge id="1193" label="RC070257 (CO) RC019456-RcSOC1.1" source="1191" target="325" cy:directed="1"/>
      <edge id="1192" label="RC070257 (CO) RC005318-RcSOC1.1" source="1191" target="398" cy:directed="1"/>
      <edge id="1190" label="RC070353 (CO) RC062898-RcSOC1.1" source="1185" target="1107" cy:directed="1"/>
      <edge id="1189" label="RC070353 (CO) RC061279-RcAGL24.2" source="1185" target="942" cy:directed="1"/>
      <edge id="1188" label="RC070353 (CO) RC043958-RcSOC1.5" source="1185" target="722" cy:directed="1"/>
      <edge id="1187" label="RC070353 (CO) RC025470-RcSOC1.4" source="1185" target="365" cy:directed="1"/>
      <edge id="1186" label="RC070353 (CO) RC019456-RcSOC1.1" source="1185" target="325" cy:directed="1"/>
      <edge id="1184" label="RC071001 (CO) RC062898-RcSOC1.1" source="1177" target="1107" cy:directed="1"/>
      <edge id="1183" label="RC071001 (CO) RC037764-RcSOC1.1" source="1177" target="395" cy:directed="1"/>
      <edge id="1182" label="RC071001 (CO) RC025470-RcSOC1.4" source="1177" target="365" cy:directed="1"/>
      <edge id="1181" label="RC071001 (CO) RC019456-RcSOC1.1" source="1177" target="325" cy:directed="1"/>
      <edge id="1180" label="RC071001 (CO) RC014697-RcSOC1.4" source="1177" target="305" cy:directed="1"/>
      <edge id="1179" label="RC071001 (CO) RC013947-RcAGL42.2" source="1177" target="180" cy:directed="1"/>
      <edge id="1178" label="RC071001 (CO) RC005318-RcSOC1.1" source="1177" target="398" cy:directed="1"/>
      <edge id="1176" label="RC071587 (CO) RC062898-RcSOC1.1" source="1168" target="1107" cy:directed="1"/>
      <edge id="1175" label="RC071587 (CO) RC043958-RcSOC1.5" source="1168" target="722" cy:directed="1"/>
      <edge id="1174" label="RC071587 (CO) RC037764-RcSOC1.1" source="1168" target="395" cy:directed="1"/>
      <edge id="1173" label="RC071587 (CO) RC025470-RcSOC1.4" source="1168" target="365" cy:directed="1"/>
      <edge id="1172" label="RC071587 (CO) RC019456-RcSOC1.1" source="1168" target="325" cy:directed="1"/>
      <edge id="1171" label="RC071587 (CO) RC013947-RcAGL42.2" source="1168" target="180" cy:directed="1"/>
      <edge id="1170" label="RC071587 (CO) RC005318-RcSOC1.1" source="1168" target="398" cy:directed="1"/>
      <edge id="1169" label="RC071587 (CO) RC004090-RcSOC1.1" source="1168" target="103" cy:directed="1"/>
      <edge id="1167" label="RC071855 (CO) RC062898-RcSOC1.1" source="1161" target="1107" cy:directed="1"/>
      <edge id="1166" label="RC071855 (CO) RC057826-RcAGL19.3" source="1161" target="785" cy:directed="1"/>
      <edge id="1165" label="RC071855 (CO) RC037764-RcSOC1.1" source="1161" target="395" cy:directed="1"/>
      <edge id="1164" label="RC071855 (CO) RC019456-RcSOC1.1" source="1161" target="325" cy:directed="1"/>
      <edge id="1163" label="RC071855 (CO) RC013947-RcAGL42.2" source="1161" target="180" cy:directed="1"/>
      <edge id="1162" label="RC071855 (CO) RC005318-RcSOC1.1" source="1161" target="398" cy:directed="1"/>
      <edge id="1160" label="RC073173 (CO) RC062898-RcSOC1.1" source="1152" target="1107" cy:directed="1"/>
      <edge id="1159" label="RC073173 (CO) RC043958-RcSOC1.5" source="1152" target="722" cy:directed="1"/>
      <edge id="1158" label="RC073173 (CO) RC037764-RcSOC1.1" source="1152" target="395" cy:directed="1"/>
      <edge id="1157" label="RC073173 (CO) RC025470-RcSOC1.4" source="1152" target="365" cy:directed="1"/>
      <edge id="1156" label="RC073173 (CO) RC019456-RcSOC1.1" source="1152" target="325" cy:directed="1"/>
      <edge id="1155" label="RC073173 (CO) RC014697-RcSOC1.4" source="1152" target="305" cy:directed="1"/>
      <edge id="1154" label="RC073173 (CO) RC005318-RcSOC1.1" source="1152" target="398" cy:directed="1"/>
      <edge id="1153" label="RC073173 (CO) RC004090-RcSOC1.1" source="1152" target="103" cy:directed="1"/>
      <edge id="1151" label="RC073914 (CO) RC062898-RcSOC1.1" source="1142" target="1107" cy:directed="1"/>
      <edge id="1150" label="RC073914 (CO) RC043958-RcSOC1.5" source="1142" target="722" cy:directed="1"/>
      <edge id="1149" label="RC073914 (CO) RC037764-RcSOC1.1" source="1142" target="395" cy:directed="1"/>
      <edge id="1148" label="RC073914 (CO) RC025470-RcSOC1.4" source="1142" target="365" cy:directed="1"/>
      <edge id="1147" label="RC073914 (CO) RC019456-RcSOC1.1" source="1142" target="325" cy:directed="1"/>
      <edge id="1146" label="RC073914 (CO) RC014697-RcSOC1.4" source="1142" target="305" cy:directed="1"/>
      <edge id="1145" label="RC073914 (CO) RC013947-RcAGL42.2" source="1142" target="180" cy:directed="1"/>
      <edge id="1144" label="RC073914 (CO) RC005318-RcSOC1.1" source="1142" target="398" cy:directed="1"/>
      <edge id="1143" label="RC073914 (CO) RC004090-RcSOC1.1" source="1142" target="103" cy:directed="1"/>
      <edge id="1141" label="RC074300 (CO) RC062898-RcSOC1.1" source="1133" target="1107" cy:directed="1"/>
      <edge id="1140" label="RC074300 (CO) RC043958-RcSOC1.5" source="1133" target="722" cy:directed="1"/>
      <edge id="1139" label="RC074300 (CO) RC037764-RcSOC1.1" source="1133" target="395" cy:directed="1"/>
      <edge id="1138" label="RC074300 (CO) RC025470-RcSOC1.4" source="1133" target="365" cy:directed="1"/>
      <edge id="1137" label="RC074300 (CO) RC019456-RcSOC1.1" source="1133" target="325" cy:directed="1"/>
      <edge id="1136" label="RC074300 (CO) RC014697-RcSOC1.4" source="1133" target="305" cy:directed="1"/>
      <edge id="1135" label="RC074300 (CO) RC005318-RcSOC1.1" source="1133" target="398" cy:directed="1"/>
      <edge id="1134" label="RC074300 (CO) RC004090-RcSOC1.1" source="1133" target="103" cy:directed="1"/>
      <edge id="1132" label="RC075356 (CO) RC062898-RcSOC1.1" source="1124" target="1107" cy:directed="1"/>
      <edge id="1131" label="RC075356 (CO) RC043958-RcSOC1.5" source="1124" target="722" cy:directed="1"/>
      <edge id="1130" label="RC075356 (CO) RC037764-RcSOC1.1" source="1124" target="395" cy:directed="1"/>
      <edge id="1129" label="RC075356 (CO) RC025470-RcSOC1.4" source="1124" target="365" cy:directed="1"/>
      <edge id="1128" label="RC075356 (CO) RC019456-RcSOC1.1" source="1124" target="325" cy:directed="1"/>
      <edge id="1127" label="RC075356 (CO) RC014697-RcSOC1.4" source="1124" target="305" cy:directed="1"/>
      <edge id="1126" label="RC075356 (CO) RC005318-RcSOC1.1" source="1124" target="398" cy:directed="1"/>
      <edge id="1125" label="RC075356 (CO) RC004090-RcSOC1.1" source="1124" target="103" cy:directed="1"/>
      <edge id="1123" label="RC076243 (CO) RC062898-RcSOC1.1" source="1119" target="1107" cy:directed="1"/>
      <edge id="1122" label="RC076243 (CO) RC057826-RcAGL19.3" source="1119" target="785" cy:directed="1"/>
      <edge id="1121" label="RC076243 (CO) RC014697-RcSOC1.4" source="1119" target="305" cy:directed="1"/>
      <edge id="1120" label="RC076243 (CO) RC005318-RcSOC1.1" source="1119" target="398" cy:directed="1"/>
      <edge id="1118" label="RC077792 (CO) RC062898-RcSOC1.1" source="1109" target="1107" cy:directed="1"/>
      <edge id="1117" label="RC077792 (CO) RC057826-RcAGL19.3" source="1109" target="785" cy:directed="1"/>
      <edge id="1116" label="RC077792 (CO) RC043958-RcSOC1.5" source="1109" target="722" cy:directed="1"/>
      <edge id="1115" label="RC077792 (CO) RC037764-RcSOC1.1" source="1109" target="395" cy:directed="1"/>
      <edge id="1114" label="RC077792 (CO) RC025470-RcSOC1.4" source="1109" target="365" cy:directed="1"/>
      <edge id="1113" label="RC077792 (CO) RC019456-RcSOC1.1" source="1109" target="325" cy:directed="1"/>
      <edge id="1112" label="RC077792 (CO) RC014697-RcSOC1.4" source="1109" target="305" cy:directed="1"/>
      <edge id="1111" label="RC077792 (CO) RC005318-RcSOC1.1" source="1109" target="398" cy:directed="1"/>
      <edge id="1110" label="RC077792 (CO) RC004090-RcSOC1.1" source="1109" target="103" cy:directed="1"/>
      <edge id="3795" label="RC062898-RcSOC1.1 (MM) RC025470-RcSOC1.4" source="1107" target="365" cy:directed="1"/>
      <edge id="3794" label="RC062898-RcSOC1.1 (MM) RC014697-RcSOC1.4" source="1107" target="305" cy:directed="1"/>
      <edge id="3793" label="RC062898-RcSOC1.1 (MM) RC037764-RcSOC1.1" source="1107" target="395" cy:directed="1"/>
      <edge id="3792" label="RC062898-RcSOC1.1 (MM) RC019456-RcSOC1.1" source="1107" target="325" cy:directed="1"/>
      <edge id="3791" label="RC062898-RcSOC1.1 (MM) RC005318-RcSOC1.1" source="1107" target="398" cy:directed="1"/>
      <edge id="3790" label="RC062898-RcSOC1.1 (MM) RC004090-RcSOC1.1" source="1107" target="103" cy:directed="1"/>
      <edge id="3789" label="RC062898-RcSOC1.1 (CO) RC002639" source="1107" target="3743" cy:directed="1"/>
      <edge id="3788" label="RC062898-RcSOC1.1 (CO) RC002984" source="1107" target="3655" cy:directed="1"/>
      <edge id="3787" label="RC062898-RcSOC1.1 (CO) RC003927" source="1107" target="3653" cy:directed="1"/>
      <edge id="3786" label="RC062898-RcSOC1.1 (CO) RC004649" source="1107" target="3651" cy:directed="1"/>
      <edge id="3785" label="RC062898-RcSOC1.1 (CO) RC009839" source="1107" target="2969" cy:directed="1"/>
      <edge id="3784" label="RC062898-RcSOC1.1 (CO) RC015267" source="1107" target="3647" cy:directed="1"/>
      <edge id="3783" label="RC062898-RcSOC1.1 (CO) RC020382" source="1107" target="2963" cy:directed="1"/>
      <edge id="3782" label="RC062898-RcSOC1.1 (CO) RC024458" source="1107" target="2956" cy:directed="1"/>
      <edge id="3781" label="RC062898-RcSOC1.1 (CO) RC029613" source="1107" target="2949" cy:directed="1"/>
      <edge id="3780" label="RC062898-RcSOC1.1 (CO) RC043572" source="1107" target="2942" cy:directed="1"/>
      <edge id="3779" label="RC062898-RcSOC1.1 (CO) RC044954" source="1107" target="3645" cy:directed="1"/>
      <edge id="3778" label="RC062898-RcSOC1.1 (CO) RC046851" source="1107" target="3701" cy:directed="1"/>
      <edge id="3777" label="RC062898-RcSOC1.1 (CO) RC048962" source="1107" target="2936" cy:directed="1"/>
      <edge id="3776" label="RC062898-RcSOC1.1 (CO) RC059085" source="1107" target="3643" cy:directed="1"/>
      <edge id="1108" label="RC081634 (CO) RC062898-RcSOC1.1" source="1102" target="1107" cy:directed="1"/>
      <edge id="1106" label="RC081634 (CO) RC061279-RcAGL24.2" source="1102" target="942" cy:directed="1"/>
      <edge id="1105" label="RC081634 (CO) RC043958-RcSOC1.5" source="1102" target="722" cy:directed="1"/>
      <edge id="1104" label="RC081634 (CO) RC025470-RcSOC1.4" source="1102" target="365" cy:directed="1"/>
      <edge id="1103" label="RC081634 (CO) RC019456-RcSOC1.1" source="1102" target="325" cy:directed="1"/>
      <edge id="1101" label="RC006404 (CO) RC062163-RcAGL24.2" source="1097" target="984" cy:directed="1"/>
      <edge id="1100" label="RC006404 (CO) RC061279-RcAGL24.2" source="1097" target="942" cy:directed="1"/>
      <edge id="1099" label="RC006404 (CO) RC059345-RcAGL19.3" source="1097" target="819" cy:directed="1"/>
      <edge id="1098" label="RC006404 (CO) RC012828-RcAGL24.2" source="1097" target="133" cy:directed="1"/>
      <edge id="1096" label="RC017838 (CO) RC062163-RcAGL24.2" source="1093" target="984" cy:directed="1"/>
      <edge id="1095" label="RC017838 (CO) RC019290-RcAGL24.1" source="1093" target="318" cy:directed="1"/>
      <edge id="1094" label="RC017838 (CO) RC012828-RcAGL24.2" source="1093" target="133" cy:directed="1"/>
      <edge id="1092" label="RC017900 (CO) RC062163-RcAGL24.2" source="1087" target="984" cy:directed="1"/>
      <edge id="1091" label="RC017900 (CO) RC061279-RcAGL24.2" source="1087" target="942" cy:directed="1"/>
      <edge id="1090" label="RC017900 (CO) RC059345-RcAGL19.3" source="1087" target="819" cy:directed="1"/>
      <edge id="1089" label="RC017900 (CO) RC057826-RcAGL19.3" source="1087" target="785" cy:directed="1"/>
      <edge id="1088" label="RC017900 (CO) RC012828-RcAGL24.2" source="1087" target="133" cy:directed="1"/>
      <edge id="1086" label="RC019119 (CO) RC062163-RcAGL24.2" source="1083" target="984" cy:directed="1"/>
      <edge id="1085" label="RC019119 (CO) RC061279-RcAGL24.2" source="1083" target="942" cy:directed="1"/>
      <edge id="1084" label="RC019119 (CO) RC012828-RcAGL24.2" source="1083" target="133" cy:directed="1"/>
      <edge id="1082" label="RC021435 (CO) RC062163-RcAGL24.2" source="1079" target="984" cy:directed="1"/>
      <edge id="1081" label="RC021435 (CO) RC061279-RcAGL24.2" source="1079" target="942" cy:directed="1"/>
      <edge id="1080" label="RC021435 (CO) RC012828-RcAGL24.2" source="1079" target="133" cy:directed="1"/>
      <edge id="1078" label="RC023637 (CO) RC062163-RcAGL24.2" source="1075" target="984" cy:directed="1"/>
      <edge id="1077" label="RC023637 (CO) RC061279-RcAGL24.2" source="1075" target="942" cy:directed="1"/>
      <edge id="1076" label="RC023637 (CO) RC012828-RcAGL24.2" source="1075" target="133" cy:directed="1"/>
      <edge id="1074" label="RC024615 (CO) RC062163-RcAGL24.2" source="1072" target="984" cy:directed="1"/>
      <edge id="1073" label="RC024615 (CO) RC012828-RcAGL24.2" source="1072" target="133" cy:directed="1"/>
      <edge id="1071" label="RC027164 (CO) RC062163-RcAGL24.2" source="1067" target="984" cy:directed="1"/>
      <edge id="1070" label="RC027164 (CO) RC061279-RcAGL24.2" source="1067" target="942" cy:directed="1"/>
      <edge id="1069" label="RC027164 (CO) RC059345-RcAGL19.3" source="1067" target="819" cy:directed="1"/>
      <edge id="1068" label="RC027164 (CO) RC012828-RcAGL24.2" source="1067" target="133" cy:directed="1"/>
      <edge id="1066" label="RC027318 (CO) RC062163-RcAGL24.2" source="1064" target="984" cy:directed="1"/>
      <edge id="1065" label="RC027318 (CO) RC012828-RcAGL24.2" source="1064" target="133" cy:directed="1"/>
      <edge id="1063" label="RC029679 (CO) RC062163-RcAGL24.2" source="1060" target="984" cy:directed="1"/>
      <edge id="1062" label="RC029679 (CO) RC059345-RcAGL19.3" source="1060" target="819" cy:directed="1"/>
      <edge id="1061" label="RC029679 (CO) RC012828-RcAGL24.2" source="1060" target="133" cy:directed="1"/>
      <edge id="1059" label="RC032060 (CO) RC062163-RcAGL24.2" source="1057" target="984" cy:directed="1"/>
      <edge id="1058" label="RC032060 (CO) RC012828-RcAGL24.2" source="1057" target="133" cy:directed="1"/>
      <edge id="1056" label="RC034831 (CO) RC062163-RcAGL24.2" source="1053" target="984" cy:directed="1"/>
      <edge id="1055" label="RC034831 (CO) RC061279-RcAGL24.2" source="1053" target="942" cy:directed="1"/>
      <edge id="1054" label="RC034831 (CO) RC012828-RcAGL24.2" source="1053" target="133" cy:directed="1"/>
      <edge id="1052" label="RC036553 (CO) RC062163-RcAGL24.2" source="1049" target="984" cy:directed="1"/>
      <edge id="1051" label="RC036553 (CO) RC061279-RcAGL24.2" source="1049" target="942" cy:directed="1"/>
      <edge id="1050" label="RC036553 (CO) RC012828-RcAGL24.2" source="1049" target="133" cy:directed="1"/>
      <edge id="1048" label="RC040141 (CO) RC062163-RcAGL24.2" source="1045" target="984" cy:directed="1"/>
      <edge id="1047" label="RC040141 (CO) RC061279-RcAGL24.2" source="1045" target="942" cy:directed="1"/>
      <edge id="1046" label="RC040141 (CO) RC012828-RcAGL24.2" source="1045" target="133" cy:directed="1"/>
      <edge id="1044" label="RC041412 (CO) RC062163-RcAGL24.2" source="1042" target="984" cy:directed="1"/>
      <edge id="1043" label="RC041412 (CO) RC012828-RcAGL24.2" source="1042" target="133" cy:directed="1"/>
      <edge id="1041" label="RC042844 (CO) RC062163-RcAGL24.2" source="1038" target="984" cy:directed="1"/>
      <edge id="1040" label="RC042844 (CO) RC061279-RcAGL24.2" source="1038" target="942" cy:directed="1"/>
      <edge id="1039" label="RC042844 (CO) RC012828-RcAGL24.2" source="1038" target="133" cy:directed="1"/>
      <edge id="1037" label="RC048301 (CO) RC062163-RcAGL24.2" source="1034" target="984" cy:directed="1"/>
      <edge id="1036" label="RC048301 (CO) RC019290-RcAGL24.1" source="1034" target="318" cy:directed="1"/>
      <edge id="1035" label="RC048301 (CO) RC012828-RcAGL24.2" source="1034" target="133" cy:directed="1"/>
      <edge id="1033" label="RC048905 (CO) RC062163-RcAGL24.2" source="1030" target="984" cy:directed="1"/>
      <edge id="1032" label="RC048905 (CO) RC061279-RcAGL24.2" source="1030" target="942" cy:directed="1"/>
      <edge id="1031" label="RC048905 (CO) RC012828-RcAGL24.2" source="1030" target="133" cy:directed="1"/>
      <edge id="1029" label="RC050875 (CO) RC062163-RcAGL24.2" source="1025" target="984" cy:directed="1"/>
      <edge id="1028" label="RC050875 (CO) RC061279-RcAGL24.2" source="1025" target="942" cy:directed="1"/>
      <edge id="1027" label="RC050875 (CO) RC019290-RcAGL24.1" source="1025" target="318" cy:directed="1"/>
      <edge id="1026" label="RC050875 (CO) RC012828-RcAGL24.2" source="1025" target="133" cy:directed="1"/>
      <edge id="1024" label="RC055038 (CO) RC062163-RcAGL24.2" source="1022" target="984" cy:directed="1"/>
      <edge id="1023" label="RC055038 (CO) RC061279-RcAGL24.2" source="1022" target="942" cy:directed="1"/>
      <edge id="1021" label="RC067130 (CO) RC062163-RcAGL24.2" source="1019" target="984" cy:directed="1"/>
      <edge id="1020" label="RC067130 (CO) RC061279-RcAGL24.2" source="1019" target="942" cy:directed="1"/>
      <edge id="1018" label="RC067185 (CO) RC062163-RcAGL24.2" source="1015" target="984" cy:directed="1"/>
      <edge id="1017" label="RC067185 (CO) RC061279-RcAGL24.2" source="1015" target="942" cy:directed="1"/>
      <edge id="1016" label="RC067185 (CO) RC012828-RcAGL24.2" source="1015" target="133" cy:directed="1"/>
      <edge id="1014" label="RC067483 (CO) RC062163-RcAGL24.2" source="1011" target="984" cy:directed="1"/>
      <edge id="1013" label="RC067483 (CO) RC061279-RcAGL24.2" source="1011" target="942" cy:directed="1"/>
      <edge id="1012" label="RC067483 (CO) RC019290-RcAGL24.1" source="1011" target="318" cy:directed="1"/>
      <edge id="1010" label="RC068412 (CO) RC062163-RcAGL24.2" source="1007" target="984" cy:directed="1"/>
      <edge id="1009" label="RC068412 (CO) RC061279-RcAGL24.2" source="1007" target="942" cy:directed="1"/>
      <edge id="1008" label="RC068412 (CO) RC012828-RcAGL24.2" source="1007" target="133" cy:directed="1"/>
      <edge id="1006" label="RC069796 (CO) RC062163-RcAGL24.2" source="1003" target="984" cy:directed="1"/>
      <edge id="1005" label="RC069796 (CO) RC061279-RcAGL24.2" source="1003" target="942" cy:directed="1"/>
      <edge id="1004" label="RC069796 (CO) RC012828-RcAGL24.2" source="1003" target="133" cy:directed="1"/>
      <edge id="1002" label="RC073024 (CO) RC062163-RcAGL24.2" source="998" target="984" cy:directed="1"/>
      <edge id="1001" label="RC073024 (CO) RC061279-RcAGL24.2" source="998" target="942" cy:directed="1"/>
      <edge id="1000" label="RC073024 (CO) RC019290-RcAGL24.1" source="998" target="318" cy:directed="1"/>
      <edge id="999" label="RC073024 (CO) RC012828-RcAGL24.2" source="998" target="133" cy:directed="1"/>
      <edge id="997" label="RC074988 (CO) RC062163-RcAGL24.2" source="993" target="984" cy:directed="1"/>
      <edge id="996" label="RC074988 (CO) RC061279-RcAGL24.2" source="993" target="942" cy:directed="1"/>
      <edge id="995" label="RC074988 (CO) RC019290-RcAGL24.1" source="993" target="318" cy:directed="1"/>
      <edge id="994" label="RC074988 (CO) RC012828-RcAGL24.2" source="993" target="133" cy:directed="1"/>
      <edge id="992" label="RC076554 (CO) RC062163-RcAGL24.2" source="989" target="984" cy:directed="1"/>
      <edge id="991" label="RC076554 (CO) RC061279-RcAGL24.2" source="989" target="942" cy:directed="1"/>
      <edge id="990" label="RC076554 (CO) RC012828-RcAGL24.2" source="989" target="133" cy:directed="1"/>
      <edge id="988" label="RC077523 (CO) RC062163-RcAGL24.2" source="986" target="984" cy:directed="1"/>
      <edge id="987" label="RC077523 (CO) RC061279-RcAGL24.2" source="986" target="942" cy:directed="1"/>
      <edge id="3457" label="RC062163-RcAGL24.2 (MM) RC061279-RcAGL24.2" source="984" target="942" cy:directed="1"/>
      <edge id="3456" label="RC062163-RcAGL24.2 (MM) RC012828-RcAGL24.2" source="984" target="133" cy:directed="1"/>
      <edge id="3455" label="RC062163-RcAGL24.2 (CO) RC000225" source="984" target="3407" cy:directed="1"/>
      <edge id="3454" label="RC062163-RcAGL24.2 (CO) RC004133" source="984" target="3346" cy:directed="1"/>
      <edge id="3453" label="RC062163-RcAGL24.2 (CO) RC006559" source="984" target="3342" cy:directed="1"/>
      <edge id="3452" label="RC062163-RcAGL24.2 (CO) RC008166" source="984" target="3403" cy:directed="1"/>
      <edge id="3451" label="RC062163-RcAGL24.2 (CO) RC011202" source="984" target="3450" cy:directed="1"/>
      <edge id="3449" label="RC062163-RcAGL24.2 (CO) RC011862" source="984" target="3338" cy:directed="1"/>
      <edge id="3448" label="RC062163-RcAGL24.2 (CO) RC013555" source="984" target="3400" cy:directed="1"/>
      <edge id="3447" label="RC062163-RcAGL24.2 (CO) RC013571" source="984" target="3336" cy:directed="1"/>
      <edge id="3446" label="RC062163-RcAGL24.2 (CO) RC016079" source="984" target="3334" cy:directed="1"/>
      <edge id="3445" label="RC062163-RcAGL24.2 (CO) RC018284" source="984" target="3332" cy:directed="1"/>
      <edge id="3444" label="RC062163-RcAGL24.2 (CO) RC019018" source="984" target="3330" cy:directed="1"/>
      <edge id="3443" label="RC062163-RcAGL24.2 (CO) RC024952" source="984" target="3394" cy:directed="1"/>
      <edge id="3442" label="RC062163-RcAGL24.2 (CO) RC026244" source="984" target="3324" cy:directed="1"/>
      <edge id="3441" label="RC062163-RcAGL24.2 (CO) RC026409" source="984" target="3322" cy:directed="1"/>
      <edge id="3440" label="RC062163-RcAGL24.2 (CO) RC027157" source="984" target="3320" cy:directed="1"/>
      <edge id="3439" label="RC062163-RcAGL24.2 (CO) RC031606" source="984" target="3256" cy:directed="1"/>
      <edge id="3438" label="RC062163-RcAGL24.2 (CO) RC036520" source="984" target="3386" cy:directed="1"/>
      <edge id="3437" label="RC062163-RcAGL24.2 (CO) RC038479" source="984" target="3384" cy:directed="1"/>
      <edge id="3436" label="RC062163-RcAGL24.2 (CO) RC039837" source="984" target="3310" cy:directed="1"/>
      <edge id="3435" label="RC062163-RcAGL24.2 (CO) RC040000" source="984" target="2933" cy:directed="1"/>
      <edge id="3434" label="RC062163-RcAGL24.2 (CO) RC041527" source="984" target="3306" cy:directed="1"/>
      <edge id="3433" label="RC062163-RcAGL24.2 (CO) RC041656" source="984" target="3380" cy:directed="1"/>
      <edge id="3432" label="RC062163-RcAGL24.2 (CO) RC042567" source="984" target="3304" cy:directed="1"/>
      <edge id="3431" label="RC062163-RcAGL24.2 (CO) RC047616" source="984" target="3296" cy:directed="1"/>
      <edge id="3430" label="RC062163-RcAGL24.2 (CO) RC050976" source="984" target="3253" cy:directed="1"/>
      <edge id="3429" label="RC062163-RcAGL24.2 (CO) RC059380" source="984" target="3292" cy:directed="1"/>
      <edge id="3428" label="RC062163-RcAGL24.2 (CO) RC063807" source="984" target="3288" cy:directed="1"/>
      <edge id="3427" label="RC062163-RcAGL24.2 (CO) RC063813" source="984" target="3426" cy:directed="1"/>
      <edge id="3425" label="RC062163-RcAGL24.2 (CO) RC064821" source="984" target="3366" cy:directed="1"/>
      <edge id="3424" label="RC062163-RcAGL24.2 (CO) RC064854" source="984" target="3245" cy:directed="1"/>
      <edge id="3423" label="RC062163-RcAGL24.2 (CO) RC065488" source="984" target="2931" cy:directed="1"/>
      <edge id="3422" label="RC062163-RcAGL24.2 (CO) RC065501" source="984" target="3242" cy:directed="1"/>
      <edge id="3421" label="RC062163-RcAGL24.2 (CO) RC065504" source="984" target="3420" cy:directed="1"/>
      <edge id="3419" label="RC062163-RcAGL24.2 (CO) RC067855" source="984" target="3141" cy:directed="1"/>
      <edge id="3418" label="RC062163-RcAGL24.2 (CO) RC068118" source="984" target="3284" cy:directed="1"/>
      <edge id="3417" label="RC062163-RcAGL24.2 (CO) RC074000" source="984" target="3282" cy:directed="1"/>
      <edge id="3416" label="RC062163-RcAGL24.2 (CO) RC074970" source="984" target="3279" cy:directed="1"/>
      <edge id="3415" label="RC062163-RcAGL24.2 (CO) RC075630" source="984" target="3277" cy:directed="1"/>
      <edge id="3414" label="RC062163-RcAGL24.2 (CO) RC076452" source="984" target="3272" cy:directed="1"/>
      <edge id="3413" label="RC062163-RcAGL24.2 (CO) RC077313" source="984" target="3412" cy:directed="1"/>
      <edge id="3411" label="RC062163-RcAGL24.2 (CO) RC080438" source="984" target="3268" cy:directed="1"/>
      <edge id="3410" label="RC062163-RcAGL24.2 (CO) RC082434" source="984" target="3264" cy:directed="1"/>
      <edge id="985" label="RC080411 (CO) RC062163-RcAGL24.2" source="982" target="984" cy:directed="1"/>
      <edge id="983" label="RC080411 (CO) RC061279-RcAGL24.2" source="982" target="942" cy:directed="1"/>
      <edge id="981" label="RC006665 (CO) RC061279-RcAGL24.2" source="980" target="942" cy:directed="1"/>
      <edge id="979" label="RC014330 (CO) RC061279-RcAGL24.2" source="977" target="942" cy:directed="1"/>
      <edge id="978" label="RC014330 (CO) RC059345-RcAGL19.3" source="977" target="819" cy:directed="1"/>
      <edge id="976" label="RC019563 (CO) RC061279-RcAGL24.2" source="974" target="942" cy:directed="1"/>
      <edge id="975" label="RC019563 (CO) RC013947-RcAGL42.2" source="974" target="180" cy:directed="1"/>
      <edge id="973" label="RC020652 (CO) RC061279-RcAGL24.2" source="972" target="942" cy:directed="1"/>
      <edge id="971" label="RC021210 (CO) RC061279-RcAGL24.2" source="970" target="942" cy:directed="1"/>
      <edge id="969" label="RC029444 (CO) RC061279-RcAGL24.2" source="968" target="942" cy:directed="1"/>
      <edge id="967" label="RC030752 (CO) RC061279-RcAGL24.2" source="966" target="942" cy:directed="1"/>
      <edge id="965" label="RC037793 (CO) RC061279-RcAGL24.2" source="964" target="942" cy:directed="1"/>
      <edge id="963" label="RC038081 (CO) RC061279-RcAGL24.2" source="962" target="942" cy:directed="1"/>
      <edge id="961" label="RC039819 (CO) RC061279-RcAGL24.2" source="960" target="942" cy:directed="1"/>
      <edge id="959" label="RC044774 (CO) RC061279-RcAGL24.2" source="957" target="942" cy:directed="1"/>
      <edge id="958" label="RC044774 (CO) RC012828-RcAGL24.2" source="957" target="133" cy:directed="1"/>
      <edge id="956" label="RC046058 (CO) RC061279-RcAGL24.2" source="954" target="942" cy:directed="1"/>
      <edge id="955" label="RC046058 (CO) RC059345-RcAGL19.3" source="954" target="819" cy:directed="1"/>
      <edge id="953" label="RC069122 (CO) RC061279-RcAGL24.2" source="952" target="942" cy:directed="1"/>
      <edge id="951" label="RC072114 (CO) RC061279-RcAGL24.2" source="950" target="942" cy:directed="1"/>
      <edge id="949" label="RC074695 (CO) RC061279-RcAGL24.2" source="948" target="942" cy:directed="1"/>
      <edge id="947" label="RC074834 (CO) RC061279-RcAGL24.2" source="944" target="942" cy:directed="1"/>
      <edge id="946" label="RC074834 (CO) RC059345-RcAGL19.3" source="944" target="819" cy:directed="1"/>
      <edge id="945" label="RC074834 (CO) RC057826-RcAGL19.3" source="944" target="785" cy:directed="1"/>
      <edge id="3409" label="RC061279-RcAGL24.2 (MM) RC012828-RcAGL24.2" source="942" target="133" cy:directed="1"/>
      <edge id="3408" label="RC061279-RcAGL24.2 (CO) RC000225" source="942" target="3407" cy:directed="1"/>
      <edge id="3406" label="RC061279-RcAGL24.2 (CO) RC004133" source="942" target="3346" cy:directed="1"/>
      <edge id="3405" label="RC061279-RcAGL24.2 (CO) RC006559" source="942" target="3342" cy:directed="1"/>
      <edge id="3404" label="RC061279-RcAGL24.2 (CO) RC008166" source="942" target="3403" cy:directed="1"/>
      <edge id="3402" label="RC061279-RcAGL24.2 (CO) RC011862" source="942" target="3338" cy:directed="1"/>
      <edge id="3401" label="RC061279-RcAGL24.2 (CO) RC013555" source="942" target="3400" cy:directed="1"/>
      <edge id="3399" label="RC061279-RcAGL24.2 (CO) RC013571" source="942" target="3336" cy:directed="1"/>
      <edge id="3398" label="RC061279-RcAGL24.2 (CO) RC019018" source="942" target="3330" cy:directed="1"/>
      <edge id="3397" label="RC061279-RcAGL24.2 (CO) RC019902" source="942" target="3396" cy:directed="1"/>
      <edge id="3395" label="RC061279-RcAGL24.2 (CO) RC024952" source="942" target="3394" cy:directed="1"/>
      <edge id="3393" label="RC061279-RcAGL24.2 (CO) RC026244" source="942" target="3324" cy:directed="1"/>
      <edge id="3392" label="RC061279-RcAGL24.2 (CO) RC026409" source="942" target="3322" cy:directed="1"/>
      <edge id="3391" label="RC061279-RcAGL24.2 (CO) RC027157" source="942" target="3320" cy:directed="1"/>
      <edge id="3390" label="RC061279-RcAGL24.2 (CO) RC029498" source="942" target="3389" cy:directed="1"/>
      <edge id="3388" label="RC061279-RcAGL24.2 (CO) RC031606" source="942" target="3256" cy:directed="1"/>
      <edge id="3387" label="RC061279-RcAGL24.2 (CO) RC036520" source="942" target="3386" cy:directed="1"/>
      <edge id="3385" label="RC061279-RcAGL24.2 (CO) RC038479" source="942" target="3384" cy:directed="1"/>
      <edge id="3383" label="RC061279-RcAGL24.2 (CO) RC039837" source="942" target="3310" cy:directed="1"/>
      <edge id="3382" label="RC061279-RcAGL24.2 (CO) RC041527" source="942" target="3306" cy:directed="1"/>
      <edge id="3381" label="RC061279-RcAGL24.2 (CO) RC041656" source="942" target="3380" cy:directed="1"/>
      <edge id="3379" label="RC061279-RcAGL24.2 (CO) RC044963" source="942" target="3378" cy:directed="1"/>
      <edge id="3377" label="RC061279-RcAGL24.2 (CO) RC047616" source="942" target="3296" cy:directed="1"/>
      <edge id="3376" label="RC061279-RcAGL24.2 (CO) RC048247" source="942" target="3375" cy:directed="1"/>
      <edge id="3374" label="RC061279-RcAGL24.2 (CO) RC048399" source="942" target="3373" cy:directed="1"/>
      <edge id="3372" label="RC061279-RcAGL24.2 (CO) RC051413" source="942" target="3158" cy:directed="1"/>
      <edge id="3371" label="RC061279-RcAGL24.2 (CO) RC054971" source="942" target="3370" cy:directed="1"/>
      <edge id="3369" label="RC061279-RcAGL24.2 (CO) RC059380" source="942" target="3292" cy:directed="1"/>
      <edge id="3368" label="RC061279-RcAGL24.2 (CO) RC063807" source="942" target="3288" cy:directed="1"/>
      <edge id="3367" label="RC061279-RcAGL24.2 (CO) RC064821" source="942" target="3366" cy:directed="1"/>
      <edge id="3365" label="RC061279-RcAGL24.2 (CO) RC064854" source="942" target="3245" cy:directed="1"/>
      <edge id="3364" label="RC061279-RcAGL24.2 (CO) RC065017" source="942" target="3363" cy:directed="1"/>
      <edge id="3362" label="RC061279-RcAGL24.2 (CO) RC067855" source="942" target="3141" cy:directed="1"/>
      <edge id="3361" label="RC061279-RcAGL24.2 (CO) RC074000" source="942" target="3282" cy:directed="1"/>
      <edge id="3360" label="RC061279-RcAGL24.2 (CO) RC074206" source="942" target="3133" cy:directed="1"/>
      <edge id="3359" label="RC061279-RcAGL24.2 (CO) RC074970" source="942" target="3279" cy:directed="1"/>
      <edge id="3358" label="RC061279-RcAGL24.2 (CO) RC075630" source="942" target="3277" cy:directed="1"/>
      <edge id="3357" label="RC061279-RcAGL24.2 (CO) RC076452" source="942" target="3272" cy:directed="1"/>
      <edge id="3356" label="RC061279-RcAGL24.2 (CO) RC080438" source="942" target="3268" cy:directed="1"/>
      <edge id="943" label="RC075806 (CO) RC061279-RcAGL24.2" source="940" target="942" cy:directed="1"/>
      <edge id="941" label="RC075806 (CO) RC012828-RcAGL24.2" source="940" target="133" cy:directed="1"/>
      <edge id="939" label="RC003800 (CO) RC059345-RcAGL19.3" source="938" target="819" cy:directed="1"/>
      <edge id="937" label="RC005023 (CO) RC059345-RcAGL19.3" source="936" target="819" cy:directed="1"/>
      <edge id="935" label="RC005915 (CO) RC059345-RcAGL19.3" source="931" target="819" cy:directed="1"/>
      <edge id="934" label="RC005915 (CO) RC025470-RcSOC1.4" source="931" target="365" cy:directed="1"/>
      <edge id="933" label="RC005915 (CO) RC014697-RcSOC1.4" source="931" target="305" cy:directed="1"/>
      <edge id="932" label="RC005915 (CO) RC004090-RcSOC1.1" source="931" target="103" cy:directed="1"/>
      <edge id="930" label="RC008093 (CO) RC059345-RcAGL19.3" source="928" target="819" cy:directed="1"/>
      <edge id="929" label="RC008093 (CO) RC057826-RcAGL19.3" source="928" target="785" cy:directed="1"/>
      <edge id="927" label="RC012577 (CO) RC059345-RcAGL19.3" source="925" target="819" cy:directed="1"/>
      <edge id="926" label="RC012577 (CO) RC057826-RcAGL19.3" source="925" target="785" cy:directed="1"/>
      <edge id="924" label="RC014630 (CO) RC059345-RcAGL19.3" source="922" target="819" cy:directed="1"/>
      <edge id="923" label="RC014630 (CO) RC014697-RcSOC1.4" source="922" target="305" cy:directed="1"/>
      <edge id="921" label="RC017047 (CO) RC059345-RcAGL19.3" source="920" target="819" cy:directed="1"/>
      <edge id="919" label="RC018717 (CO) RC059345-RcAGL19.3" source="918" target="819" cy:directed="1"/>
      <edge id="917" label="RC018803 (CO) RC059345-RcAGL19.3" source="916" target="819" cy:directed="1"/>
      <edge id="915" label="RC018826 (CO) RC059345-RcAGL19.3" source="914" target="819" cy:directed="1"/>
      <edge id="913" label="RC020604 (CO) RC059345-RcAGL19.3" source="912" target="819" cy:directed="1"/>
      <edge id="911" label="RC020688 (CO) RC059345-RcAGL19.3" source="910" target="819" cy:directed="1"/>
      <edge id="909" label="RC022095 (CO) RC059345-RcAGL19.3" source="908" target="819" cy:directed="1"/>
      <edge id="907" label="RC022777 (CO) RC059345-RcAGL19.3" source="906" target="819" cy:directed="1"/>
      <edge id="905" label="RC024874 (CO) RC059345-RcAGL19.3" source="904" target="819" cy:directed="1"/>
      <edge id="903" label="RC025387 (CO) RC059345-RcAGL19.3" source="902" target="819" cy:directed="1"/>
      <edge id="901" label="RC025893 (CO) RC059345-RcAGL19.3" source="900" target="819" cy:directed="1"/>
      <edge id="899" label="RC026210 (CO) RC059345-RcAGL19.3" source="898" target="819" cy:directed="1"/>
      <edge id="897" label="RC028084 (CO) RC059345-RcAGL19.3" source="896" target="819" cy:directed="1"/>
      <edge id="895" label="RC028276 (CO) RC059345-RcAGL19.3" source="893" target="819" cy:directed="1"/>
      <edge id="894" label="RC028276 (CO) RC057826-RcAGL19.3" source="893" target="785" cy:directed="1"/>
      <edge id="892" label="RC030110 (CO) RC059345-RcAGL19.3" source="891" target="819" cy:directed="1"/>
      <edge id="890" label="RC031291 (CO) RC059345-RcAGL19.3" source="888" target="819" cy:directed="1"/>
      <edge id="889" label="RC031291 (CO) RC012828-RcAGL24.2" source="888" target="133" cy:directed="1"/>
      <edge id="887" label="RC031807 (CO) RC059345-RcAGL19.3" source="886" target="819" cy:directed="1"/>
      <edge id="885" label="RC040275 (CO) RC059345-RcAGL19.3" source="884" target="819" cy:directed="1"/>
      <edge id="883" label="RC041248 (CO) RC059345-RcAGL19.3" source="882" target="819" cy:directed="1"/>
      <edge id="881" label="RC041309 (CO) RC059345-RcAGL19.3" source="880" target="819" cy:directed="1"/>
      <edge id="879" label="RC041451 (CO) RC059345-RcAGL19.3" source="878" target="819" cy:directed="1"/>
      <edge id="877" label="RC042089 (CO) RC059345-RcAGL19.3" source="876" target="819" cy:directed="1"/>
      <edge id="875" label="RC042308 (CO) RC059345-RcAGL19.3" source="873" target="819" cy:directed="1"/>
      <edge id="874" label="RC042308 (CO) RC012828-RcAGL24.2" source="873" target="133" cy:directed="1"/>
      <edge id="872" label="RC044142 (CO) RC059345-RcAGL19.3" source="871" target="819" cy:directed="1"/>
      <edge id="870" label="RC044923 (CO) RC059345-RcAGL19.3" source="869" target="819" cy:directed="1"/>
      <edge id="868" label="RC045602 (CO) RC059345-RcAGL19.3" source="867" target="819" cy:directed="1"/>
      <edge id="866" label="RC046169 (CO) RC059345-RcAGL19.3" source="865" target="819" cy:directed="1"/>
      <edge id="864" label="RC046990 (CO) RC059345-RcAGL19.3" source="863" target="819" cy:directed="1"/>
      <edge id="862" label="RC047396 (CO) RC059345-RcAGL19.3" source="861" target="819" cy:directed="1"/>
      <edge id="860" label="RC051052 (CO) RC059345-RcAGL19.3" source="859" target="819" cy:directed="1"/>
      <edge id="858" label="RC051840 (CO) RC059345-RcAGL19.3" source="857" target="819" cy:directed="1"/>
      <edge id="856" label="RC052434 (CO) RC059345-RcAGL19.3" source="855" target="819" cy:directed="1"/>
      <edge id="854" label="RC053549 (CO) RC059345-RcAGL19.3" source="852" target="819" cy:directed="1"/>
      <edge id="853" label="RC053549 (CO) RC012828-RcAGL24.2" source="852" target="133" cy:directed="1"/>
      <edge id="851" label="RC058377 (CO) RC059345-RcAGL19.3" source="850" target="819" cy:directed="1"/>
      <edge id="849" label="RC058835 (CO) RC059345-RcAGL19.3" source="848" target="819" cy:directed="1"/>
      <edge id="847" label="RC059485 (CO) RC059345-RcAGL19.3" source="846" target="819" cy:directed="1"/>
      <edge id="845" label="RC065087 (CO) RC059345-RcAGL19.3" source="843" target="819" cy:directed="1"/>
      <edge id="844" label="RC065087 (CO) RC012828-RcAGL24.2" source="843" target="133" cy:directed="1"/>
      <edge id="842" label="RC066315 (CO) RC059345-RcAGL19.3" source="838" target="819" cy:directed="1"/>
      <edge id="841" label="RC066315 (CO) RC057826-RcAGL19.3" source="838" target="785" cy:directed="1"/>
      <edge id="840" label="RC066315 (CO) RC014697-RcSOC1.4" source="838" target="305" cy:directed="1"/>
      <edge id="839" label="RC066315 (CO) RC005318-RcSOC1.1" source="838" target="398" cy:directed="1"/>
      <edge id="837" label="RC066352 (CO) RC059345-RcAGL19.3" source="836" target="819" cy:directed="1"/>
      <edge id="835" label="RC070419 (CO) RC059345-RcAGL19.3" source="834" target="819" cy:directed="1"/>
      <edge id="833" label="RC073093 (CO) RC059345-RcAGL19.3" source="831" target="819" cy:directed="1"/>
      <edge id="832" label="RC073093 (CO) RC012828-RcAGL24.2" source="831" target="133" cy:directed="1"/>
      <edge id="830" label="RC074278 (CO) RC059345-RcAGL19.3" source="829" target="819" cy:directed="1"/>
      <edge id="828" label="RC075621 (CO) RC059345-RcAGL19.3" source="827" target="819" cy:directed="1"/>
      <edge id="826" label="RC076050 (CO) RC059345-RcAGL19.3" source="825" target="819" cy:directed="1"/>
      <edge id="824" label="RC076561 (CO) RC059345-RcAGL19.3" source="823" target="819" cy:directed="1"/>
      <edge id="822" label="RC079807 (CO) RC059345-RcAGL19.3" source="821" target="819" cy:directed="1"/>
      <edge id="3241" label="RC059345-RcAGL19.3 (MM) RC057826-RcAGL19.3" source="819" target="785" cy:directed="1"/>
      <edge id="3240" label="RC059345-RcAGL19.3 (CO) RC000864" source="819" target="3239" cy:directed="1"/>
      <edge id="3238" label="RC059345-RcAGL19.3 (CO) RC002289" source="819" target="3237" cy:directed="1"/>
      <edge id="3236" label="RC059345-RcAGL19.3 (CO) RC004362" source="819" target="3235" cy:directed="1"/>
      <edge id="3234" label="RC059345-RcAGL19.3 (CO) RC005055" source="819" target="3233" cy:directed="1"/>
      <edge id="3232" label="RC059345-RcAGL19.3 (CO) RC005444" source="819" target="2928" cy:directed="1"/>
      <edge id="3231" label="RC059345-RcAGL19.3 (CO) RC005614" source="819" target="3230" cy:directed="1"/>
      <edge id="3229" label="RC059345-RcAGL19.3 (CO) RC005726" source="819" target="3228" cy:directed="1"/>
      <edge id="3227" label="RC059345-RcAGL19.3 (CO) RC005964" source="819" target="3226" cy:directed="1"/>
      <edge id="3225" label="RC059345-RcAGL19.3 (CO) RC007668" source="819" target="3224" cy:directed="1"/>
      <edge id="3223" label="RC059345-RcAGL19.3 (CO) RC007946" source="819" target="3222" cy:directed="1"/>
      <edge id="3221" label="RC059345-RcAGL19.3 (CO) RC010264" source="819" target="3220" cy:directed="1"/>
      <edge id="3219" label="RC059345-RcAGL19.3 (CO) RC010734" source="819" target="3218" cy:directed="1"/>
      <edge id="3217" label="RC059345-RcAGL19.3 (CO) RC013210" source="819" target="3216" cy:directed="1"/>
      <edge id="3215" label="RC059345-RcAGL19.3 (CO) RC013494" source="819" target="3214" cy:directed="1"/>
      <edge id="3213" label="RC059345-RcAGL19.3 (CO) RC013586" source="819" target="3212" cy:directed="1"/>
      <edge id="3211" label="RC059345-RcAGL19.3 (CO) RC013942" source="819" target="3210" cy:directed="1"/>
      <edge id="3209" label="RC059345-RcAGL19.3 (CO) RC015696" source="819" target="2919" cy:directed="1"/>
      <edge id="3208" label="RC059345-RcAGL19.3 (CO) RC017749" source="819" target="2917" cy:directed="1"/>
      <edge id="3207" label="RC059345-RcAGL19.3 (CO) RC017842" source="819" target="2915" cy:directed="1"/>
      <edge id="3206" label="RC059345-RcAGL19.3 (CO) RC018610" source="819" target="2906" cy:directed="1"/>
      <edge id="3205" label="RC059345-RcAGL19.3 (CO) RC019268" source="819" target="3204" cy:directed="1"/>
      <edge id="3203" label="RC059345-RcAGL19.3 (CO) RC019544" source="819" target="3202" cy:directed="1"/>
      <edge id="3201" label="RC059345-RcAGL19.3 (CO) RC020382" source="819" target="2963" cy:directed="1"/>
      <edge id="3200" label="RC059345-RcAGL19.3 (CO) RC020834" source="819" target="2896" cy:directed="1"/>
      <edge id="3199" label="RC059345-RcAGL19.3 (CO) RC022053" source="819" target="3198" cy:directed="1"/>
      <edge id="3197" label="RC059345-RcAGL19.3 (CO) RC023505" source="819" target="3196" cy:directed="1"/>
      <edge id="3195" label="RC059345-RcAGL19.3 (CO) RC024255" source="819" target="3194" cy:directed="1"/>
      <edge id="3193" label="RC059345-RcAGL19.3 (CO) RC024302" source="819" target="3192" cy:directed="1"/>
      <edge id="3191" label="RC059345-RcAGL19.3 (CO) RC024567" source="819" target="3190" cy:directed="1"/>
      <edge id="3189" label="RC059345-RcAGL19.3 (CO) RC025371" source="819" target="3188" cy:directed="1"/>
      <edge id="3187" label="RC059345-RcAGL19.3 (CO) RC025479" source="819" target="3186" cy:directed="1"/>
      <edge id="3185" label="RC059345-RcAGL19.3 (CO) RC026892" source="819" target="2894" cy:directed="1"/>
      <edge id="3184" label="RC059345-RcAGL19.3 (CO) RC029794" source="819" target="3183" cy:directed="1"/>
      <edge id="3182" label="RC059345-RcAGL19.3 (CO) RC031293" source="819" target="2892" cy:directed="1"/>
      <edge id="3181" label="RC059345-RcAGL19.3 (CO) RC031379" source="819" target="3180" cy:directed="1"/>
      <edge id="3179" label="RC059345-RcAGL19.3 (CO) RC031724" source="819" target="3178" cy:directed="1"/>
      <edge id="3177" label="RC059345-RcAGL19.3 (CO) RC032464" source="819" target="2889" cy:directed="1"/>
      <edge id="3176" label="RC059345-RcAGL19.3 (CO) RC033753" source="819" target="3175" cy:directed="1"/>
      <edge id="3174" label="RC059345-RcAGL19.3 (CO) RC038104" source="819" target="3173" cy:directed="1"/>
      <edge id="3172" label="RC059345-RcAGL19.3 (CO) RC043456" source="819" target="3171" cy:directed="1"/>
      <edge id="3170" label="RC059345-RcAGL19.3 (CO) RC044272" source="819" target="2881" cy:directed="1"/>
      <edge id="3169" label="RC059345-RcAGL19.3 (CO) RC046337" source="819" target="3168" cy:directed="1"/>
      <edge id="3167" label="RC059345-RcAGL19.3 (CO) RC046457" source="819" target="3166" cy:directed="1"/>
      <edge id="3165" label="RC059345-RcAGL19.3 (CO) RC046479" source="819" target="3164" cy:directed="1"/>
      <edge id="3163" label="RC059345-RcAGL19.3 (CO) RC047123" source="819" target="3162" cy:directed="1"/>
      <edge id="3161" label="RC059345-RcAGL19.3 (CO) RC049373" source="819" target="3160" cy:directed="1"/>
      <edge id="3159" label="RC059345-RcAGL19.3 (CO) RC051413" source="819" target="3158" cy:directed="1"/>
      <edge id="3157" label="RC059345-RcAGL19.3 (CO) RC053087" source="819" target="3156" cy:directed="1"/>
      <edge id="3155" label="RC059345-RcAGL19.3 (CO) RC054443" source="819" target="3154" cy:directed="1"/>
      <edge id="3153" label="RC059345-RcAGL19.3 (CO) RC058161" source="819" target="3152" cy:directed="1"/>
      <edge id="3151" label="RC059345-RcAGL19.3 (CO) RC060137" source="819" target="3150" cy:directed="1"/>
      <edge id="3149" label="RC059345-RcAGL19.3 (CO) RC062151" source="819" target="3148" cy:directed="1"/>
      <edge id="3147" label="RC059345-RcAGL19.3 (CO) RC062453" source="819" target="2872" cy:directed="1"/>
      <edge id="3146" label="RC059345-RcAGL19.3 (CO) RC063215" source="819" target="3145" cy:directed="1"/>
      <edge id="3144" label="RC059345-RcAGL19.3 (CO) RC066793" source="819" target="3143" cy:directed="1"/>
      <edge id="3142" label="RC059345-RcAGL19.3 (CO) RC067855" source="819" target="3141" cy:directed="1"/>
      <edge id="3140" label="RC059345-RcAGL19.3 (CO) RC070151" source="819" target="3139" cy:directed="1"/>
      <edge id="3138" label="RC059345-RcAGL19.3 (CO) RC073516" source="819" target="3137" cy:directed="1"/>
      <edge id="3136" label="RC059345-RcAGL19.3 (CO) RC073946" source="819" target="3135" cy:directed="1"/>
      <edge id="3134" label="RC059345-RcAGL19.3 (CO) RC074206" source="819" target="3133" cy:directed="1"/>
      <edge id="3132" label="RC059345-RcAGL19.3 (CO) RC074621" source="819" target="3131" cy:directed="1"/>
      <edge id="3130" label="RC059345-RcAGL19.3 (CO) RC076423" source="819" target="3129" cy:directed="1"/>
      <edge id="3128" label="RC059345-RcAGL19.3 (CO) RC077685" source="819" target="3127" cy:directed="1"/>
      <edge id="3126" label="RC059345-RcAGL19.3 (CO) RC078041" source="819" target="3125" cy:directed="1"/>
      <edge id="3124" label="RC059345-RcAGL19.3 (CO) RC081621" source="819" target="3123" cy:directed="1"/>
      <edge id="820" label="RC081079 (CO) RC059345-RcAGL19.3" source="818" target="819" cy:directed="1"/>
      <edge id="817" label="RC011363 (CO) RC057826-RcAGL19.3" source="816" target="785" cy:directed="1"/>
      <edge id="815" label="RC013621 (CO) RC057826-RcAGL19.3" source="813" target="785" cy:directed="1"/>
      <edge id="814" label="RC013621 (CO) RC013947-RcAGL42.2" source="813" target="180" cy:directed="1"/>
      <edge id="812" label="RC013880 (CO) RC057826-RcAGL19.3" source="811" target="785" cy:directed="1"/>
      <edge id="810" label="RC014274 (CO) RC057826-RcAGL19.3" source="809" target="785" cy:directed="1"/>
      <edge id="808" label="RC018593 (CO) RC057826-RcAGL19.3" source="807" target="785" cy:directed="1"/>
      <edge id="806" label="RC030907 (CO) RC057826-RcAGL19.3" source="804" target="785" cy:directed="1"/>
      <edge id="805" label="RC030907 (CO) RC013947-RcAGL42.2" source="804" target="180" cy:directed="1"/>
      <edge id="803" label="RC031364 (CO) RC057826-RcAGL19.3" source="802" target="785" cy:directed="1"/>
      <edge id="801" label="RC036213 (CO) RC057826-RcAGL19.3" source="799" target="785" cy:directed="1"/>
      <edge id="800" label="RC036213 (CO) RC014697-RcSOC1.4" source="799" target="305" cy:directed="1"/>
      <edge id="798" label="RC037091 (CO) RC057826-RcAGL19.3" source="797" target="785" cy:directed="1"/>
      <edge id="796" label="RC039645 (CO) RC057826-RcAGL19.3" source="795" target="785" cy:directed="1"/>
      <edge id="794" label="RC052867 (CO) RC057826-RcAGL19.3" source="793" target="785" cy:directed="1"/>
      <edge id="792" label="RC062713 (CO) RC057826-RcAGL19.3" source="791" target="785" cy:directed="1"/>
      <edge id="790" label="RC063705 (CO) RC057826-RcAGL19.3" source="789" target="785" cy:directed="1"/>
      <edge id="788" label="RC065131 (CO) RC057826-RcAGL19.3" source="787" target="785" cy:directed="1"/>
      <edge id="3756" label="RC057826-RcAGL19.3 (MM) RC025470-RcSOC1.4" source="785" target="365" cy:directed="1"/>
      <edge id="3755" label="RC057826-RcAGL19.3 (MM) RC014697-RcSOC1.4" source="785" target="305" cy:directed="1"/>
      <edge id="3754" label="RC057826-RcAGL19.3 (MM) RC062898-RcSOC1.1" source="785" target="1107" cy:directed="1"/>
      <edge id="3753" label="RC057826-RcAGL19.3 (MM) RC037764-RcSOC1.1" source="785" target="395" cy:directed="1"/>
      <edge id="3752" label="RC057826-RcAGL19.3 (MM) RC019456-RcSOC1.1" source="785" target="325" cy:directed="1"/>
      <edge id="3751" label="RC057826-RcAGL19.3 (MM) RC005318-RcSOC1.1" source="785" target="398" cy:directed="1"/>
      <edge id="3750" label="RC057826-RcAGL19.3 (MM) RC004090-RcSOC1.1" source="785" target="103" cy:directed="1"/>
      <edge id="3749" label="RC057826-RcAGL19.3 (MM) RC013947-RcAGL42.2" source="785" target="180" cy:directed="1"/>
      <edge id="3748" label="RC057826-RcAGL19.3 (CO) RC000564" source="785" target="2863" cy:directed="1"/>
      <edge id="3747" label="RC057826-RcAGL19.3 (CO) RC001263" source="785" target="3746" cy:directed="1"/>
      <edge id="3745" label="RC057826-RcAGL19.3 (CO) RC002457" source="785" target="2854" cy:directed="1"/>
      <edge id="3744" label="RC057826-RcAGL19.3 (CO) RC002639" source="785" target="3743" cy:directed="1"/>
      <edge id="3742" label="RC057826-RcAGL19.3 (CO) RC002984" source="785" target="3655" cy:directed="1"/>
      <edge id="3741" label="RC057826-RcAGL19.3 (CO) RC003823" source="785" target="2844" cy:directed="1"/>
      <edge id="3740" label="RC057826-RcAGL19.3 (CO) RC003927" source="785" target="3653" cy:directed="1"/>
      <edge id="3739" label="RC057826-RcAGL19.3 (CO) RC005095" source="785" target="2835" cy:directed="1"/>
      <edge id="3738" label="RC057826-RcAGL19.3 (CO) RC005444" source="785" target="2928" cy:directed="1"/>
      <edge id="3737" label="RC057826-RcAGL19.3 (CO) RC005543" source="785" target="2827" cy:directed="1"/>
      <edge id="3736" label="RC057826-RcAGL19.3 (CO) RC006476" source="785" target="2818" cy:directed="1"/>
      <edge id="3735" label="RC057826-RcAGL19.3 (CO) RC006848" source="785" target="2810" cy:directed="1"/>
      <edge id="3734" label="RC057826-RcAGL19.3 (CO) RC006916" source="785" target="2801" cy:directed="1"/>
      <edge id="3733" label="RC057826-RcAGL19.3 (CO) RC009610" source="785" target="2792" cy:directed="1"/>
      <edge id="3732" label="RC057826-RcAGL19.3 (CO) RC010721" source="785" target="2783" cy:directed="1"/>
      <edge id="3731" label="RC057826-RcAGL19.3 (CO) RC014863" source="785" target="2775" cy:directed="1"/>
      <edge id="3730" label="RC057826-RcAGL19.3 (CO) RC015064" source="785" target="3729" cy:directed="1"/>
      <edge id="3728" label="RC057826-RcAGL19.3 (CO) RC015267" source="785" target="3647" cy:directed="1"/>
      <edge id="3727" label="RC057826-RcAGL19.3 (CO) RC015696" source="785" target="2919" cy:directed="1"/>
      <edge id="3726" label="RC057826-RcAGL19.3 (CO) RC018610" source="785" target="2906" cy:directed="1"/>
      <edge id="3725" label="RC057826-RcAGL19.3 (CO) RC019445" source="785" target="3724" cy:directed="1"/>
      <edge id="3723" label="RC057826-RcAGL19.3 (CO) RC020005" source="785" target="2766" cy:directed="1"/>
      <edge id="3722" label="RC057826-RcAGL19.3 (CO) RC020810" source="785" target="2757" cy:directed="1"/>
      <edge id="3721" label="RC057826-RcAGL19.3 (CO) RC021590" source="785" target="3720" cy:directed="1"/>
      <edge id="3719" label="RC057826-RcAGL19.3 (CO) RC022330" source="785" target="2753" cy:directed="1"/>
      <edge id="3718" label="RC057826-RcAGL19.3 (CO) RC022997" source="785" target="2743" cy:directed="1"/>
      <edge id="3717" label="RC057826-RcAGL19.3 (CO) RC023543" source="785" target="2734" cy:directed="1"/>
      <edge id="3716" label="RC057826-RcAGL19.3 (CO) RC024458" source="785" target="2956" cy:directed="1"/>
      <edge id="3715" label="RC057826-RcAGL19.3 (CO) RC029613" source="785" target="2949" cy:directed="1"/>
      <edge id="3714" label="RC057826-RcAGL19.3 (CO) RC030819" source="785" target="2727" cy:directed="1"/>
      <edge id="3713" label="RC057826-RcAGL19.3 (CO) RC031903" source="785" target="2719" cy:directed="1"/>
      <edge id="3712" label="RC057826-RcAGL19.3 (CO) RC032464" source="785" target="2889" cy:directed="1"/>
      <edge id="3711" label="RC057826-RcAGL19.3 (CO) RC036460" source="785" target="2711" cy:directed="1"/>
      <edge id="3710" label="RC057826-RcAGL19.3 (CO) RC037049" source="785" target="2707" cy:directed="1"/>
      <edge id="3709" label="RC057826-RcAGL19.3 (CO) RC037291" source="785" target="2702" cy:directed="1"/>
      <edge id="3708" label="RC057826-RcAGL19.3 (CO) RC039187" source="785" target="2698" cy:directed="1"/>
      <edge id="3707" label="RC057826-RcAGL19.3 (CO) RC041471" source="785" target="2690" cy:directed="1"/>
      <edge id="3706" label="RC057826-RcAGL19.3 (CO) RC041663" source="785" target="2681" cy:directed="1"/>
      <edge id="3705" label="RC057826-RcAGL19.3 (CO) RC043572" source="785" target="2942" cy:directed="1"/>
      <edge id="3704" label="RC057826-RcAGL19.3 (CO) RC044496" source="785" target="2672" cy:directed="1"/>
      <edge id="3703" label="RC057826-RcAGL19.3 (CO) RC046693" source="785" target="2663" cy:directed="1"/>
      <edge id="3702" label="RC057826-RcAGL19.3 (CO) RC046851" source="785" target="3701" cy:directed="1"/>
      <edge id="3700" label="RC057826-RcAGL19.3 (CO) RC048962" source="785" target="2936" cy:directed="1"/>
      <edge id="3699" label="RC057826-RcAGL19.3 (CO) RC049383" source="785" target="3698" cy:directed="1"/>
      <edge id="3697" label="RC057826-RcAGL19.3 (CO) RC050582" source="785" target="2660" cy:directed="1"/>
      <edge id="3696" label="RC057826-RcAGL19.3 (CO) RC057097" source="785" target="2651" cy:directed="1"/>
      <edge id="3695" label="RC057826-RcAGL19.3 (CO) RC059085" source="785" target="3643" cy:directed="1"/>
      <edge id="3694" label="RC057826-RcAGL19.3 (CO) RC060839" source="785" target="2648" cy:directed="1"/>
      <edge id="3693" label="RC057826-RcAGL19.3 (CO) RC060910" source="785" target="2639" cy:directed="1"/>
      <edge id="3692" label="RC057826-RcAGL19.3 (CO) RC062453" source="785" target="2872" cy:directed="1"/>
      <edge id="3691" label="RC057826-RcAGL19.3 (CO) RC063851" source="785" target="3690" cy:directed="1"/>
      <edge id="3689" label="RC057826-RcAGL19.3 (CO) RC070052" source="785" target="2631" cy:directed="1"/>
      <edge id="3688" label="RC057826-RcAGL19.3 (CO) RC073151" source="785" target="2621" cy:directed="1"/>
      <edge id="3687" label="RC057826-RcAGL19.3 (CO) RC073760" source="785" target="2618" cy:directed="1"/>
      <edge id="3686" label="RC057826-RcAGL19.3 (CO) RC073824" source="785" target="2612" cy:directed="1"/>
      <edge id="786" label="RC074228 (CO) RC057826-RcAGL19.3" source="784" target="785" cy:directed="1"/>
      <edge id="783" label="RC008244 (CO) RC043958-RcSOC1.5" source="782" target="722" cy:directed="1"/>
      <edge id="781" label="RC012434 (CO) RC043958-RcSOC1.5" source="774" target="722" cy:directed="1"/>
      <edge id="780" label="RC012434 (CO) RC037764-RcSOC1.1" source="774" target="395" cy:directed="1"/>
      <edge id="779" label="RC012434 (CO) RC025470-RcSOC1.4" source="774" target="365" cy:directed="1"/>
      <edge id="778" label="RC012434 (CO) RC019456-RcSOC1.1" source="774" target="325" cy:directed="1"/>
      <edge id="777" label="RC012434 (CO) RC013947-RcAGL42.2" source="774" target="180" cy:directed="1"/>
      <edge id="776" label="RC012434 (CO) RC005318-RcSOC1.1" source="774" target="398" cy:directed="1"/>
      <edge id="775" label="RC012434 (CO) RC004090-RcSOC1.1" source="774" target="103" cy:directed="1"/>
      <edge id="773" label="RC019006 (CO) RC043958-RcSOC1.5" source="771" target="722" cy:directed="1"/>
      <edge id="772" label="RC019006 (CO) RC019456-RcSOC1.1" source="771" target="325" cy:directed="1"/>
      <edge id="770" label="RC020580 (CO) RC043958-RcSOC1.5" source="768" target="722" cy:directed="1"/>
      <edge id="769" label="RC020580 (CO) RC019456-RcSOC1.1" source="768" target="325" cy:directed="1"/>
      <edge id="767" label="RC022581 (CO) RC043958-RcSOC1.5" source="766" target="722" cy:directed="1"/>
      <edge id="765" label="RC025704 (CO) RC043958-RcSOC1.5" source="763" target="722" cy:directed="1"/>
      <edge id="764" label="RC025704 (CO) RC019456-RcSOC1.1" source="763" target="325" cy:directed="1"/>
      <edge id="762" label="RC030622 (CO) RC043958-RcSOC1.5" source="760" target="722" cy:directed="1"/>
      <edge id="761" label="RC030622 (CO) RC004090-RcSOC1.1" source="760" target="103" cy:directed="1"/>
      <edge id="759" label="RC031592 (CO) RC043958-RcSOC1.5" source="752" target="722" cy:directed="1"/>
      <edge id="758" label="RC031592 (CO) RC037764-RcSOC1.1" source="752" target="395" cy:directed="1"/>
      <edge id="757" label="RC031592 (CO) RC025470-RcSOC1.4" source="752" target="365" cy:directed="1"/>
      <edge id="756" label="RC031592 (CO) RC019456-RcSOC1.1" source="752" target="325" cy:directed="1"/>
      <edge id="755" label="RC031592 (CO) RC014697-RcSOC1.4" source="752" target="305" cy:directed="1"/>
      <edge id="754" label="RC031592 (CO) RC005318-RcSOC1.1" source="752" target="398" cy:directed="1"/>
      <edge id="753" label="RC031592 (CO) RC004090-RcSOC1.1" source="752" target="103" cy:directed="1"/>
      <edge id="751" label="RC039985 (CO) RC043958-RcSOC1.5" source="746" target="722" cy:directed="1"/>
      <edge id="750" label="RC039985 (CO) RC037764-RcSOC1.1" source="746" target="395" cy:directed="1"/>
      <edge id="749" label="RC039985 (CO) RC025470-RcSOC1.4" source="746" target="365" cy:directed="1"/>
      <edge id="748" label="RC039985 (CO) RC019456-RcSOC1.1" source="746" target="325" cy:directed="1"/>
      <edge id="747" label="RC039985 (CO) RC004090-RcSOC1.1" source="746" target="103" cy:directed="1"/>
      <edge id="745" label="RC053269 (CO) RC043958-RcSOC1.5" source="743" target="722" cy:directed="1"/>
      <edge id="744" label="RC053269 (CO) RC019456-RcSOC1.1" source="743" target="325" cy:directed="1"/>
      <edge id="742" label="RC059388 (CO) RC043958-RcSOC1.5" source="738" target="722" cy:directed="1"/>
      <edge id="741" label="RC059388 (CO) RC037764-RcSOC1.1" source="738" target="395" cy:directed="1"/>
      <edge id="740" label="RC059388 (CO) RC025470-RcSOC1.4" source="738" target="365" cy:directed="1"/>
      <edge id="739" label="RC059388 (CO) RC004090-RcSOC1.1" source="738" target="103" cy:directed="1"/>
      <edge id="737" label="RC070133 (CO) RC043958-RcSOC1.5" source="733" target="722" cy:directed="1"/>
      <edge id="736" label="RC070133 (CO) RC037764-RcSOC1.1" source="733" target="395" cy:directed="1"/>
      <edge id="735" label="RC070133 (CO) RC025470-RcSOC1.4" source="733" target="365" cy:directed="1"/>
      <edge id="734" label="RC070133 (CO) RC004090-RcSOC1.1" source="733" target="103" cy:directed="1"/>
      <edge id="732" label="RC070932 (CO) RC043958-RcSOC1.5" source="730" target="722" cy:directed="1"/>
      <edge id="731" label="RC070932 (CO) RC004090-RcSOC1.1" source="730" target="103" cy:directed="1"/>
      <edge id="729" label="RC080414 (CO) RC043958-RcSOC1.5" source="724" target="722" cy:directed="1"/>
      <edge id="728" label="RC080414 (CO) RC037764-RcSOC1.1" source="724" target="395" cy:directed="1"/>
      <edge id="727" label="RC080414 (CO) RC025470-RcSOC1.4" source="724" target="365" cy:directed="1"/>
      <edge id="726" label="RC080414 (CO) RC019456-RcSOC1.1" source="724" target="325" cy:directed="1"/>
      <edge id="725" label="RC080414 (CO) RC004090-RcSOC1.1" source="724" target="103" cy:directed="1"/>
      <edge id="3814" label="RC043958-RcSOC1.5 (MM) RC025470-RcSOC1.4" source="722" target="365" cy:directed="1"/>
      <edge id="3813" label="RC043958-RcSOC1.5 (MM) RC014697-RcSOC1.4" source="722" target="305" cy:directed="1"/>
      <edge id="3812" label="RC043958-RcSOC1.5 (MM) RC062898-RcSOC1.1" source="722" target="1107" cy:directed="1"/>
      <edge id="3811" label="RC043958-RcSOC1.5 (MM) RC037764-RcSOC1.1" source="722" target="395" cy:directed="1"/>
      <edge id="3810" label="RC043958-RcSOC1.5 (MM) RC019456-RcSOC1.1" source="722" target="325" cy:directed="1"/>
      <edge id="3809" label="RC043958-RcSOC1.5 (MM) RC005318-RcSOC1.1" source="722" target="398" cy:directed="1"/>
      <edge id="3808" label="RC043958-RcSOC1.5 (MM) RC004090-RcSOC1.1" source="722" target="103" cy:directed="1"/>
      <edge id="3807" label="RC043958-RcSOC1.5 (CO) RC002984" source="722" target="3655" cy:directed="1"/>
      <edge id="3806" label="RC043958-RcSOC1.5 (CO) RC003927" source="722" target="3653" cy:directed="1"/>
      <edge id="3805" label="RC043958-RcSOC1.5 (CO) RC004649" source="722" target="3651" cy:directed="1"/>
      <edge id="3804" label="RC043958-RcSOC1.5 (CO) RC006848" source="722" target="2810" cy:directed="1"/>
      <edge id="3803" label="RC043958-RcSOC1.5 (CO) RC008484" source="722" target="2608" cy:directed="1"/>
      <edge id="3802" label="RC043958-RcSOC1.5 (CO) RC009839" source="722" target="2969" cy:directed="1"/>
      <edge id="3801" label="RC043958-RcSOC1.5 (CO) RC015267" source="722" target="3647" cy:directed="1"/>
      <edge id="3800" label="RC043958-RcSOC1.5 (CO) RC024458" source="722" target="2956" cy:directed="1"/>
      <edge id="3799" label="RC043958-RcSOC1.5 (CO) RC029613" source="722" target="2949" cy:directed="1"/>
      <edge id="3798" label="RC043958-RcSOC1.5 (CO) RC038285" source="722" target="2603" cy:directed="1"/>
      <edge id="3797" label="RC043958-RcSOC1.5 (CO) RC043572" source="722" target="2942" cy:directed="1"/>
      <edge id="3796" label="RC043958-RcSOC1.5 (CO) RC059085" source="722" target="3643" cy:directed="1"/>
      <edge id="723" label="RC081654 (CO) RC043958-RcSOC1.5" source="717" target="722" cy:directed="1"/>
      <edge id="721" label="RC081654 (CO) RC037764-RcSOC1.1" source="717" target="395" cy:directed="1"/>
      <edge id="720" label="RC081654 (CO) RC025470-RcSOC1.4" source="717" target="365" cy:directed="1"/>
      <edge id="719" label="RC081654 (CO) RC019456-RcSOC1.1" source="717" target="325" cy:directed="1"/>
      <edge id="718" label="RC081654 (CO) RC004090-RcSOC1.1" source="717" target="103" cy:directed="1"/>
      <edge id="716" label="RC003054 (CO) RC042019-RcPI5" source="710" target="426" cy:directed="1"/>
      <edge id="715" label="RC003054 (CO) RC029563-RcPI5" source="710" target="381" cy:directed="1"/>
      <edge id="714" label="RC003054 (CO) RC025337-RcPI4" source="710" target="345" cy:directed="1"/>
      <edge id="713" label="RC003054 (CO) RC008108-RcSEP3.1" source="710" target="108" cy:directed="1"/>
      <edge id="712" label="RC003054 (CO) RC000382-RcPI4" source="710" target="67" cy:directed="1"/>
      <edge id="711" label="RC003054 (CO) RC000216-RcAP3.3" source="710" target="63" cy:directed="1"/>
      <edge id="709" label="RC005073 (CO) RC042019-RcPI5" source="703" target="426" cy:directed="1"/>
      <edge id="708" label="RC005073 (CO) RC029563-RcPI5" source="703" target="381" cy:directed="1"/>
      <edge id="707" label="RC005073 (CO) RC025337-RcPI4" source="703" target="345" cy:directed="1"/>
      <edge id="706" label="RC005073 (CO) RC008108-RcSEP3.1" source="703" target="108" cy:directed="1"/>
      <edge id="705" label="RC005073 (CO) RC000382-RcPI4" source="703" target="67" cy:directed="1"/>
      <edge id="704" label="RC005073 (CO) RC000216-RcAP3.3" source="703" target="63" cy:directed="1"/>
      <edge id="702" label="RC006782 (CO) RC042019-RcPI5" source="696" target="426" cy:directed="1"/>
      <edge id="701" label="RC006782 (CO) RC029563-RcPI5" source="696" target="381" cy:directed="1"/>
      <edge id="700" label="RC006782 (CO) RC025337-RcPI4" source="696" target="345" cy:directed="1"/>
      <edge id="699" label="RC006782 (CO) RC008108-RcSEP3.1" source="696" target="108" cy:directed="1"/>
      <edge id="698" label="RC006782 (CO) RC000382-RcPI4" source="696" target="67" cy:directed="1"/>
      <edge id="697" label="RC006782 (CO) RC000216-RcAP3.3" source="696" target="63" cy:directed="1"/>
      <edge id="695" label="RC007524 (CO) RC042019-RcPI5" source="691" target="426" cy:directed="1"/>
      <edge id="694" label="RC007524 (CO) RC029563-RcPI5" source="691" target="381" cy:directed="1"/>
      <edge id="693" label="RC007524 (CO) RC025337-RcPI4" source="691" target="345" cy:directed="1"/>
      <edge id="692" label="RC007524 (CO) RC000216-RcAP3.3" source="691" target="63" cy:directed="1"/>
      <edge id="690" label="RC008195 (CO) RC042019-RcPI5" source="684" target="426" cy:directed="1"/>
      <edge id="689" label="RC008195 (CO) RC029563-RcPI5" source="684" target="381" cy:directed="1"/>
      <edge id="688" label="RC008195 (CO) RC025337-RcPI4" source="684" target="345" cy:directed="1"/>
      <edge id="687" label="RC008195 (CO) RC008108-RcSEP3.1" source="684" target="108" cy:directed="1"/>
      <edge id="686" label="RC008195 (CO) RC000382-RcPI4" source="684" target="67" cy:directed="1"/>
      <edge id="685" label="RC008195 (CO) RC000216-RcAP3.3" source="684" target="63" cy:directed="1"/>
      <edge id="683" label="RC008480 (CO) RC042019-RcPI5" source="677" target="426" cy:directed="1"/>
      <edge id="682" label="RC008480 (CO) RC029563-RcPI5" source="677" target="381" cy:directed="1"/>
      <edge id="681" label="RC008480 (CO) RC025337-RcPI4" source="677" target="345" cy:directed="1"/>
      <edge id="680" label="RC008480 (CO) RC008108-RcSEP3.1" source="677" target="108" cy:directed="1"/>
      <edge id="679" label="RC008480 (CO) RC000382-RcPI4" source="677" target="67" cy:directed="1"/>
      <edge id="678" label="RC008480 (CO) RC000216-RcAP3.3" source="677" target="63" cy:directed="1"/>
      <edge id="676" label="RC011981 (CO) RC042019-RcPI5" source="672" target="426" cy:directed="1"/>
      <edge id="675" label="RC011981 (CO) RC025337-RcPI4" source="672" target="345" cy:directed="1"/>
      <edge id="674" label="RC011981 (CO) RC000382-RcPI4" source="672" target="67" cy:directed="1"/>
      <edge id="673" label="RC011981 (CO) RC000216-RcAP3.3" source="672" target="63" cy:directed="1"/>
      <edge id="671" label="RC014939 (CO) RC042019-RcPI5" source="666" target="426" cy:directed="1"/>
      <edge id="670" label="RC014939 (CO) RC029563-RcPI5" source="666" target="381" cy:directed="1"/>
      <edge id="669" label="RC014939 (CO) RC025337-RcPI4" source="666" target="345" cy:directed="1"/>
      <edge id="668" label="RC014939 (CO) RC000382-RcPI4" source="666" target="67" cy:directed="1"/>
      <edge id="667" label="RC014939 (CO) RC000216-RcAP3.3" source="666" target="63" cy:directed="1"/>
      <edge id="665" label="RC018507 (CO) RC042019-RcPI5" source="659" target="426" cy:directed="1"/>
      <edge id="664" label="RC018507 (CO) RC029563-RcPI5" source="659" target="381" cy:directed="1"/>
      <edge id="663" label="RC018507 (CO) RC025337-RcPI4" source="659" target="345" cy:directed="1"/>
      <edge id="662" label="RC018507 (CO) RC008108-RcSEP3.1" source="659" target="108" cy:directed="1"/>
      <edge id="661" label="RC018507 (CO) RC000382-RcPI4" source="659" target="67" cy:directed="1"/>
      <edge id="660" label="RC018507 (CO) RC000216-RcAP3.3" source="659" target="63" cy:directed="1"/>
      <edge id="658" label="RC018559 (CO) RC042019-RcPI5" source="652" target="426" cy:directed="1"/>
      <edge id="657" label="RC018559 (CO) RC029563-RcPI5" source="652" target="381" cy:directed="1"/>
      <edge id="656" label="RC018559 (CO) RC025337-RcPI4" source="652" target="345" cy:directed="1"/>
      <edge id="655" label="RC018559 (CO) RC008108-RcSEP3.1" source="652" target="108" cy:directed="1"/>
      <edge id="654" label="RC018559 (CO) RC000382-RcPI4" source="652" target="67" cy:directed="1"/>
      <edge id="653" label="RC018559 (CO) RC000216-RcAP3.3" source="652" target="63" cy:directed="1"/>
      <edge id="651" label="RC018966 (CO) RC042019-RcPI5" source="649" target="426" cy:directed="1"/>
      <edge id="650" label="RC018966 (CO) RC029563-RcPI5" source="649" target="381" cy:directed="1"/>
      <edge id="648" label="RC020155 (CO) RC042019-RcPI5" source="643" target="426" cy:directed="1"/>
      <edge id="647" label="RC020155 (CO) RC029563-RcPI5" source="643" target="381" cy:directed="1"/>
      <edge id="646" label="RC020155 (CO) RC025337-RcPI4" source="643" target="345" cy:directed="1"/>
      <edge id="645" label="RC020155 (CO) RC000382-RcPI4" source="643" target="67" cy:directed="1"/>
      <edge id="644" label="RC020155 (CO) RC000216-RcAP3.3" source="643" target="63" cy:directed="1"/>
      <edge id="642" label="RC021246 (CO) RC042019-RcPI5" source="636" target="426" cy:directed="1"/>
      <edge id="641" label="RC021246 (CO) RC029563-RcPI5" source="636" target="381" cy:directed="1"/>
      <edge id="640" label="RC021246 (CO) RC025337-RcPI4" source="636" target="345" cy:directed="1"/>
      <edge id="639" label="RC021246 (CO) RC008108-RcSEP3.1" source="636" target="108" cy:directed="1"/>
      <edge id="638" label="RC021246 (CO) RC000382-RcPI4" source="636" target="67" cy:directed="1"/>
      <edge id="637" label="RC021246 (CO) RC000216-RcAP3.3" source="636" target="63" cy:directed="1"/>
      <edge id="635" label="RC026070 (CO) RC042019-RcPI5" source="630" target="426" cy:directed="1"/>
      <edge id="634" label="RC026070 (CO) RC029563-RcPI5" source="630" target="381" cy:directed="1"/>
      <edge id="633" label="RC026070 (CO) RC025337-RcPI4" source="630" target="345" cy:directed="1"/>
      <edge id="632" label="RC026070 (CO) RC000382-RcPI4" source="630" target="67" cy:directed="1"/>
      <edge id="631" label="RC026070 (CO) RC000216-RcAP3.3" source="630" target="63" cy:directed="1"/>
      <edge id="629" label="RC026414 (CO) RC042019-RcPI5" source="623" target="426" cy:directed="1"/>
      <edge id="628" label="RC026414 (CO) RC029563-RcPI5" source="623" target="381" cy:directed="1"/>
      <edge id="627" label="RC026414 (CO) RC025337-RcPI4" source="623" target="345" cy:directed="1"/>
      <edge id="626" label="RC026414 (CO) RC008108-RcSEP3.1" source="623" target="108" cy:directed="1"/>
      <edge id="625" label="RC026414 (CO) RC000382-RcPI4" source="623" target="67" cy:directed="1"/>
      <edge id="624" label="RC026414 (CO) RC000216-RcAP3.3" source="623" target="63" cy:directed="1"/>
      <edge id="622" label="RC026875 (CO) RC042019-RcPI5" source="621" target="426" cy:directed="1"/>
      <edge id="620" label="RC028921 (CO) RC042019-RcPI5" source="615" target="426" cy:directed="1"/>
      <edge id="619" label="RC028921 (CO) RC029563-RcPI5" source="615" target="381" cy:directed="1"/>
      <edge id="618" label="RC028921 (CO) RC025337-RcPI4" source="615" target="345" cy:directed="1"/>
      <edge id="617" label="RC028921 (CO) RC000382-RcPI4" source="615" target="67" cy:directed="1"/>
      <edge id="616" label="RC028921 (CO) RC000216-RcAP3.3" source="615" target="63" cy:directed="1"/>
      <edge id="614" label="RC032617 (CO) RC042019-RcPI5" source="608" target="426" cy:directed="1"/>
      <edge id="613" label="RC032617 (CO) RC029563-RcPI5" source="608" target="381" cy:directed="1"/>
      <edge id="612" label="RC032617 (CO) RC025337-RcPI4" source="608" target="345" cy:directed="1"/>
      <edge id="611" label="RC032617 (CO) RC008108-RcSEP3.1" source="608" target="108" cy:directed="1"/>
      <edge id="610" label="RC032617 (CO) RC000382-RcPI4" source="608" target="67" cy:directed="1"/>
      <edge id="609" label="RC032617 (CO) RC000216-RcAP3.3" source="608" target="63" cy:directed="1"/>
      <edge id="607" label="RC037106 (CO) RC042019-RcPI5" source="602" target="426" cy:directed="1"/>
      <edge id="606" label="RC037106 (CO) RC029563-RcPI5" source="602" target="381" cy:directed="1"/>
      <edge id="605" label="RC037106 (CO) RC025337-RcPI4" source="602" target="345" cy:directed="1"/>
      <edge id="604" label="RC037106 (CO) RC000382-RcPI4" source="602" target="67" cy:directed="1"/>
      <edge id="603" label="RC037106 (CO) RC000216-RcAP3.3" source="602" target="63" cy:directed="1"/>
      <edge id="601" label="RC037720 (CO) RC042019-RcPI5" source="595" target="426" cy:directed="1"/>
      <edge id="600" label="RC037720 (CO) RC029563-RcPI5" source="595" target="381" cy:directed="1"/>
      <edge id="599" label="RC037720 (CO) RC025337-RcPI4" source="595" target="345" cy:directed="1"/>
      <edge id="598" label="RC037720 (CO) RC008108-RcSEP3.1" source="595" target="108" cy:directed="1"/>
      <edge id="597" label="RC037720 (CO) RC000382-RcPI4" source="595" target="67" cy:directed="1"/>
      <edge id="596" label="RC037720 (CO) RC000216-RcAP3.3" source="595" target="63" cy:directed="1"/>
      <edge id="594" label="RC038476 (CO) RC042019-RcPI5" source="593" target="426" cy:directed="1"/>
      <edge id="592" label="RC038498 (CO) RC042019-RcPI5" source="587" target="426" cy:directed="1"/>
      <edge id="591" label="RC038498 (CO) RC029563-RcPI5" source="587" target="381" cy:directed="1"/>
      <edge id="590" label="RC038498 (CO) RC025337-RcPI4" source="587" target="345" cy:directed="1"/>
      <edge id="589" label="RC038498 (CO) RC000382-RcPI4" source="587" target="67" cy:directed="1"/>
      <edge id="588" label="RC038498 (CO) RC000216-RcAP3.3" source="587" target="63" cy:directed="1"/>
      <edge id="586" label="RC039866 (CO) RC042019-RcPI5" source="580" target="426" cy:directed="1"/>
      <edge id="585" label="RC039866 (CO) RC029563-RcPI5" source="580" target="381" cy:directed="1"/>
      <edge id="584" label="RC039866 (CO) RC025337-RcPI4" source="580" target="345" cy:directed="1"/>
      <edge id="583" label="RC039866 (CO) RC008108-RcSEP3.1" source="580" target="108" cy:directed="1"/>
      <edge id="582" label="RC039866 (CO) RC000382-RcPI4" source="580" target="67" cy:directed="1"/>
      <edge id="581" label="RC039866 (CO) RC000216-RcAP3.3" source="580" target="63" cy:directed="1"/>
      <edge id="579" label="RC041707 (CO) RC042019-RcPI5" source="573" target="426" cy:directed="1"/>
      <edge id="578" label="RC041707 (CO) RC029563-RcPI5" source="573" target="381" cy:directed="1"/>
      <edge id="577" label="RC041707 (CO) RC025337-RcPI4" source="573" target="345" cy:directed="1"/>
      <edge id="576" label="RC041707 (CO) RC008108-RcSEP3.1" source="573" target="108" cy:directed="1"/>
      <edge id="575" label="RC041707 (CO) RC000382-RcPI4" source="573" target="67" cy:directed="1"/>
      <edge id="574" label="RC041707 (CO) RC000216-RcAP3.3" source="573" target="63" cy:directed="1"/>
      <edge id="572" label="RC042226 (CO) RC042019-RcPI5" source="566" target="426" cy:directed="1"/>
      <edge id="571" label="RC042226 (CO) RC029563-RcPI5" source="566" target="381" cy:directed="1"/>
      <edge id="570" label="RC042226 (CO) RC025337-RcPI4" source="566" target="345" cy:directed="1"/>
      <edge id="569" label="RC042226 (CO) RC008108-RcSEP3.1" source="566" target="108" cy:directed="1"/>
      <edge id="568" label="RC042226 (CO) RC000382-RcPI4" source="566" target="67" cy:directed="1"/>
      <edge id="567" label="RC042226 (CO) RC000216-RcAP3.3" source="566" target="63" cy:directed="1"/>
      <edge id="565" label="RC044141 (CO) RC042019-RcPI5" source="560" target="426" cy:directed="1"/>
      <edge id="564" label="RC044141 (CO) RC029563-RcPI5" source="560" target="381" cy:directed="1"/>
      <edge id="563" label="RC044141 (CO) RC025337-RcPI4" source="560" target="345" cy:directed="1"/>
      <edge id="562" label="RC044141 (CO) RC000382-RcPI4" source="560" target="67" cy:directed="1"/>
      <edge id="561" label="RC044141 (CO) RC000216-RcAP3.3" source="560" target="63" cy:directed="1"/>
      <edge id="559" label="RC044858 (CO) RC042019-RcPI5" source="553" target="426" cy:directed="1"/>
      <edge id="558" label="RC044858 (CO) RC029563-RcPI5" source="553" target="381" cy:directed="1"/>
      <edge id="557" label="RC044858 (CO) RC025337-RcPI4" source="553" target="345" cy:directed="1"/>
      <edge id="556" label="RC044858 (CO) RC008108-RcSEP3.1" source="553" target="108" cy:directed="1"/>
      <edge id="555" label="RC044858 (CO) RC000382-RcPI4" source="553" target="67" cy:directed="1"/>
      <edge id="554" label="RC044858 (CO) RC000216-RcAP3.3" source="553" target="63" cy:directed="1"/>
      <edge id="552" label="RC045596 (CO) RC042019-RcPI5" source="547" target="426" cy:directed="1"/>
      <edge id="551" label="RC045596 (CO) RC029563-RcPI5" source="547" target="381" cy:directed="1"/>
      <edge id="550" label="RC045596 (CO) RC025337-RcPI4" source="547" target="345" cy:directed="1"/>
      <edge id="549" label="RC045596 (CO) RC000382-RcPI4" source="547" target="67" cy:directed="1"/>
      <edge id="548" label="RC045596 (CO) RC000216-RcAP3.3" source="547" target="63" cy:directed="1"/>
      <edge id="546" label="RC046985 (CO) RC042019-RcPI5" source="540" target="426" cy:directed="1"/>
      <edge id="545" label="RC046985 (CO) RC029563-RcPI5" source="540" target="381" cy:directed="1"/>
      <edge id="544" label="RC046985 (CO) RC025337-RcPI4" source="540" target="345" cy:directed="1"/>
      <edge id="543" label="RC046985 (CO) RC008108-RcSEP3.1" source="540" target="108" cy:directed="1"/>
      <edge id="542" label="RC046985 (CO) RC000382-RcPI4" source="540" target="67" cy:directed="1"/>
      <edge id="541" label="RC046985 (CO) RC000216-RcAP3.3" source="540" target="63" cy:directed="1"/>
      <edge id="539" label="RC048575 (CO) RC042019-RcPI5" source="534" target="426" cy:directed="1"/>
      <edge id="538" label="RC048575 (CO) RC029563-RcPI5" source="534" target="381" cy:directed="1"/>
      <edge id="537" label="RC048575 (CO) RC025337-RcPI4" source="534" target="345" cy:directed="1"/>
      <edge id="536" label="RC048575 (CO) RC000382-RcPI4" source="534" target="67" cy:directed="1"/>
      <edge id="535" label="RC048575 (CO) RC000216-RcAP3.3" source="534" target="63" cy:directed="1"/>
      <edge id="533" label="RC050747 (CO) RC042019-RcPI5" source="527" target="426" cy:directed="1"/>
      <edge id="532" label="RC050747 (CO) RC029563-RcPI5" source="527" target="381" cy:directed="1"/>
      <edge id="531" label="RC050747 (CO) RC025337-RcPI4" source="527" target="345" cy:directed="1"/>
      <edge id="530" label="RC050747 (CO) RC008108-RcSEP3.1" source="527" target="108" cy:directed="1"/>
      <edge id="529" label="RC050747 (CO) RC000382-RcPI4" source="527" target="67" cy:directed="1"/>
      <edge id="528" label="RC050747 (CO) RC000216-RcAP3.3" source="527" target="63" cy:directed="1"/>
      <edge id="526" label="RC056751 (CO) RC042019-RcPI5" source="521" target="426" cy:directed="1"/>
      <edge id="525" label="RC056751 (CO) RC029563-RcPI5" source="521" target="381" cy:directed="1"/>
      <edge id="524" label="RC056751 (CO) RC025337-RcPI4" source="521" target="345" cy:directed="1"/>
      <edge id="523" label="RC056751 (CO) RC000382-RcPI4" source="521" target="67" cy:directed="1"/>
      <edge id="522" label="RC056751 (CO) RC000216-RcAP3.3" source="521" target="63" cy:directed="1"/>
      <edge id="520" label="RC059762 (CO) RC042019-RcPI5" source="514" target="426" cy:directed="1"/>
      <edge id="519" label="RC059762 (CO) RC029563-RcPI5" source="514" target="381" cy:directed="1"/>
      <edge id="518" label="RC059762 (CO) RC025337-RcPI4" source="514" target="345" cy:directed="1"/>
      <edge id="517" label="RC059762 (CO) RC008108-RcSEP3.1" source="514" target="108" cy:directed="1"/>
      <edge id="516" label="RC059762 (CO) RC000382-RcPI4" source="514" target="67" cy:directed="1"/>
      <edge id="515" label="RC059762 (CO) RC000216-RcAP3.3" source="514" target="63" cy:directed="1"/>
      <edge id="513" label="RC060523 (CO) RC042019-RcPI5" source="509" target="426" cy:directed="1"/>
      <edge id="512" label="RC060523 (CO) RC029563-RcPI5" source="509" target="381" cy:directed="1"/>
      <edge id="511" label="RC060523 (CO) RC008108-RcSEP3.1" source="509" target="108" cy:directed="1"/>
      <edge id="510" label="RC060523 (CO) RC000382-RcPI4" source="509" target="67" cy:directed="1"/>
      <edge id="508" label="RC062341 (CO) RC042019-RcPI5" source="503" target="426" cy:directed="1"/>
      <edge id="507" label="RC062341 (CO) RC029563-RcPI5" source="503" target="381" cy:directed="1"/>
      <edge id="506" label="RC062341 (CO) RC025337-RcPI4" source="503" target="345" cy:directed="1"/>
      <edge id="505" label="RC062341 (CO) RC000382-RcPI4" source="503" target="67" cy:directed="1"/>
      <edge id="504" label="RC062341 (CO) RC000216-RcAP3.3" source="503" target="63" cy:directed="1"/>
      <edge id="502" label="RC062415 (CO) RC042019-RcPI5" source="501" target="426" cy:directed="1"/>
      <edge id="500" label="RC062603 (CO) RC042019-RcPI5" source="494" target="426" cy:directed="1"/>
      <edge id="499" label="RC062603 (CO) RC029563-RcPI5" source="494" target="381" cy:directed="1"/>
      <edge id="498" label="RC062603 (CO) RC025337-RcPI4" source="494" target="345" cy:directed="1"/>
      <edge id="497" label="RC062603 (CO) RC008108-RcSEP3.1" source="494" target="108" cy:directed="1"/>
      <edge id="496" label="RC062603 (CO) RC000382-RcPI4" source="494" target="67" cy:directed="1"/>
      <edge id="495" label="RC062603 (CO) RC000216-RcAP3.3" source="494" target="63" cy:directed="1"/>
      <edge id="493" label="RC064904 (CO) RC042019-RcPI5" source="487" target="426" cy:directed="1"/>
      <edge id="492" label="RC064904 (CO) RC029563-RcPI5" source="487" target="381" cy:directed="1"/>
      <edge id="491" label="RC064904 (CO) RC025337-RcPI4" source="487" target="345" cy:directed="1"/>
      <edge id="490" label="RC064904 (CO) RC008108-RcSEP3.1" source="487" target="108" cy:directed="1"/>
      <edge id="489" label="RC064904 (CO) RC000382-RcPI4" source="487" target="67" cy:directed="1"/>
      <edge id="488" label="RC064904 (CO) RC000216-RcAP3.3" source="487" target="63" cy:directed="1"/>
      <edge id="486" label="RC069358 (CO) RC042019-RcPI5" source="480" target="426" cy:directed="1"/>
      <edge id="485" label="RC069358 (CO) RC029563-RcPI5" source="480" target="381" cy:directed="1"/>
      <edge id="484" label="RC069358 (CO) RC025337-RcPI4" source="480" target="345" cy:directed="1"/>
      <edge id="483" label="RC069358 (CO) RC008108-RcSEP3.1" source="480" target="108" cy:directed="1"/>
      <edge id="482" label="RC069358 (CO) RC000382-RcPI4" source="480" target="67" cy:directed="1"/>
      <edge id="481" label="RC069358 (CO) RC000216-RcAP3.3" source="480" target="63" cy:directed="1"/>
      <edge id="479" label="RC071801 (CO) RC042019-RcPI5" source="473" target="426" cy:directed="1"/>
      <edge id="478" label="RC071801 (CO) RC029563-RcPI5" source="473" target="381" cy:directed="1"/>
      <edge id="477" label="RC071801 (CO) RC025337-RcPI4" source="473" target="345" cy:directed="1"/>
      <edge id="476" label="RC071801 (CO) RC008108-RcSEP3.1" source="473" target="108" cy:directed="1"/>
      <edge id="475" label="RC071801 (CO) RC000382-RcPI4" source="473" target="67" cy:directed="1"/>
      <edge id="474" label="RC071801 (CO) RC000216-RcAP3.3" source="473" target="63" cy:directed="1"/>
      <edge id="472" label="RC071846 (CO) RC042019-RcPI5" source="466" target="426" cy:directed="1"/>
      <edge id="471" label="RC071846 (CO) RC029563-RcPI5" source="466" target="381" cy:directed="1"/>
      <edge id="470" label="RC071846 (CO) RC025337-RcPI4" source="466" target="345" cy:directed="1"/>
      <edge id="469" label="RC071846 (CO) RC008108-RcSEP3.1" source="466" target="108" cy:directed="1"/>
      <edge id="468" label="RC071846 (CO) RC000382-RcPI4" source="466" target="67" cy:directed="1"/>
      <edge id="467" label="RC071846 (CO) RC000216-RcAP3.3" source="466" target="63" cy:directed="1"/>
      <edge id="465" label="RC072980 (CO) RC042019-RcPI5" source="459" target="426" cy:directed="1"/>
      <edge id="464" label="RC072980 (CO) RC029563-RcPI5" source="459" target="381" cy:directed="1"/>
      <edge id="463" label="RC072980 (CO) RC025337-RcPI4" source="459" target="345" cy:directed="1"/>
      <edge id="462" label="RC072980 (CO) RC008108-RcSEP3.1" source="459" target="108" cy:directed="1"/>
      <edge id="461" label="RC072980 (CO) RC000382-RcPI4" source="459" target="67" cy:directed="1"/>
      <edge id="460" label="RC072980 (CO) RC000216-RcAP3.3" source="459" target="63" cy:directed="1"/>
      <edge id="458" label="RC073080 (CO) RC042019-RcPI5" source="452" target="426" cy:directed="1"/>
      <edge id="457" label="RC073080 (CO) RC029563-RcPI5" source="452" target="381" cy:directed="1"/>
      <edge id="456" label="RC073080 (CO) RC025337-RcPI4" source="452" target="345" cy:directed="1"/>
      <edge id="455" label="RC073080 (CO) RC008108-RcSEP3.1" source="452" target="108" cy:directed="1"/>
      <edge id="454" label="RC073080 (CO) RC000382-RcPI4" source="452" target="67" cy:directed="1"/>
      <edge id="453" label="RC073080 (CO) RC000216-RcAP3.3" source="452" target="63" cy:directed="1"/>
      <edge id="451" label="RC074042 (CO) RC042019-RcPI5" source="445" target="426" cy:directed="1"/>
      <edge id="450" label="RC074042 (CO) RC029563-RcPI5" source="445" target="381" cy:directed="1"/>
      <edge id="449" label="RC074042 (CO) RC025337-RcPI4" source="445" target="345" cy:directed="1"/>
      <edge id="448" label="RC074042 (CO) RC008108-RcSEP3.1" source="445" target="108" cy:directed="1"/>
      <edge id="447" label="RC074042 (CO) RC000382-RcPI4" source="445" target="67" cy:directed="1"/>
      <edge id="446" label="RC074042 (CO) RC000216-RcAP3.3" source="445" target="63" cy:directed="1"/>
      <edge id="444" label="RC075097 (CO) RC042019-RcPI5" source="438" target="426" cy:directed="1"/>
      <edge id="443" label="RC075097 (CO) RC029563-RcPI5" source="438" target="381" cy:directed="1"/>
      <edge id="442" label="RC075097 (CO) RC025337-RcPI4" source="438" target="345" cy:directed="1"/>
      <edge id="441" label="RC075097 (CO) RC008108-RcSEP3.1" source="438" target="108" cy:directed="1"/>
      <edge id="440" label="RC075097 (CO) RC000382-RcPI4" source="438" target="67" cy:directed="1"/>
      <edge id="439" label="RC075097 (CO) RC000216-RcAP3.3" source="438" target="63" cy:directed="1"/>
      <edge id="437" label="RC079353 (CO) RC042019-RcPI5" source="431" target="426" cy:directed="1"/>
      <edge id="436" label="RC079353 (CO) RC029563-RcPI5" source="431" target="381" cy:directed="1"/>
      <edge id="435" label="RC079353 (CO) RC025337-RcPI4" source="431" target="345" cy:directed="1"/>
      <edge id="434" label="RC079353 (CO) RC008108-RcSEP3.1" source="431" target="108" cy:directed="1"/>
      <edge id="433" label="RC079353 (CO) RC000382-RcPI4" source="431" target="67" cy:directed="1"/>
      <edge id="432" label="RC079353 (CO) RC000216-RcAP3.3" source="431" target="63" cy:directed="1"/>
      <edge id="430" label="RC080235 (CO) RC042019-RcPI5" source="428" target="426" cy:directed="1"/>
      <edge id="429" label="RC080235 (CO) RC029563-RcPI5" source="428" target="381" cy:directed="1"/>
      <edge id="3642" label="RC042019-RcPI5 (MM) RC008108-RcSEP3.1" source="426" target="108" cy:directed="1"/>
      <edge id="3641" label="RC042019-RcPI5 (MM) RC029563-RcPI5" source="426" target="381" cy:directed="1"/>
      <edge id="3640" label="RC042019-RcPI5 (MM) RC025337-RcPI4" source="426" target="345" cy:directed="1"/>
      <edge id="3639" label="RC042019-RcPI5 (MM) RC000382-RcPI4" source="426" target="67" cy:directed="1"/>
      <edge id="3638" label="RC042019-RcPI5 (MM) RC000216-RcAP3.3" source="426" target="63" cy:directed="1"/>
      <edge id="3637" label="RC042019-RcPI5 (CO) RC000799" source="426" target="3558" cy:directed="1"/>
      <edge id="3636" label="RC042019-RcPI5 (CO) RC004978" source="426" target="2599" cy:directed="1"/>
      <edge id="3635" label="RC042019-RcPI5 (CO) RC005895" source="426" target="2594" cy:directed="1"/>
      <edge id="3634" label="RC042019-RcPI5 (CO) RC006690" source="426" target="2590" cy:directed="1"/>
      <edge id="3633" label="RC042019-RcPI5 (CO) RC007896" source="426" target="2585" cy:directed="1"/>
      <edge id="3632" label="RC042019-RcPI5 (CO) RC008405" source="426" target="2580" cy:directed="1"/>
      <edge id="3631" label="RC042019-RcPI5 (CO) RC015854" source="426" target="2576" cy:directed="1"/>
      <edge id="3630" label="RC042019-RcPI5 (CO) RC022595" source="426" target="2572" cy:directed="1"/>
      <edge id="3629" label="RC042019-RcPI5 (CO) RC024203" source="426" target="2568" cy:directed="1"/>
      <edge id="3628" label="RC042019-RcPI5 (CO) RC025798" source="426" target="2563" cy:directed="1"/>
      <edge id="3627" label="RC042019-RcPI5 (CO) RC026079" source="426" target="2559" cy:directed="1"/>
      <edge id="3626" label="RC042019-RcPI5 (CO) RC036073" source="426" target="2553" cy:directed="1"/>
      <edge id="3625" label="RC042019-RcPI5 (CO) RC038734" source="426" target="2550" cy:directed="1"/>
      <edge id="3624" label="RC042019-RcPI5 (CO) RC041565" source="426" target="2545" cy:directed="1"/>
      <edge id="3623" label="RC042019-RcPI5 (CO) RC042692" source="426" target="2541" cy:directed="1"/>
      <edge id="3622" label="RC042019-RcPI5 (CO) RC043746" source="426" target="2536" cy:directed="1"/>
      <edge id="3621" label="RC042019-RcPI5 (CO) RC044304" source="426" target="2533" cy:directed="1"/>
      <edge id="3620" label="RC042019-RcPI5 (CO) RC044568" source="426" target="3550" cy:directed="1"/>
      <edge id="3619" label="RC042019-RcPI5 (CO) RC047518" source="426" target="2530" cy:directed="1"/>
      <edge id="3618" label="RC042019-RcPI5 (CO) RC051333" source="426" target="2526" cy:directed="1"/>
      <edge id="3617" label="RC042019-RcPI5 (CO) RC054543" source="426" target="2521" cy:directed="1"/>
      <edge id="3616" label="RC042019-RcPI5 (CO) RC054805" source="426" target="3015" cy:directed="1"/>
      <edge id="3615" label="RC042019-RcPI5 (CO) RC055641" source="426" target="3011" cy:directed="1"/>
      <edge id="3614" label="RC042019-RcPI5 (CO) RC067223" source="426" target="2515" cy:directed="1"/>
      <edge id="3613" label="RC042019-RcPI5 (CO) RC076841" source="426" target="2510" cy:directed="1"/>
      <edge id="3612" label="RC042019-RcPI5 (CO) RC077372" source="426" target="2506" cy:directed="1"/>
      <edge id="3611" label="RC042019-RcPI5 (CO) RC079413" source="426" target="2502" cy:directed="1"/>
      <edge id="3610" label="RC042019-RcPI5 (CO) RC081087" source="426" target="2980" cy:directed="1"/>
      <edge id="3609" label="RC042019-RcPI5 (CO) RC081534" source="426" target="2497" cy:directed="1"/>
      <edge id="3608" label="RC042019-RcPI5 (CO) RC081831" source="426" target="2492" cy:directed="1"/>
      <edge id="427" label="RC082684 (CO) RC042019-RcPI5" source="425" target="426" cy:directed="1"/>
      <edge id="424" label="RC007405 (CO) RC041338-RcAP3.2" source="423" target="412" cy:directed="1"/>
      <edge id="422" label="RC023423 (CO) RC041338-RcAP3.2" source="420" target="412" cy:directed="1"/>
      <edge id="421" label="RC023423 (CO) RC000470-RcAP3.2" source="420" target="70" cy:directed="1"/>
      <edge id="419" label="RC029288 (CO) RC041338-RcAP3.2" source="418" target="412" cy:directed="1"/>
      <edge id="417" label="RC032803 (CO) RC041338-RcAP3.2" source="416" target="412" cy:directed="1"/>
      <edge id="415" label="RC039296 (CO) RC041338-RcAP3.2" source="414" target="412" cy:directed="1"/>
      <edge id="3467" label="RC041338-RcAP3.2 (MM) RC001750-RcPI3" source="412" target="75" cy:directed="1"/>
      <edge id="3466" label="RC041338-RcAP3.2 (MM) RC000470-RcAP3.2" source="412" target="70" cy:directed="1"/>
      <edge id="3465" label="RC041338-RcAP3.2 (CO) RC001119" source="412" target="3121" cy:directed="1"/>
      <edge id="3464" label="RC041338-RcAP3.2 (CO) RC021060" source="412" target="3082" cy:directed="1"/>
      <edge id="3463" label="RC041338-RcAP3.2 (CO) RC035528" source="412" target="3053" cy:directed="1"/>
      <edge id="413" label="RC045336 (CO) RC041338-RcAP3.2" source="411" target="412" cy:directed="1"/>
      <edge id="410" label="RC034630 (CO) RC040855-RcSEP4.1" source="409" target="405" cy:directed="1"/>
      <edge id="408" label="RC054898 (CO) RC040855-RcSEP4.1" source="407" target="405" cy:directed="1"/>
      <edge id="2491" label="RC040855-RcSEP4.1 (CO) RC012149" source="405" target="2490" cy:directed="1"/>
      <edge id="2489" label="RC040855-RcSEP4.1 (CO) RC024797" source="405" target="2488" cy:directed="1"/>
      <edge id="2487" label="RC040855-RcSEP4.1 (CO) RC025768" source="405" target="2486" cy:directed="1"/>
      <edge id="2485" label="RC040855-RcSEP4.1 (CO) RC029652" source="405" target="2484" cy:directed="1"/>
      <edge id="2483" label="RC040855-RcSEP4.1 (CO) RC058522" source="405" target="2482" cy:directed="1"/>
      <edge id="2481" label="RC040855-RcSEP4.1 (CO) RC069851" source="405" target="2480" cy:directed="1"/>
      <edge id="2479" label="RC040855-RcSEP4.1 (CO) RC070187" source="405" target="2478" cy:directed="1"/>
      <edge id="2477" label="RC040855-RcSEP4.1 (CO) RC077125" source="405" target="2476" cy:directed="1"/>
      <edge id="2475" label="RC040855-RcSEP4.1 (CO) RC077798" source="405" target="2474" cy:directed="1"/>
      <edge id="2473" label="RC040855-RcSEP4.1 (CO) RC083207" source="405" target="2470" cy:directed="1"/>
      <edge id="406" label="RC066927 (CO) RC040855-RcSEP4.1" source="404" target="405" cy:directed="1"/>
      <edge id="3664" label="RC005318-RcSOC1.1 (MM) RC014697-RcSOC1.4" source="398" target="305" cy:directed="1"/>
      <edge id="3663" label="RC005318-RcSOC1.1 (MM) RC004090-RcSOC1.1" source="398" target="103" cy:directed="1"/>
      <edge id="3662" label="RC005318-RcSOC1.1 (CO) RC002984" source="398" target="3655" cy:directed="1"/>
      <edge id="3661" label="RC005318-RcSOC1.1 (CO) RC003927" source="398" target="3653" cy:directed="1"/>
      <edge id="3660" label="RC005318-RcSOC1.1 (CO) RC004649" source="398" target="3651" cy:directed="1"/>
      <edge id="3659" label="RC005318-RcSOC1.1 (CO) RC015267" source="398" target="3647" cy:directed="1"/>
      <edge id="3658" label="RC005318-RcSOC1.1 (CO) RC044954" source="398" target="3645" cy:directed="1"/>
      <edge id="3657" label="RC005318-RcSOC1.1 (CO) RC059085" source="398" target="3643" cy:directed="1"/>
      <edge id="403" label="RC039480 (CO) RC037764-RcSOC1.1" source="397" target="395" cy:directed="1"/>
      <edge id="402" label="RC039480 (CO) RC025470-RcSOC1.4" source="397" target="365" cy:directed="1"/>
      <edge id="401" label="RC039480 (CO) RC019456-RcSOC1.1" source="397" target="325" cy:directed="1"/>
      <edge id="400" label="RC039480 (CO) RC014697-RcSOC1.4" source="397" target="305" cy:directed="1"/>
      <edge id="399" label="RC039480 (CO) RC005318-RcSOC1.1" source="397" target="398" cy:directed="1"/>
      <edge id="3685" label="RC037764-RcSOC1.1 (MM) RC014697-RcSOC1.4" source="395" target="305" cy:directed="1"/>
      <edge id="3684" label="RC037764-RcSOC1.1 (MM) RC019456-RcSOC1.1" source="395" target="325" cy:directed="1"/>
      <edge id="3683" label="RC037764-RcSOC1.1 (MM) RC005318-RcSOC1.1" source="395" target="398" cy:directed="1"/>
      <edge id="3682" label="RC037764-RcSOC1.1 (MM) RC004090-RcSOC1.1" source="395" target="103" cy:directed="1"/>
      <edge id="3681" label="RC037764-RcSOC1.1 (CO) RC002984" source="395" target="3655" cy:directed="1"/>
      <edge id="3680" label="RC037764-RcSOC1.1 (CO) RC003927" source="395" target="3653" cy:directed="1"/>
      <edge id="3679" label="RC037764-RcSOC1.1 (CO) RC004649" source="395" target="3651" cy:directed="1"/>
      <edge id="3678" label="RC037764-RcSOC1.1 (CO) RC015267" source="395" target="3647" cy:directed="1"/>
      <edge id="3677" label="RC037764-RcSOC1.1 (CO) RC044954" source="395" target="3645" cy:directed="1"/>
      <edge id="3676" label="RC037764-RcSOC1.1 (CO) RC059085" source="395" target="3643" cy:directed="1"/>
      <edge id="396" label="RC065542 (CO) RC037764-RcSOC1.1" source="392" target="395" cy:directed="1"/>
      <edge id="394" label="RC065542 (CO) RC025470-RcSOC1.4" source="392" target="365" cy:directed="1"/>
      <edge id="393" label="RC065542 (CO) RC019456-RcSOC1.1" source="392" target="325" cy:directed="1"/>
      <edge id="391" label="RC018933 (CO) RC029563-RcPI5" source="389" target="381" cy:directed="1"/>
      <edge id="390" label="RC018933 (CO) RC001750-RcPI3" source="389" target="75" cy:directed="1"/>
      <edge id="388" label="RC038758 (CO) RC029563-RcPI5" source="383" target="381" cy:directed="1"/>
      <edge id="387" label="RC038758 (CO) RC025337-RcPI4" source="383" target="345" cy:directed="1"/>
      <edge id="386" label="RC038758 (CO) RC008108-RcSEP3.1" source="383" target="108" cy:directed="1"/>
      <edge id="385" label="RC038758 (CO) RC000382-RcPI4" source="383" target="67" cy:directed="1"/>
      <edge id="384" label="RC038758 (CO) RC000216-RcAP3.3" source="383" target="63" cy:directed="1"/>
      <edge id="3605" label="RC029563-RcPI5 (MM) RC008108-RcSEP3.1" source="381" target="108" cy:directed="1"/>
      <edge id="3604" label="RC029563-RcPI5 (MM) RC025337-RcPI4" source="381" target="345" cy:directed="1"/>
      <edge id="3603" label="RC029563-RcPI5 (MM) RC000382-RcPI4" source="381" target="67" cy:directed="1"/>
      <edge id="3602" label="RC029563-RcPI5 (MM) RC000216-RcAP3.3" source="381" target="63" cy:directed="1"/>
      <edge id="3601" label="RC029563-RcPI5 (CO) RC000799" source="381" target="3558" cy:directed="1"/>
      <edge id="3600" label="RC029563-RcPI5 (CO) RC004978" source="381" target="2599" cy:directed="1"/>
      <edge id="3599" label="RC029563-RcPI5 (CO) RC005895" source="381" target="2594" cy:directed="1"/>
      <edge id="3598" label="RC029563-RcPI5 (CO) RC005930" source="381" target="3597" cy:directed="1"/>
      <edge id="3596" label="RC029563-RcPI5 (CO) RC006690" source="381" target="2590" cy:directed="1"/>
      <edge id="3595" label="RC029563-RcPI5 (CO) RC007896" source="381" target="2585" cy:directed="1"/>
      <edge id="3594" label="RC029563-RcPI5 (CO) RC008405" source="381" target="2580" cy:directed="1"/>
      <edge id="3593" label="RC029563-RcPI5 (CO) RC015854" source="381" target="2576" cy:directed="1"/>
      <edge id="3592" label="RC029563-RcPI5 (CO) RC022595" source="381" target="2572" cy:directed="1"/>
      <edge id="3591" label="RC029563-RcPI5 (CO) RC024203" source="381" target="2568" cy:directed="1"/>
      <edge id="3590" label="RC029563-RcPI5 (CO) RC025798" source="381" target="2563" cy:directed="1"/>
      <edge id="3589" label="RC029563-RcPI5 (CO) RC026079" source="381" target="2559" cy:directed="1"/>
      <edge id="3588" label="RC029563-RcPI5 (CO) RC038734" source="381" target="2550" cy:directed="1"/>
      <edge id="3587" label="RC029563-RcPI5 (CO) RC041565" source="381" target="2545" cy:directed="1"/>
      <edge id="3586" label="RC029563-RcPI5 (CO) RC042692" source="381" target="2541" cy:directed="1"/>
      <edge id="3585" label="RC029563-RcPI5 (CO) RC043746" source="381" target="2536" cy:directed="1"/>
      <edge id="3584" label="RC029563-RcPI5 (CO) RC044304" source="381" target="2533" cy:directed="1"/>
      <edge id="3583" label="RC029563-RcPI5 (CO) RC044568" source="381" target="3550" cy:directed="1"/>
      <edge id="3582" label="RC029563-RcPI5 (CO) RC047518" source="381" target="2530" cy:directed="1"/>
      <edge id="3581" label="RC029563-RcPI5 (CO) RC051333" source="381" target="2526" cy:directed="1"/>
      <edge id="3580" label="RC029563-RcPI5 (CO) RC054543" source="381" target="2521" cy:directed="1"/>
      <edge id="3579" label="RC029563-RcPI5 (CO) RC054805" source="381" target="3015" cy:directed="1"/>
      <edge id="3578" label="RC029563-RcPI5 (CO) RC055641" source="381" target="3011" cy:directed="1"/>
      <edge id="3577" label="RC029563-RcPI5 (CO) RC067649" source="381" target="2468" cy:directed="1"/>
      <edge id="3576" label="RC029563-RcPI5 (CO) RC076841" source="381" target="2510" cy:directed="1"/>
      <edge id="3575" label="RC029563-RcPI5 (CO) RC077372" source="381" target="2506" cy:directed="1"/>
      <edge id="3574" label="RC029563-RcPI5 (CO) RC081534" source="381" target="2497" cy:directed="1"/>
      <edge id="3573" label="RC029563-RcPI5 (CO) RC081831" source="381" target="2492" cy:directed="1"/>
      <edge id="382" label="RC049313 (CO) RC029563-RcPI5" source="378" target="381" cy:directed="1"/>
      <edge id="380" label="RC049313 (CO) RC008108-RcSEP3.1" source="378" target="108" cy:directed="1"/>
      <edge id="379" label="RC049313 (CO) RC000382-RcPI4" source="378" target="67" cy:directed="1"/>
      <edge id="377" label="RC008443 (CO) RC025470-RcSOC1.4" source="375" target="365" cy:directed="1"/>
      <edge id="376" label="RC008443 (CO) RC019456-RcSOC1.1" source="375" target="325" cy:directed="1"/>
      <edge id="374" label="RC036283 (CO) RC025470-RcSOC1.4" source="372" target="365" cy:directed="1"/>
      <edge id="373" label="RC036283 (CO) RC014697-RcSOC1.4" source="372" target="305" cy:directed="1"/>
      <edge id="371" label="RC037294 (CO) RC025470-RcSOC1.4" source="369" target="365" cy:directed="1"/>
      <edge id="370" label="RC037294 (CO) RC019456-RcSOC1.1" source="369" target="325" cy:directed="1"/>
      <edge id="368" label="RC040450 (CO) RC025470-RcSOC1.4" source="367" target="365" cy:directed="1"/>
      <edge id="3775" label="RC025470-RcSOC1.4 (MM) RC014697-RcSOC1.4" source="365" target="305" cy:directed="1"/>
      <edge id="3774" label="RC025470-RcSOC1.4 (MM) RC037764-RcSOC1.1" source="365" target="395" cy:directed="1"/>
      <edge id="3773" label="RC025470-RcSOC1.4 (MM) RC019456-RcSOC1.1" source="365" target="325" cy:directed="1"/>
      <edge id="3772" label="RC025470-RcSOC1.4 (MM) RC005318-RcSOC1.1" source="365" target="398" cy:directed="1"/>
      <edge id="3771" label="RC025470-RcSOC1.4 (MM) RC004090-RcSOC1.1" source="365" target="103" cy:directed="1"/>
      <edge id="3770" label="RC025470-RcSOC1.4 (CO) RC002984" source="365" target="3655" cy:directed="1"/>
      <edge id="3769" label="RC025470-RcSOC1.4 (CO) RC003927" source="365" target="3653" cy:directed="1"/>
      <edge id="3768" label="RC025470-RcSOC1.4 (CO) RC004649" source="365" target="3651" cy:directed="1"/>
      <edge id="3767" label="RC025470-RcSOC1.4 (CO) RC015267" source="365" target="3647" cy:directed="1"/>
      <edge id="3766" label="RC025470-RcSOC1.4 (CO) RC044954" source="365" target="3645" cy:directed="1"/>
      <edge id="3765" label="RC025470-RcSOC1.4 (CO) RC059085" source="365" target="3643" cy:directed="1"/>
      <edge id="366" label="RC041934 (CO) RC025470-RcSOC1.4" source="363" target="365" cy:directed="1"/>
      <edge id="364" label="RC041934 (CO) RC019456-RcSOC1.1" source="363" target="325" cy:directed="1"/>
      <edge id="362" label="RC013814 (CO) RC025337-RcPI4" source="361" target="345" cy:directed="1"/>
      <edge id="360" label="RC015240 (CO) RC025337-RcPI4" source="358" target="345" cy:directed="1"/>
      <edge id="359" label="RC015240 (CO) RC000216-RcAP3.3" source="358" target="63" cy:directed="1"/>
      <edge id="357" label="RC023567 (CO) RC025337-RcPI4" source="354" target="345" cy:directed="1"/>
      <edge id="356" label="RC023567 (CO) RC000382-RcPI4" source="354" target="67" cy:directed="1"/>
      <edge id="355" label="RC023567 (CO) RC000216-RcAP3.3" source="354" target="63" cy:directed="1"/>
      <edge id="353" label="RC036898 (CO) RC025337-RcPI4" source="350" target="345" cy:directed="1"/>
      <edge id="352" label="RC036898 (CO) RC000382-RcPI4" source="350" target="67" cy:directed="1"/>
      <edge id="351" label="RC036898 (CO) RC000216-RcAP3.3" source="350" target="63" cy:directed="1"/>
      <edge id="349" label="RC076075 (CO) RC025337-RcPI4" source="347" target="345" cy:directed="1"/>
      <edge id="348" label="RC076075 (CO) RC000216-RcAP3.3" source="347" target="63" cy:directed="1"/>
      <edge id="3572" label="RC025337-RcPI4 (MM) RC008108-RcSEP3.1" source="345" target="108" cy:directed="1"/>
      <edge id="3571" label="RC025337-RcPI4 (MM) RC000382-RcPI4" source="345" target="67" cy:directed="1"/>
      <edge id="3570" label="RC025337-RcPI4 (CO) RC000799" source="345" target="3558" cy:directed="1"/>
      <edge id="3569" label="RC025337-RcPI4 (CO) RC038734" source="345" target="2550" cy:directed="1"/>
      <edge id="3568" label="RC025337-RcPI4 (CO) RC044304" source="345" target="2533" cy:directed="1"/>
      <edge id="3567" label="RC025337-RcPI4 (CO) RC044568" source="345" target="3550" cy:directed="1"/>
      <edge id="3566" label="RC025337-RcPI4 (CO) RC047518" source="345" target="2530" cy:directed="1"/>
      <edge id="346" label="RC081393 (CO) RC025337-RcPI4" source="342" target="345" cy:directed="1"/>
      <edge id="344" label="RC081393 (CO) RC000382-RcPI4" source="342" target="67" cy:directed="1"/>
      <edge id="343" label="RC081393 (CO) RC000216-RcAP3.3" source="342" target="63" cy:directed="1"/>
      <edge id="341" label="RC008206 (CO) RC019456-RcSOC1.1" source="339" target="325" cy:directed="1"/>
      <edge id="340" label="RC008206 (CO) RC013947-RcAGL42.2" source="339" target="180" cy:directed="1"/>
      <edge id="338" label="RC016637 (CO) RC019456-RcSOC1.1" source="336" target="325" cy:directed="1"/>
      <edge id="337" label="RC016637 (CO) RC013947-RcAGL42.2" source="336" target="180" cy:directed="1"/>
      <edge id="335" label="RC021333 (CO) RC019456-RcSOC1.1" source="333" target="325" cy:directed="1"/>
      <edge id="334" label="RC021333 (CO) RC013947-RcAGL42.2" source="333" target="180" cy:directed="1"/>
      <edge id="332" label="RC027759 (CO) RC019456-RcSOC1.1" source="330" target="325" cy:directed="1"/>
      <edge id="331" label="RC027759 (CO) RC013947-RcAGL42.2" source="330" target="180" cy:directed="1"/>
      <edge id="329" label="RC047407 (CO) RC019456-RcSOC1.1" source="327" target="325" cy:directed="1"/>
      <edge id="328" label="RC047407 (CO) RC013947-RcAGL42.2" source="327" target="180" cy:directed="1"/>
      <edge id="3675" label="RC019456-RcSOC1.1 (MM) RC014697-RcSOC1.4" source="325" target="305" cy:directed="1"/>
      <edge id="3674" label="RC019456-RcSOC1.1 (MM) RC005318-RcSOC1.1" source="325" target="398" cy:directed="1"/>
      <edge id="3673" label="RC019456-RcSOC1.1 (MM) RC004090-RcSOC1.1" source="325" target="103" cy:directed="1"/>
      <edge id="3672" label="RC019456-RcSOC1.1 (CO) RC002984" source="325" target="3655" cy:directed="1"/>
      <edge id="3671" label="RC019456-RcSOC1.1 (CO) RC003927" source="325" target="3653" cy:directed="1"/>
      <edge id="3670" label="RC019456-RcSOC1.1 (CO) RC004649" source="325" target="3651" cy:directed="1"/>
      <edge id="3669" label="RC019456-RcSOC1.1 (CO) RC015267" source="325" target="3647" cy:directed="1"/>
      <edge id="3668" label="RC019456-RcSOC1.1 (CO) RC016726" source="325" target="3667" cy:directed="1"/>
      <edge id="3666" label="RC019456-RcSOC1.1 (CO) RC044954" source="325" target="3645" cy:directed="1"/>
      <edge id="3665" label="RC019456-RcSOC1.1 (CO) RC059085" source="325" target="3643" cy:directed="1"/>
      <edge id="326" label="RC064111 (CO) RC019456-RcSOC1.1" source="323" target="325" cy:directed="1"/>
      <edge id="324" label="RC064111 (CO) RC013947-RcAGL42.2" source="323" target="180" cy:directed="1"/>
      <edge id="322" label="RC061685 (CO) RC019290-RcAGL24.1" source="320" target="318" cy:directed="1"/>
      <edge id="321" label="RC061685 (CO) RC012828-RcAGL24.2" source="320" target="133" cy:directed="1"/>
      <edge id="3263" label="RC019290-RcAGL24.1 (MM) RC062163-RcAGL24.2" source="318" target="984" cy:directed="1"/>
      <edge id="3262" label="RC019290-RcAGL24.1 (MM) RC061279-RcAGL24.2" source="318" target="942" cy:directed="1"/>
      <edge id="3261" label="RC019290-RcAGL24.1 (MM) RC012828-RcAGL24.2" source="318" target="133" cy:directed="1"/>
      <edge id="3260" label="RC019290-RcAGL24.1 (CO) RC004928" source="318" target="3259" cy:directed="1"/>
      <edge id="3258" label="RC019290-RcAGL24.1 (CO) RC021603" source="318" target="2466" cy:directed="1"/>
      <edge id="3257" label="RC019290-RcAGL24.1 (CO) RC031606" source="318" target="3256" cy:directed="1"/>
      <edge id="3255" label="RC019290-RcAGL24.1 (CO) RC040000" source="318" target="2933" cy:directed="1"/>
      <edge id="3254" label="RC019290-RcAGL24.1 (CO) RC050976" source="318" target="3253" cy:directed="1"/>
      <edge id="3252" label="RC019290-RcAGL24.1 (CO) RC054508" source="318" target="3251" cy:directed="1"/>
      <edge id="3250" label="RC019290-RcAGL24.1 (CO) RC057049" source="318" target="3249" cy:directed="1"/>
      <edge id="3248" label="RC019290-RcAGL24.1 (CO) RC060006" source="318" target="3247" cy:directed="1"/>
      <edge id="3246" label="RC019290-RcAGL24.1 (CO) RC064854" source="318" target="3245" cy:directed="1"/>
      <edge id="3244" label="RC019290-RcAGL24.1 (CO) RC065488" source="318" target="2931" cy:directed="1"/>
      <edge id="3243" label="RC019290-RcAGL24.1 (CO) RC065501" source="318" target="3242" cy:directed="1"/>
      <edge id="319" label="RC074614 (CO) RC019290-RcAGL24.1" source="317" target="318" cy:directed="1"/>
      <edge id="316" label="RC000651 (CO) RC014697-RcSOC1.4" source="315" target="305" cy:directed="1"/>
      <edge id="314" label="RC028302 (CO) RC014697-RcSOC1.4" source="313" target="305" cy:directed="1"/>
      <edge id="312" label="RC031986 (CO) RC014697-RcSOC1.4" source="311" target="305" cy:directed="1"/>
      <edge id="310" label="RC034422 (CO) RC014697-RcSOC1.4" source="309" target="305" cy:directed="1"/>
      <edge id="308" label="RC044507 (CO) RC014697-RcSOC1.4" source="307" target="305" cy:directed="1"/>
      <edge id="3764" label="RC014697-RcSOC1.4 (MM) RC004090-RcSOC1.1" source="305" target="103" cy:directed="1"/>
      <edge id="3763" label="RC014697-RcSOC1.4 (CO) RC002984" source="305" target="3655" cy:directed="1"/>
      <edge id="3762" label="RC014697-RcSOC1.4 (CO) RC003927" source="305" target="3653" cy:directed="1"/>
      <edge id="3761" label="RC014697-RcSOC1.4 (CO) RC004649" source="305" target="3651" cy:directed="1"/>
      <edge id="3760" label="RC014697-RcSOC1.4 (CO) RC006621" source="305" target="3649" cy:directed="1"/>
      <edge id="3759" label="RC014697-RcSOC1.4 (CO) RC015267" source="305" target="3647" cy:directed="1"/>
      <edge id="3758" label="RC014697-RcSOC1.4 (CO) RC044954" source="305" target="3645" cy:directed="1"/>
      <edge id="3757" label="RC014697-RcSOC1.4 (CO) RC059085" source="305" target="3643" cy:directed="1"/>
      <edge id="306" label="RC067830 (CO) RC014697-RcSOC1.4" source="304" target="305" cy:directed="1"/>
      <edge id="303" label="RC002103 (CO) RC013947-RcAGL42.2" source="302" target="180" cy:directed="1"/>
      <edge id="301" label="RC002368 (CO) RC013947-RcAGL42.2" source="300" target="180" cy:directed="1"/>
      <edge id="299" label="RC008134 (CO) RC013947-RcAGL42.2" source="298" target="180" cy:directed="1"/>
      <edge id="297" label="RC008665 (CO) RC013947-RcAGL42.2" source="296" target="180" cy:directed="1"/>
      <edge id="295" label="RC011969 (CO) RC013947-RcAGL42.2" source="294" target="180" cy:directed="1"/>
      <edge id="293" label="RC012177 (CO) RC013947-RcAGL42.2" source="292" target="180" cy:directed="1"/>
      <edge id="291" label="RC012340 (CO) RC013947-RcAGL42.2" source="290" target="180" cy:directed="1"/>
      <edge id="289" label="RC013675 (CO) RC013947-RcAGL42.2" source="288" target="180" cy:directed="1"/>
      <edge id="287" label="RC013714 (CO) RC013947-RcAGL42.2" source="286" target="180" cy:directed="1"/>
      <edge id="285" label="RC013953 (CO) RC013947-RcAGL42.2" source="284" target="180" cy:directed="1"/>
      <edge id="283" label="RC014466 (CO) RC013947-RcAGL42.2" source="282" target="180" cy:directed="1"/>
      <edge id="281" label="RC016454 (CO) RC013947-RcAGL42.2" source="280" target="180" cy:directed="1"/>
      <edge id="279" label="RC020682 (CO) RC013947-RcAGL42.2" source="278" target="180" cy:directed="1"/>
      <edge id="277" label="RC020882 (CO) RC013947-RcAGL42.2" source="276" target="180" cy:directed="1"/>
      <edge id="275" label="RC022205 (CO) RC013947-RcAGL42.2" source="274" target="180" cy:directed="1"/>
      <edge id="273" label="RC023320 (CO) RC013947-RcAGL42.2" source="272" target="180" cy:directed="1"/>
      <edge id="271" label="RC026777 (CO) RC013947-RcAGL42.2" source="270" target="180" cy:directed="1"/>
      <edge id="269" label="RC027089 (CO) RC013947-RcAGL42.2" source="268" target="180" cy:directed="1"/>
      <edge id="267" label="RC028531 (CO) RC013947-RcAGL42.2" source="266" target="180" cy:directed="1"/>
      <edge id="265" label="RC028655 (CO) RC013947-RcAGL42.2" source="264" target="180" cy:directed="1"/>
      <edge id="263" label="RC028696 (CO) RC013947-RcAGL42.2" source="262" target="180" cy:directed="1"/>
      <edge id="261" label="RC029037 (CO) RC013947-RcAGL42.2" source="260" target="180" cy:directed="1"/>
      <edge id="259" label="RC029709 (CO) RC013947-RcAGL42.2" source="258" target="180" cy:directed="1"/>
      <edge id="257" label="RC030308 (CO) RC013947-RcAGL42.2" source="256" target="180" cy:directed="1"/>
      <edge id="255" label="RC031583 (CO) RC013947-RcAGL42.2" source="254" target="180" cy:directed="1"/>
      <edge id="253" label="RC031723 (CO) RC013947-RcAGL42.2" source="252" target="180" cy:directed="1"/>
      <edge id="251" label="RC032845 (CO) RC013947-RcAGL42.2" source="250" target="180" cy:directed="1"/>
      <edge id="249" label="RC032986 (CO) RC013947-RcAGL42.2" source="248" target="180" cy:directed="1"/>
      <edge id="247" label="RC034206 (CO) RC013947-RcAGL42.2" source="246" target="180" cy:directed="1"/>
      <edge id="245" label="RC035404 (CO) RC013947-RcAGL42.2" source="244" target="180" cy:directed="1"/>
      <edge id="243" label="RC036303 (CO) RC013947-RcAGL42.2" source="242" target="180" cy:directed="1"/>
      <edge id="241" label="RC037090 (CO) RC013947-RcAGL42.2" source="240" target="180" cy:directed="1"/>
      <edge id="239" label="RC037866 (CO) RC013947-RcAGL42.2" source="238" target="180" cy:directed="1"/>
      <edge id="237" label="RC043323 (CO) RC013947-RcAGL42.2" source="236" target="180" cy:directed="1"/>
      <edge id="235" label="RC043372 (CO) RC013947-RcAGL42.2" source="234" target="180" cy:directed="1"/>
      <edge id="233" label="RC044232 (CO) RC013947-RcAGL42.2" source="232" target="180" cy:directed="1"/>
      <edge id="231" label="RC046164 (CO) RC013947-RcAGL42.2" source="230" target="180" cy:directed="1"/>
      <edge id="229" label="RC047011 (CO) RC013947-RcAGL42.2" source="228" target="180" cy:directed="1"/>
      <edge id="227" label="RC047201 (CO) RC013947-RcAGL42.2" source="226" target="180" cy:directed="1"/>
      <edge id="225" label="RC049877 (CO) RC013947-RcAGL42.2" source="224" target="180" cy:directed="1"/>
      <edge id="223" label="RC050026 (CO) RC013947-RcAGL42.2" source="222" target="180" cy:directed="1"/>
      <edge id="221" label="RC050559 (CO) RC013947-RcAGL42.2" source="220" target="180" cy:directed="1"/>
      <edge id="219" label="RC051122 (CO) RC013947-RcAGL42.2" source="218" target="180" cy:directed="1"/>
      <edge id="217" label="RC051914 (CO) RC013947-RcAGL42.2" source="216" target="180" cy:directed="1"/>
      <edge id="215" label="RC052838 (CO) RC013947-RcAGL42.2" source="214" target="180" cy:directed="1"/>
      <edge id="213" label="RC057571 (CO) RC013947-RcAGL42.2" source="212" target="180" cy:directed="1"/>
      <edge id="211" label="RC058865 (CO) RC013947-RcAGL42.2" source="210" target="180" cy:directed="1"/>
      <edge id="209" label="RC059482 (CO) RC013947-RcAGL42.2" source="208" target="180" cy:directed="1"/>
      <edge id="207" label="RC063878 (CO) RC013947-RcAGL42.2" source="206" target="180" cy:directed="1"/>
      <edge id="205" label="RC064150 (CO) RC013947-RcAGL42.2" source="204" target="180" cy:directed="1"/>
      <edge id="203" label="RC064374 (CO) RC013947-RcAGL42.2" source="202" target="180" cy:directed="1"/>
      <edge id="201" label="RC064876 (CO) RC013947-RcAGL42.2" source="200" target="180" cy:directed="1"/>
      <edge id="199" label="RC068478 (CO) RC013947-RcAGL42.2" source="198" target="180" cy:directed="1"/>
      <edge id="197" label="RC069962 (CO) RC013947-RcAGL42.2" source="196" target="180" cy:directed="1"/>
      <edge id="195" label="RC070305 (CO) RC013947-RcAGL42.2" source="194" target="180" cy:directed="1"/>
      <edge id="193" label="RC070719 (CO) RC013947-RcAGL42.2" source="192" target="180" cy:directed="1"/>
      <edge id="191" label="RC071743 (CO) RC013947-RcAGL42.2" source="190" target="180" cy:directed="1"/>
      <edge id="189" label="RC073067 (CO) RC013947-RcAGL42.2" source="188" target="180" cy:directed="1"/>
      <edge id="187" label="RC077472 (CO) RC013947-RcAGL42.2" source="186" target="180" cy:directed="1"/>
      <edge id="185" label="RC082018 (CO) RC013947-RcAGL42.2" source="184" target="180" cy:directed="1"/>
      <edge id="183" label="RC082634 (CO) RC013947-RcAGL42.2" source="182" target="180" cy:directed="1"/>
      <edge id="3879" label="RC013947-RcAGL42.2 (MM) RC043958-RcSOC1.5" source="180" target="722" cy:directed="1"/>
      <edge id="3878" label="RC013947-RcAGL42.2 (MM) RC025470-RcSOC1.4" source="180" target="365" cy:directed="1"/>
      <edge id="3877" label="RC013947-RcAGL42.2 (MM) RC014697-RcSOC1.4" source="180" target="305" cy:directed="1"/>
      <edge id="3876" label="RC013947-RcAGL42.2 (MM) RC062898-RcSOC1.1" source="180" target="1107" cy:directed="1"/>
      <edge id="3875" label="RC013947-RcAGL42.2 (MM) RC037764-RcSOC1.1" source="180" target="395" cy:directed="1"/>
      <edge id="3874" label="RC013947-RcAGL42.2 (MM) RC019456-RcSOC1.1" source="180" target="325" cy:directed="1"/>
      <edge id="3873" label="RC013947-RcAGL42.2 (MM) RC005318-RcSOC1.1" source="180" target="398" cy:directed="1"/>
      <edge id="3872" label="RC013947-RcAGL42.2 (CO) RC000820" source="180" target="3871" cy:directed="1"/>
      <edge id="3870" label="RC013947-RcAGL42.2 (CO) RC002107" source="180" target="3869" cy:directed="1"/>
      <edge id="3868" label="RC013947-RcAGL42.2 (CO) RC002220" source="180" target="3867" cy:directed="1"/>
      <edge id="3866" label="RC013947-RcAGL42.2 (CO) RC002457" source="180" target="2854" cy:directed="1"/>
      <edge id="3865" label="RC013947-RcAGL42.2 (CO) RC003308" source="180" target="3864" cy:directed="1"/>
      <edge id="3863" label="RC013947-RcAGL42.2 (CO) RC003361" source="180" target="3862" cy:directed="1"/>
      <edge id="3861" label="RC013947-RcAGL42.2 (CO) RC005766" source="180" target="3860" cy:directed="1"/>
      <edge id="3859" label="RC013947-RcAGL42.2 (CO) RC006476" source="180" target="2818" cy:directed="1"/>
      <edge id="3858" label="RC013947-RcAGL42.2 (CO) RC006916" source="180" target="2801" cy:directed="1"/>
      <edge id="3857" label="RC013947-RcAGL42.2 (CO) RC009691" source="180" target="3856" cy:directed="1"/>
      <edge id="3855" label="RC013947-RcAGL42.2 (CO) RC009839" source="180" target="2969" cy:directed="1"/>
      <edge id="3854" label="RC013947-RcAGL42.2 (CO) RC011683" source="180" target="2460" cy:directed="1"/>
      <edge id="3853" label="RC013947-RcAGL42.2 (CO) RC013085" source="180" target="3852" cy:directed="1"/>
      <edge id="3851" label="RC013947-RcAGL42.2 (CO) RC013528" source="180" target="3850" cy:directed="1"/>
      <edge id="3849" label="RC013947-RcAGL42.2 (CO) RC014649" source="180" target="3848" cy:directed="1"/>
      <edge id="3847" label="RC013947-RcAGL42.2 (CO) RC015267" source="180" target="3647" cy:directed="1"/>
      <edge id="3846" label="RC013947-RcAGL42.2 (CO) RC016726" source="180" target="3667" cy:directed="1"/>
      <edge id="3845" label="RC013947-RcAGL42.2 (CO) RC018610" source="180" target="2906" cy:directed="1"/>
      <edge id="3844" label="RC013947-RcAGL42.2 (CO) RC019415" source="180" target="3843" cy:directed="1"/>
      <edge id="3842" label="RC013947-RcAGL42.2 (CO) RC020005" source="180" target="2766" cy:directed="1"/>
      <edge id="3841" label="RC013947-RcAGL42.2 (CO) RC023543" source="180" target="2734" cy:directed="1"/>
      <edge id="3840" label="RC013947-RcAGL42.2 (CO) RC024323" source="180" target="3839" cy:directed="1"/>
      <edge id="3838" label="RC013947-RcAGL42.2 (CO) RC030819" source="180" target="2727" cy:directed="1"/>
      <edge id="3837" label="RC013947-RcAGL42.2 (CO) RC031926" source="180" target="3836" cy:directed="1"/>
      <edge id="3835" label="RC013947-RcAGL42.2 (CO) RC034627" source="180" target="3834" cy:directed="1"/>
      <edge id="3833" label="RC013947-RcAGL42.2 (CO) RC036779" source="180" target="2458" cy:directed="1"/>
      <edge id="3832" label="RC013947-RcAGL42.2 (CO) RC038865" source="180" target="3831" cy:directed="1"/>
      <edge id="3830" label="RC013947-RcAGL42.2 (CO) RC041663" source="180" target="2681" cy:directed="1"/>
      <edge id="3829" label="RC013947-RcAGL42.2 (CO) RC048962" source="180" target="2936" cy:directed="1"/>
      <edge id="3828" label="RC013947-RcAGL42.2 (CO) RC049421" source="180" target="3827" cy:directed="1"/>
      <edge id="3826" label="RC013947-RcAGL42.2 (CO) RC052172" source="180" target="3825" cy:directed="1"/>
      <edge id="3824" label="RC013947-RcAGL42.2 (CO) RC054191" source="180" target="3823" cy:directed="1"/>
      <edge id="3822" label="RC013947-RcAGL42.2 (CO) RC059706" source="180" target="3821" cy:directed="1"/>
      <edge id="3820" label="RC013947-RcAGL42.2 (CO) RC060910" source="180" target="2639" cy:directed="1"/>
      <edge id="3819" label="RC013947-RcAGL42.2 (CO) RC061794" source="180" target="3818" cy:directed="1"/>
      <edge id="3817" label="RC013947-RcAGL42.2 (CO) RC063568" source="180" target="3816" cy:directed="1"/>
      <edge id="3815" label="RC013947-RcAGL42.2 (CO) RC069058" source="180" target="2450" cy:directed="1"/>
      <edge id="181" label="RC082951 (CO) RC013947-RcAGL42.2" source="179" target="180" cy:directed="1"/>
      <edge id="178" label="RC003984 (CO) RC012828-RcAGL24.2" source="177" target="133" cy:directed="1"/>
      <edge id="176" label="RC007466 (CO) RC012828-RcAGL24.2" source="175" target="133" cy:directed="1"/>
      <edge id="174" label="RC011996 (CO) RC012828-RcAGL24.2" source="173" target="133" cy:directed="1"/>
      <edge id="172" label="RC013432 (CO) RC012828-RcAGL24.2" source="171" target="133" cy:directed="1"/>
      <edge id="170" label="RC016086 (CO) RC012828-RcAGL24.2" source="169" target="133" cy:directed="1"/>
      <edge id="168" label="RC027951 (CO) RC012828-RcAGL24.2" source="167" target="133" cy:directed="1"/>
      <edge id="166" label="RC033976 (CO) RC012828-RcAGL24.2" source="165" target="133" cy:directed="1"/>
      <edge id="164" label="RC036901 (CO) RC012828-RcAGL24.2" source="163" target="133" cy:directed="1"/>
      <edge id="162" label="RC043770 (CO) RC012828-RcAGL24.2" source="161" target="133" cy:directed="1"/>
      <edge id="160" label="RC045221 (CO) RC012828-RcAGL24.2" source="159" target="133" cy:directed="1"/>
      <edge id="158" label="RC047340 (CO) RC012828-RcAGL24.2" source="157" target="133" cy:directed="1"/>
      <edge id="156" label="RC049665 (CO) RC012828-RcAGL24.2" source="155" target="133" cy:directed="1"/>
      <edge id="154" label="RC051003 (CO) RC012828-RcAGL24.2" source="153" target="133" cy:directed="1"/>
      <edge id="152" label="RC053655 (CO) RC012828-RcAGL24.2" source="151" target="133" cy:directed="1"/>
      <edge id="150" label="RC057004 (CO) RC012828-RcAGL24.2" source="149" target="133" cy:directed="1"/>
      <edge id="148" label="RC058444 (CO) RC012828-RcAGL24.2" source="147" target="133" cy:directed="1"/>
      <edge id="146" label="RC059401 (CO) RC012828-RcAGL24.2" source="145" target="133" cy:directed="1"/>
      <edge id="144" label="RC062980 (CO) RC012828-RcAGL24.2" source="143" target="133" cy:directed="1"/>
      <edge id="142" label="RC070524 (CO) RC012828-RcAGL24.2" source="141" target="133" cy:directed="1"/>
      <edge id="140" label="RC071488 (CO) RC012828-RcAGL24.2" source="139" target="133" cy:directed="1"/>
      <edge id="138" label="RC074216 (CO) RC012828-RcAGL24.2" source="137" target="133" cy:directed="1"/>
      <edge id="136" label="RC079362 (CO) RC012828-RcAGL24.2" source="135" target="133" cy:directed="1"/>
      <edge id="3355" label="RC012828-RcAGL24.2 (CO) RC000235" source="133" target="3354" cy:directed="1"/>
      <edge id="3353" label="RC012828-RcAGL24.2 (CO) RC002870" source="133" target="3352" cy:directed="1"/>
      <edge id="3351" label="RC012828-RcAGL24.2 (CO) RC003751" source="133" target="3350" cy:directed="1"/>
      <edge id="3349" label="RC012828-RcAGL24.2 (CO) RC003976" source="133" target="3348" cy:directed="1"/>
      <edge id="3347" label="RC012828-RcAGL24.2 (CO) RC004133" source="133" target="3346" cy:directed="1"/>
      <edge id="3345" label="RC012828-RcAGL24.2 (CO) RC006029" source="133" target="3344" cy:directed="1"/>
      <edge id="3343" label="RC012828-RcAGL24.2 (CO) RC006559" source="133" target="3342" cy:directed="1"/>
      <edge id="3341" label="RC012828-RcAGL24.2 (CO) RC007946" source="133" target="3222" cy:directed="1"/>
      <edge id="3340" label="RC012828-RcAGL24.2 (CO) RC010264" source="133" target="3220" cy:directed="1"/>
      <edge id="3339" label="RC012828-RcAGL24.2 (CO) RC011862" source="133" target="3338" cy:directed="1"/>
      <edge id="3337" label="RC012828-RcAGL24.2 (CO) RC013571" source="133" target="3336" cy:directed="1"/>
      <edge id="3335" label="RC012828-RcAGL24.2 (CO) RC016079" source="133" target="3334" cy:directed="1"/>
      <edge id="3333" label="RC012828-RcAGL24.2 (CO) RC018284" source="133" target="3332" cy:directed="1"/>
      <edge id="3331" label="RC012828-RcAGL24.2 (CO) RC019018" source="133" target="3330" cy:directed="1"/>
      <edge id="3329" label="RC012828-RcAGL24.2 (CO) RC020342" source="133" target="3328" cy:directed="1"/>
      <edge id="3327" label="RC012828-RcAGL24.2 (CO) RC023505" source="133" target="3196" cy:directed="1"/>
      <edge id="3326" label="RC012828-RcAGL24.2 (CO) RC025479" source="133" target="3186" cy:directed="1"/>
      <edge id="3325" label="RC012828-RcAGL24.2 (CO) RC026244" source="133" target="3324" cy:directed="1"/>
      <edge id="3323" label="RC012828-RcAGL24.2 (CO) RC026409" source="133" target="3322" cy:directed="1"/>
      <edge id="3321" label="RC012828-RcAGL24.2 (CO) RC027157" source="133" target="3320" cy:directed="1"/>
      <edge id="3319" label="RC012828-RcAGL24.2 (CO) RC031606" source="133" target="3256" cy:directed="1"/>
      <edge id="3318" label="RC012828-RcAGL24.2 (CO) RC031903" source="133" target="2719" cy:directed="1"/>
      <edge id="3317" label="RC012828-RcAGL24.2 (CO) RC032559" source="133" target="3316" cy:directed="1"/>
      <edge id="3315" label="RC012828-RcAGL24.2 (CO) RC032594" source="133" target="3314" cy:directed="1"/>
      <edge id="3313" label="RC012828-RcAGL24.2 (CO) RC036833" source="133" target="3312" cy:directed="1"/>
      <edge id="3311" label="RC012828-RcAGL24.2 (CO) RC039837" source="133" target="3310" cy:directed="1"/>
      <edge id="3309" label="RC012828-RcAGL24.2 (CO) RC040015" source="133" target="3308" cy:directed="1"/>
      <edge id="3307" label="RC012828-RcAGL24.2 (CO) RC041527" source="133" target="3306" cy:directed="1"/>
      <edge id="3305" label="RC012828-RcAGL24.2 (CO) RC042567" source="133" target="3304" cy:directed="1"/>
      <edge id="3303" label="RC012828-RcAGL24.2 (CO) RC044251" source="133" target="3302" cy:directed="1"/>
      <edge id="3301" label="RC012828-RcAGL24.2 (CO) RC045445" source="133" target="3300" cy:directed="1"/>
      <edge id="3299" label="RC012828-RcAGL24.2 (CO) RC046351" source="133" target="3298" cy:directed="1"/>
      <edge id="3297" label="RC012828-RcAGL24.2 (CO) RC047616" source="133" target="3296" cy:directed="1"/>
      <edge id="3295" label="RC012828-RcAGL24.2 (CO) RC051413" source="133" target="3158" cy:directed="1"/>
      <edge id="3294" label="RC012828-RcAGL24.2 (CO) RC053087" source="133" target="3156" cy:directed="1"/>
      <edge id="3293" label="RC012828-RcAGL24.2 (CO) RC059380" source="133" target="3292" cy:directed="1"/>
      <edge id="3291" label="RC012828-RcAGL24.2 (CO) RC063538" source="133" target="3290" cy:directed="1"/>
      <edge id="3289" label="RC012828-RcAGL24.2 (CO) RC063807" source="133" target="3288" cy:directed="1"/>
      <edge id="3287" label="RC012828-RcAGL24.2 (CO) RC064854" source="133" target="3245" cy:directed="1"/>
      <edge id="3286" label="RC012828-RcAGL24.2 (CO) RC067855" source="133" target="3141" cy:directed="1"/>
      <edge id="3285" label="RC012828-RcAGL24.2 (CO) RC068118" source="133" target="3284" cy:directed="1"/>
      <edge id="3283" label="RC012828-RcAGL24.2 (CO) RC074000" source="133" target="3282" cy:directed="1"/>
      <edge id="3281" label="RC012828-RcAGL24.2 (CO) RC074206" source="133" target="3133" cy:directed="1"/>
      <edge id="3280" label="RC012828-RcAGL24.2 (CO) RC074970" source="133" target="3279" cy:directed="1"/>
      <edge id="3278" label="RC012828-RcAGL24.2 (CO) RC075630" source="133" target="3277" cy:directed="1"/>
      <edge id="3276" label="RC012828-RcAGL24.2 (CO) RC076423" source="133" target="3129" cy:directed="1"/>
      <edge id="3275" label="RC012828-RcAGL24.2 (CO) RC076436" source="133" target="3274" cy:directed="1"/>
      <edge id="3273" label="RC012828-RcAGL24.2 (CO) RC076452" source="133" target="3272" cy:directed="1"/>
      <edge id="3271" label="RC012828-RcAGL24.2 (CO) RC080158" source="133" target="3270" cy:directed="1"/>
      <edge id="3269" label="RC012828-RcAGL24.2 (CO) RC080438" source="133" target="3268" cy:directed="1"/>
      <edge id="3267" label="RC012828-RcAGL24.2 (CO) RC082142" source="133" target="3266" cy:directed="1"/>
      <edge id="3265" label="RC012828-RcAGL24.2 (CO) RC082434" source="133" target="3264" cy:directed="1"/>
      <edge id="134" label="RC083002 (CO) RC012828-RcAGL24.2" source="132" target="133" cy:directed="1"/>
      <edge id="131" label="RC034305 (CO) RC008108-RcSEP3.1" source="130" target="108" cy:directed="1"/>
      <edge id="129" label="RC035381 (CO) RC008108-RcSEP3.1" source="128" target="108" cy:directed="1"/>
      <edge id="127" label="RC041052 (CO) RC008108-RcSEP3.1" source="126" target="108" cy:directed="1"/>
      <edge id="125" label="RC052793 (CO) RC008108-RcSEP3.1" source="124" target="108" cy:directed="1"/>
      <edge id="123" label="RC054076 (CO) RC008108-RcSEP3.1" source="122" target="108" cy:directed="1"/>
      <edge id="121" label="RC061344 (CO) RC008108-RcSEP3.1" source="120" target="108" cy:directed="1"/>
      <edge id="119" label="RC069904 (CO) RC008108-RcSEP3.1" source="118" target="108" cy:directed="1"/>
      <edge id="117" label="RC071847 (CO) RC008108-RcSEP3.1" source="115" target="108" cy:directed="1"/>
      <edge id="116" label="RC071847 (CO) RC000216-RcAP3.3" source="115" target="63" cy:directed="1"/>
      <edge id="114" label="RC073856 (CO) RC008108-RcSEP3.1" source="113" target="108" cy:directed="1"/>
      <edge id="112" label="RC077197 (CO) RC008108-RcSEP3.1" source="110" target="108" cy:directed="1"/>
      <edge id="111" label="RC077197 (CO) RC000216-RcAP3.3" source="110" target="63" cy:directed="1"/>
      <edge id="3607" label="RC008108-RcSEP3.1 (CO) RC000799" source="108" target="3558" cy:directed="1"/>
      <edge id="3606" label="RC008108-RcSEP3.1 (CO) RC044568" source="108" target="3550" cy:directed="1"/>
      <edge id="109" label="RC081218 (CO) RC008108-RcSEP3.1" source="107" target="108" cy:directed="1"/>
      <edge id="106" label="RC016381 (CO) RC004090-RcSOC1.1" source="105" target="103" cy:directed="1"/>
      <edge id="3656" label="RC004090-RcSOC1.1 (CO) RC002984" source="103" target="3655" cy:directed="1"/>
      <edge id="3654" label="RC004090-RcSOC1.1 (CO) RC003927" source="103" target="3653" cy:directed="1"/>
      <edge id="3652" label="RC004090-RcSOC1.1 (CO) RC004649" source="103" target="3651" cy:directed="1"/>
      <edge id="3650" label="RC004090-RcSOC1.1 (CO) RC006621" source="103" target="3649" cy:directed="1"/>
      <edge id="3648" label="RC004090-RcSOC1.1 (CO) RC015267" source="103" target="3647" cy:directed="1"/>
      <edge id="3646" label="RC004090-RcSOC1.1 (CO) RC044954" source="103" target="3645" cy:directed="1"/>
      <edge id="3644" label="RC004090-RcSOC1.1 (CO) RC059085" source="103" target="3643" cy:directed="1"/>
      <edge id="104" label="RC019585 (CO) RC004090-RcSOC1.1" source="102" target="103" cy:directed="1"/>
      <edge id="101" label="RC011200 (CO) RC001958-RcSEP2.1" source="100" target="86" cy:directed="1"/>
      <edge id="99" label="RC027623 (CO) RC001958-RcSEP2.1" source="98" target="86" cy:directed="1"/>
      <edge id="97" label="RC036142 (CO) RC001958-RcSEP2.1" source="96" target="86" cy:directed="1"/>
      <edge id="95" label="RC060777 (CO) RC001958-RcSEP2.1" source="94" target="86" cy:directed="1"/>
      <edge id="93" label="RC066242 (CO) RC001958-RcSEP2.1" source="92" target="86" cy:directed="1"/>
      <edge id="91" label="RC066557 (CO) RC001958-RcSEP2.1" source="90" target="86" cy:directed="1"/>
      <edge id="89" label="RC074379 (CO) RC001958-RcSEP2.1" source="88" target="86" cy:directed="1"/>
      <edge id="87" label="RC075532 (CO) RC001958-RcSEP2.1" source="85" target="86" cy:directed="1"/>
      <edge id="84" label="RC018305 (CO) RC001750-RcPI3" source="83" target="75" cy:directed="1"/>
      <edge id="82" label="RC038020 (CO) RC001750-RcPI3" source="81" target="75" cy:directed="1"/>
      <edge id="80" label="RC061553 (CO) RC001750-RcPI3" source="79" target="75" cy:directed="1"/>
      <edge id="78" label="RC063391 (CO) RC001750-RcPI3" source="77" target="75" cy:directed="1"/>
      <edge id="76" label="RC076474 (CO) RC001750-RcPI3" source="74" target="75" cy:directed="1"/>
      <edge id="73" label="RC029453 (CO) RC000470-RcAP3.2" source="72" target="70" cy:directed="1"/>
      <edge id="3462" label="RC000470-RcAP3.2 (MM) RC001750-RcPI3" source="70" target="75" cy:directed="1"/>
      <edge id="3461" label="RC000470-RcAP3.2 (CO) RC001119" source="70" target="3121" cy:directed="1"/>
      <edge id="3460" label="RC000470-RcAP3.2 (CO) RC005966" source="70" target="3103" cy:directed="1"/>
      <edge id="3459" label="RC000470-RcAP3.2 (CO) RC021060" source="70" target="3082" cy:directed="1"/>
      <edge id="3458" label="RC000470-RcAP3.2 (CO) RC021931" source="70" target="3078" cy:directed="1"/>
      <edge id="71" label="RC053834 (CO) RC000470-RcAP3.2" source="69" target="70" cy:directed="1"/>
      <edge id="3565" label="RC000382-RcPI4 (MM) RC008108-RcSEP3.1" source="67" target="108" cy:directed="1"/>
      <edge id="3564" label="RC000382-RcPI4 (CO) RC000799" source="67" target="3558" cy:directed="1"/>
      <edge id="3563" label="RC000382-RcPI4 (CO) RC044568" source="67" target="3550" cy:directed="1"/>
      <edge id="68" label="RC003999 (CO) RC000382-RcPI4" source="65" target="67" cy:directed="1"/>
      <edge id="66" label="RC003999 (CO) RC000216-RcAP3.3" source="65" target="63" cy:directed="1"/>
      <edge id="3562" label="RC000216-RcAP3.3 (MM) RC008108-RcSEP3.1" source="63" target="108" cy:directed="1"/>
      <edge id="3561" label="RC000216-RcAP3.3 (MM) RC025337-RcPI4" source="63" target="345" cy:directed="1"/>
      <edge id="3560" label="RC000216-RcAP3.3 (MM) RC000382-RcPI4" source="63" target="67" cy:directed="1"/>
      <edge id="3559" label="RC000216-RcAP3.3 (CO) RC000799" source="63" target="3558" cy:directed="1"/>
      <edge id="3557" label="RC000216-RcAP3.3 (CO) RC004978" source="63" target="2599" cy:directed="1"/>
      <edge id="3556" label="RC000216-RcAP3.3 (CO) RC022595" source="63" target="2572" cy:directed="1"/>
      <edge id="3555" label="RC000216-RcAP3.3 (CO) RC024203" source="63" target="2568" cy:directed="1"/>
      <edge id="3554" label="RC000216-RcAP3.3 (CO) RC026079" source="63" target="2559" cy:directed="1"/>
      <edge id="3553" label="RC000216-RcAP3.3 (CO) RC038734" source="63" target="2550" cy:directed="1"/>
      <edge id="3552" label="RC000216-RcAP3.3 (CO) RC044304" source="63" target="2533" cy:directed="1"/>
      <edge id="3551" label="RC000216-RcAP3.3 (CO) RC044568" source="63" target="3550" cy:directed="1"/>
      <edge id="3549" label="RC000216-RcAP3.3 (CO) RC047518" source="63" target="2530" cy:directed="1"/>
      <edge id="3548" label="RC000216-RcAP3.3 (CO) RC051333" source="63" target="2526" cy:directed="1"/>
      <edge id="64" label="RC001770 (CO) RC000216-RcAP3.3" source="62" target="63" cy:directed="1"/>
    </graph>
  </att>
</graph>
