# Supplementary material for: MIKCC-type MADS-box genes in Rosa chinensis: the remarkable expansion of ABCDE model genes and their roles in floral organogenesis
Source: Hortic Res. 2018 May 1;5:25. doi: 10.1038/s41438-018-0031-4 (PMC5928068; doi:10.1038/s41438-018-0031-4)
Supplement: Supplementary file 14 — Supplementary File S14. The co-expression networks of MIKCC genes for Cytoscape visualization(ZIP 119 kb) [file 41438_2018_31_MOESM14_ESM.zip › CytoscapeSession-2017_09_05-17_25/views/52-3880-Figure+6.sif.xgmml]

<?xml version="1.0" encoding="UTF-8" standalone="yes"?>
<graph id="3880" label="3880" cy:view="1" cy:networkId="52" cy:visualStyle="default" cy:rendererId="org.cytoscape.ding" cy:documentVersion="3.0" xmlns:dc="http://purl.org/dc/elements/1.1/" xmlns:xlink="http://www.w3.org/1999/xlink" xmlns:rdf="http://www.w3.org/1999/02/22-rdf-syntax-ns#" xmlns:cy="http://www.cytoscape.org" xmlns="http://www.cs.rpi.edu/XGMML">
  <graphics>
    <att name="NETWORK_CENTER_Z_LOCATION" value="0.0" type="string" cy:type="String"/>
    <att name="NETWORK_SCALE_FACTOR" value="0.0780693072364828" type="string" cy:type="String"/>
    <att name="NETWORK_TITLE" value="" type="string" cy:type="String"/>
    <att name="NETWORK_CENTER_Y_LOCATION" value="2751.3093756219046" type="string" cy:type="String"/>
    <att name="NETWORK_WIDTH" value="1221.0" type="string" cy:type="String"/>
    <att name="NETWORK_DEPTH" value="0.0" type="string" cy:type="String"/>
    <att name="NETWORK_HEIGHT" value="491.0" type="string" cy:type="String"/>
    <att name="NETWORK_CENTER_X_LOCATION" value="1950.971901033916" type="string" cy:type="String"/>
    <att name="NETWORK_EDGE_SELECTION" value="true" type="string" cy:type="String"/>
    <att name="NETWORK_NODE_SELECTION" value="true" type="string" cy:type="String"/>
  </graphics>
  <node id="4284" label="RC015697" cy:nodeId="2031">
    <graphics z="0.0" x="1411.0" y="4113.0"/>
  </node>
  <node id="4283" label="RC012764" cy:nodeId="2034">
    <graphics z="0.0" x="1400.0" y="3998.0"/>
  </node>
  <node id="4282" label="RC010892" cy:nodeId="2036">
    <graphics z="0.0" x="1376.0" y="4091.0"/>
  </node>
  <node id="4281" label="RC081828" cy:nodeId="2039">
    <graphics z="0.0" x="672.0" y="3990.0"/>
  </node>
  <node id="4280" label="RC074783-RcAP3.2" cy:nodeId="2042">
    <graphics z="0.0" x="770.2186889648438" y="4202.500927770164">
      <att name="lockedVisualProperties" type="list" cy:type="List">
        <att name="NODE_FILL_COLOR" value="#33CC00" type="string" cy:type="String"/>
      </att>
    </graphics>
  </node>
  <node id="4279" label="RC078691" cy:nodeId="2044">
    <graphics z="0.0" x="587.0" y="4002.0"/>
  </node>
  <node id="4278" label="RC077371" cy:nodeId="2048">
    <graphics z="0.0" x="757.0" y="3995.0"/>
  </node>
  <node id="4277" label="RC075454" cy:nodeId="2052">
    <graphics z="0.0" x="543.0" y="4064.0"/>
  </node>
  <node id="4276" label="RC075405" cy:nodeId="2056">
    <graphics z="0.0" x="1010.0" y="4165.0"/>
  </node>
  <node id="4275" label="RC074728" cy:nodeId="2062">
    <graphics z="0.0" x="808.0" y="3962.0"/>
  </node>
  <node id="4274" label="RC072225" cy:nodeId="2066">
    <graphics z="0.0" x="757.0" y="3969.0"/>
  </node>
  <node id="4273" label="RC071201" cy:nodeId="2070">
    <graphics z="0.0" x="969.0" y="4084.0"/>
  </node>
  <node id="4272" label="RC067762" cy:nodeId="2075">
    <graphics z="0.0" x="908.0" y="4076.0"/>
  </node>
  <node id="4271" label="RC053685" cy:nodeId="2078">
    <graphics z="0.0" x="901.0" y="4017.0"/>
  </node>
  <node id="4270" label="RC050542" cy:nodeId="2082">
    <graphics z="0.0" x="966.0" y="4114.0"/>
  </node>
  <node id="4269" label="RC049652" cy:nodeId="2087">
    <graphics z="0.0" x="592.0" y="4058.0"/>
  </node>
  <node id="4268" label="RC046668" cy:nodeId="2091">
    <graphics z="0.0" x="831.0" y="4071.0"/>
  </node>
  <node id="4267" label="RC046500" cy:nodeId="2094">
    <graphics z="0.0" x="633.0" y="3999.0"/>
  </node>
  <node id="4266" label="RC041975" cy:nodeId="2098">
    <graphics z="0.0" x="869.0" y="3994.0"/>
  </node>
  <node id="4265" label="RC037585" cy:nodeId="2102">
    <graphics z="0.0" x="958.0" y="4146.0"/>
  </node>
  <node id="4264" label="RC037244" cy:nodeId="2107">
    <graphics z="0.0" x="873.0" y="3889.0"/>
  </node>
  <node id="4766" label="RC001770" cy:nodeId="62">
    <graphics z="0.0" x="480.0" y="5513.0"/>
  </node>
  <node id="4263" label="RC037022" cy:nodeId="2111">
    <graphics z="0.0" x="838.0" y="3983.0"/>
  </node>
  <node id="4765" label="RC000216-RcAP3.3" cy:nodeId="63">
    <graphics z="0.0" x="545.0" y="5201.0">
      <att name="lockedVisualProperties" type="list" cy:type="List">
        <att name="NODE_FILL_COLOR" value="#33CC00" type="string" cy:type="String"/>
      </att>
    </graphics>
  </node>
  <node id="4764" label="RC003999" cy:nodeId="65">
    <graphics z="0.0" x="580.0" y="5448.0"/>
  </node>
  <node id="4262" label="RC036539" cy:nodeId="2115">
    <graphics z="0.0" x="867.0" y="4032.0"/>
  </node>
  <node id="4763" label="RC000382-RcPI4" cy:nodeId="67">
    <graphics z="0.0" x="532.0" y="5167.0">
      <att name="lockedVisualProperties" type="list" cy:type="List">
        <att name="NODE_FILL_COLOR" value="#33CC00" type="string" cy:type="String"/>
      </att>
    </graphics>
  </node>
  <node id="4762" label="RC053834" cy:nodeId="69">
    <graphics z="0.0" x="533.0" y="3984.0"/>
  </node>
  <node id="4261" label="RC035384" cy:nodeId="2118">
    <graphics z="0.0" x="644.0" y="3963.0"/>
  </node>
  <node id="4761" label="RC000470-RcAP3.2" cy:nodeId="70">
    <graphics z="0.0" x="742.5328612207585" y="4241.0537109375">
      <att name="lockedVisualProperties" type="list" cy:type="List">
        <att name="NODE_FILL_COLOR" value="#33CC00" type="string" cy:type="String"/>
      </att>
    </graphics>
  </node>
  <node id="4760" label="RC029453" cy:nodeId="72">
    <graphics z="0.0" x="469.0" y="4063.0"/>
  </node>
  <node id="4260" label="RC033954" cy:nodeId="2122">
    <graphics z="0.0" x="739.0" y="3948.0"/>
  </node>
  <node id="4759" label="RC076474" cy:nodeId="74">
    <graphics z="0.0" x="843.0" y="4597.0"/>
  </node>
  <node id="4758" label="RC001750-RcPI3" cy:nodeId="75">
    <graphics z="0.0" x="591.0563844204992" y="4471.913867330655">
      <att name="lockedVisualProperties" type="list" cy:type="List">
        <att name="NODE_FILL_COLOR" value="#33CC00" type="string" cy:type="String"/>
      </att>
    </graphics>
  </node>
  <node id="4757" label="RC063391" cy:nodeId="77">
    <graphics z="0.0" x="772.0" y="4702.0"/>
  </node>
  <node id="4259" label="RC032141" cy:nodeId="2126">
    <graphics z="0.0" x="949.0" y="3986.0"/>
  </node>
  <node id="4756" label="RC061553" cy:nodeId="79">
    <graphics z="0.0" x="828.0" y="4637.0"/>
  </node>
  <node id="4258" label="RC031150" cy:nodeId="2128">
    <graphics z="0.0" x="694.0" y="4019.0"/>
  </node>
  <node id="4755" label="RC038020" cy:nodeId="81">
    <graphics z="0.0" x="768.0" y="4668.0"/>
  </node>
  <node id="4754" label="RC018305" cy:nodeId="83">
    <graphics z="0.0" x="715.0" y="4705.0"/>
  </node>
  <node id="4257" label="RC028917" cy:nodeId="2132">
    <graphics z="0.0" x="1005.0" y="4194.0"/>
  </node>
  <node id="4753" label="RC075532" cy:nodeId="85">
    <graphics z="0.0" x="1530.0" y="4321.0"/>
  </node>
  <node id="4752" label="RC001958-RcSEP2.1" cy:nodeId="86">
    <graphics z="0.0" x="1269.0" y="4279.0">
      <att name="lockedVisualProperties" type="list" cy:type="List">
        <att name="NODE_FILL_COLOR" value="#33CC00" type="string" cy:type="String"/>
      </att>
    </graphics>
  </node>
  <node id="4751" label="RC074379" cy:nodeId="88">
    <graphics z="0.0" x="1546.0" y="4263.0"/>
  </node>
  <node id="4256" label="RC023948" cy:nodeId="2138">
    <graphics z="0.0" x="996.0" y="4240.0"/>
  </node>
  <node id="4750" label="RC066557" cy:nodeId="90">
    <graphics z="0.0" x="1495.0" y="4415.0"/>
  </node>
  <node id="4749" label="RC066242" cy:nodeId="92">
    <graphics z="0.0" x="1539.0" y="4188.0"/>
  </node>
  <node id="4748" label="RC060777" cy:nodeId="94">
    <graphics z="0.0" x="1540.0" y="4356.0"/>
  </node>
  <node id="4255" label="RC023923" cy:nodeId="2143">
    <graphics z="0.0" x="517.0" y="4209.0"/>
  </node>
  <node id="4747" label="RC036142" cy:nodeId="96">
    <graphics z="0.0" x="1547.0" y="4227.0"/>
  </node>
  <node id="4746" label="RC027623" cy:nodeId="98">
    <graphics z="0.0" x="1512.0" y="4383.0"/>
  </node>
  <node id="4254" label="RC022454" cy:nodeId="2147">
    <graphics z="0.0" x="719.0" y="3982.0"/>
  </node>
  <node id="4745" label="RC011200" cy:nodeId="100">
    <graphics z="0.0" x="1555.0" y="4298.0"/>
  </node>
  <node id="4744" label="RC019585" cy:nodeId="102">
    <graphics z="0.0" x="700.0" y="1955.0"/>
  </node>
  <node id="4253" label="RC020133" cy:nodeId="2151">
    <graphics z="0.0" x="613.0" y="4029.0"/>
  </node>
  <node id="4743" label="RC004090-RcSOC1.1" cy:nodeId="103">
    <graphics z="0.0" x="891.0780535547892" y="1704.401234707133">
      <att name="lockedVisualProperties" type="list" cy:type="List">
        <att name="NODE_FILL_COLOR" value="#33CC00" type="string" cy:type="String"/>
      </att>
    </graphics>
  </node>
  <node id="4742" label="RC016381" cy:nodeId="105">
    <graphics z="0.0" x="1187.0" y="1718.0"/>
  </node>
  <node id="4252" label="RC020076" cy:nodeId="2155">
    <graphics z="0.0" x="928.0" y="4045.0"/>
  </node>
  <node id="4741" label="RC081218" cy:nodeId="107">
    <graphics z="0.0" x="305.0" y="5714.0"/>
  </node>
  <node id="4740" label="RC008108-RcSEP3.1" cy:nodeId="108">
    <graphics z="0.0" x="386.0" y="5448.0">
      <att name="lockedVisualProperties" type="list" cy:type="List">
        <att name="NODE_FILL_COLOR" value="#33CC00" type="string" cy:type="String"/>
      </att>
    </graphics>
  </node>
  <node id="4739" label="RC077197" cy:nodeId="110">
    <graphics z="0.0" x="547.0" y="5517.0"/>
  </node>
  <node id="4251" label="RC019843" cy:nodeId="2159">
    <graphics z="0.0" x="1016.0" y="4219.0"/>
  </node>
  <node id="4738" label="RC073856" cy:nodeId="113">
    <graphics z="0.0" x="149.0" y="5679.0"/>
  </node>
  <node id="4737" label="RC071847" cy:nodeId="115">
    <graphics z="0.0" x="511.0" y="5516.0"/>
  </node>
  <node id="4250" label="RC018703" cy:nodeId="2165">
    <graphics z="0.0" x="865.0" y="4100.0"/>
  </node>
  <node id="4736" label="RC069904" cy:nodeId="118">
    <graphics z="0.0" x="187.0" y="5698.0"/>
  </node>
  <node id="4735" label="RC061344" cy:nodeId="120">
    <graphics z="0.0" x="25.0" y="5703.0"/>
  </node>
  <node id="4249" label="RC016898" cy:nodeId="2169">
    <graphics z="0.0" x="1051.0" y="4171.0"/>
  </node>
  <node id="4734" label="RC054076" cy:nodeId="122">
    <graphics z="0.0" x="340.0" y="5728.0"/>
  </node>
  <node id="4733" label="RC052793" cy:nodeId="124">
    <graphics z="0.0" x="115.0" y="5654.0"/>
  </node>
  <node id="4248" label="RC015442" cy:nodeId="2174">
    <graphics z="0.0" x="677.0" y="3955.0"/>
  </node>
  <node id="4732" label="RC041052" cy:nodeId="126">
    <graphics z="0.0" x="0.0" y="5685.0"/>
  </node>
  <node id="4731" label="RC035381" cy:nodeId="128">
    <graphics z="0.0" x="384.0" y="5730.0"/>
  </node>
  <node id="4247" label="RC015424" cy:nodeId="2178">
    <graphics z="0.0" x="610.0" y="3977.0"/>
  </node>
  <node id="4730" label="RC034305" cy:nodeId="130">
    <graphics z="0.0" x="267.0" y="5696.0"/>
  </node>
  <node id="4729" label="RC083002" cy:nodeId="132">
    <graphics z="0.0" x="1491.0" y="2819.0"/>
  </node>
  <node id="4728" label="RC012828-RcAGL24.2" cy:nodeId="133">
    <graphics z="0.0" x="1523.7370689061465" y="2379.475830078125">
      <att name="lockedVisualProperties" type="list" cy:type="List">
        <att name="NODE_FILL_COLOR" value="#33CC00" type="string" cy:type="String"/>
      </att>
    </graphics>
  </node>
  <node id="4246" label="RC015006" cy:nodeId="2182">
    <graphics z="0.0" x="654.0" y="4038.0"/>
  </node>
  <node id="4727" label="RC079362" cy:nodeId="135">
    <graphics z="0.0" x="1805.0" y="2816.0"/>
  </node>
  <node id="4726" label="RC074216" cy:nodeId="137">
    <graphics z="0.0" x="1765.0" y="2758.0"/>
  </node>
  <node id="4245" label="RC014132" cy:nodeId="2186">
    <graphics z="0.0" x="708.0" y="3949.0"/>
  </node>
  <node id="4725" label="RC071488" cy:nodeId="139">
    <graphics z="0.0" x="1845.0" y="2786.0"/>
  </node>
  <node id="4724" label="RC070524" cy:nodeId="141">
    <graphics z="0.0" x="1711.0" y="2774.0"/>
  </node>
  <node id="4244" label="RC014011" cy:nodeId="2190">
    <graphics z="0.0" x="802.0" y="4032.0"/>
  </node>
  <node id="4723" label="RC062980" cy:nodeId="143">
    <graphics z="0.0" x="1621.0" y="2896.0"/>
  </node>
  <node id="4722" label="RC059401" cy:nodeId="145">
    <graphics z="0.0" x="1450.0" y="2873.0"/>
  </node>
  <node id="4243" label="RC010728" cy:nodeId="2194">
    <graphics z="0.0" x="565.0" y="4030.0"/>
  </node>
  <node id="4721" label="RC058444" cy:nodeId="147">
    <graphics z="0.0" x="1586.0" y="2800.0"/>
  </node>
  <node id="4720" label="RC057004" cy:nodeId="149">
    <graphics z="0.0" x="1552.0" y="2894.0"/>
  </node>
  <node id="4242" label="RC005523" cy:nodeId="2198">
    <graphics z="0.0" x="777.0" y="4015.0"/>
  </node>
  <node id="4719" label="RC053655" cy:nodeId="151">
    <graphics z="0.0" x="1500.0" y="2882.0"/>
  </node>
  <node id="4718" label="RC051003" cy:nodeId="153">
    <graphics z="0.0" x="1696.0" y="2827.0"/>
  </node>
  <node id="4241" label="RC079811" cy:nodeId="2202">
    <graphics z="0.0" x="577.0" y="4840.0"/>
  </node>
  <node id="4717" label="RC049665" cy:nodeId="155">
    <graphics z="0.0" x="1854.0" y="2715.0"/>
  </node>
  <node id="4716" label="RC047340" cy:nodeId="157">
    <graphics z="0.0" x="1640.0" y="2846.0"/>
  </node>
  <node id="4240" label="RC079234-RcPI3" cy:nodeId="2206">
    <graphics z="0.0" x="543.0" y="4593.0">
      <att name="lockedVisualProperties" type="list" cy:type="List">
        <att name="NODE_FILL_COLOR" value="#33CC00" type="string" cy:type="String"/>
      </att>
    </graphics>
  </node>
  <node id="4715" label="RC045221" cy:nodeId="159">
    <graphics z="0.0" x="1589.0" y="2860.0"/>
  </node>
  <node id="4239" label="RC079292" cy:nodeId="2208">
    <graphics z="0.0" x="523.0" y="4163.0"/>
  </node>
  <node id="4714" label="RC043770" cy:nodeId="161">
    <graphics z="0.0" x="1760.0" y="2812.0"/>
  </node>
  <node id="4713" label="RC036901" cy:nodeId="163">
    <graphics z="0.0" x="1429.0" y="2831.0"/>
  </node>
  <node id="4238" label="RC077950" cy:nodeId="2213">
    <graphics z="0.0" x="922.0" y="4397.0"/>
  </node>
  <node id="4712" label="RC033976" cy:nodeId="165">
    <graphics z="0.0" x="1884.0" y="2749.0"/>
  </node>
  <node id="4711" label="RC027951" cy:nodeId="167">
    <graphics z="0.0" x="1650.0" y="2786.0"/>
  </node>
  <node id="4710" label="RC016086" cy:nodeId="169">
    <graphics z="0.0" x="1740.0" y="2855.0"/>
  </node>
  <node id="4709" label="RC013432" cy:nodeId="171">
    <graphics z="0.0" x="1540.0" y="2834.0"/>
  </node>
  <node id="4237" label="RC077703" cy:nodeId="2220">
    <graphics z="0.0" x="709.0" y="4441.0"/>
  </node>
  <node id="4708" label="RC011996" cy:nodeId="173">
    <graphics z="0.0" x="1685.0" y="2876.0"/>
  </node>
  <node id="4707" label="RC007466" cy:nodeId="175">
    <graphics z="0.0" x="1811.0" y="2744.0"/>
  </node>
  <node id="4236" label="RC072428" cy:nodeId="2225">
    <graphics z="0.0" x="359.0" y="4538.0"/>
  </node>
  <node id="4706" label="RC003984" cy:nodeId="177">
    <graphics z="0.0" x="1911.0" y="2700.0"/>
  </node>
  <node id="4705" label="RC082951" cy:nodeId="179">
    <graphics z="0.0" x="435.0" y="707.0"/>
  </node>
  <node id="4235" label="RC071643" cy:nodeId="2228">
    <graphics z="0.0" x="343.0" y="4576.0"/>
  </node>
  <node id="4704" label="RC013947-RcAGL42.2" cy:nodeId="180">
    <graphics z="0.0" x="912.5" y="1039.0">
      <att name="lockedVisualProperties" type="list" cy:type="List">
        <att name="NODE_FILL_COLOR" value="#33CC00" type="string" cy:type="String"/>
      </att>
    </graphics>
  </node>
  <node id="4703" label="RC082634" cy:nodeId="182">
    <graphics z="0.0" x="838.0" y="561.0"/>
  </node>
  <node id="4234" label="RC069149" cy:nodeId="2231">
    <graphics z="0.0" x="317.0" y="4555.0"/>
  </node>
  <node id="4702" label="RC082018" cy:nodeId="184">
    <graphics z="0.0" x="1252.0" y="596.0"/>
  </node>
  <node id="4233" label="RC067394" cy:nodeId="2234">
    <graphics z="0.0" x="521.0" y="4832.0"/>
  </node>
  <node id="4701" label="RC077472" cy:nodeId="186">
    <graphics z="0.0" x="611.0" y="635.0"/>
  </node>
  <node id="4700" label="RC073067" cy:nodeId="188">
    <graphics z="0.0" x="501.0" y="581.0"/>
  </node>
  <node id="4699" label="RC071743" cy:nodeId="190">
    <graphics z="0.0" x="1180.0" y="618.0"/>
  </node>
  <node id="4232" label="RC066475" cy:nodeId="2239">
    <graphics z="0.0" x="587.0" y="4160.0"/>
  </node>
  <node id="4698" label="RC070719" cy:nodeId="192">
    <graphics z="0.0" x="591.0" y="514.0"/>
  </node>
  <node id="4697" label="RC070305" cy:nodeId="194">
    <graphics z="0.0" x="942.0" y="462.0"/>
  </node>
  <node id="4231" label="RC063779" cy:nodeId="2244">
    <graphics z="0.0" x="928.0" y="4371.0"/>
  </node>
  <node id="4696" label="RC069962" cy:nodeId="196">
    <graphics z="0.0" x="832.0" y="422.0"/>
  </node>
  <node id="4695" label="RC068478" cy:nodeId="198">
    <graphics z="0.0" x="1051.0" y="482.0"/>
  </node>
  <node id="4694" label="RC064876" cy:nodeId="200">
    <graphics z="0.0" x="1383.0" y="727.0"/>
  </node>
  <node id="4693" label="RC064374" cy:nodeId="202">
    <graphics z="0.0" x="1083.0" y="426.0"/>
  </node>
  <node id="4230" label="RC062571" cy:nodeId="2252">
    <graphics z="0.0" x="741.0" y="4353.0"/>
  </node>
  <node id="4692" label="RC064150" cy:nodeId="204">
    <graphics z="0.0" x="506.0" y="638.0"/>
  </node>
  <node id="4691" label="RC063878" cy:nodeId="206">
    <graphics z="0.0" x="663.0" y="548.0"/>
  </node>
  <node id="4690" label="RC059482" cy:nodeId="208">
    <graphics z="0.0" x="339.0" y="0.0"/>
  </node>
  <node id="4229" label="RC061767" cy:nodeId="2258">
    <graphics z="0.0" x="587.0" y="4242.0"/>
  </node>
  <node id="4689" label="RC058865" cy:nodeId="210">
    <graphics z="0.0" x="484.0" y="700.0"/>
  </node>
  <node id="4688" label="RC057571" cy:nodeId="212">
    <graphics z="0.0" x="1158.0" y="506.0"/>
  </node>
  <node id="4687" label="RC052838" cy:nodeId="214">
    <graphics z="0.0" x="1153.0" y="450.0"/>
  </node>
  <node id="4228" label="RC061328" cy:nodeId="2264">
    <graphics z="0.0" x="382.0" y="4373.0"/>
  </node>
  <node id="4686" label="RC051914" cy:nodeId="216">
    <graphics z="0.0" x="674.0" y="468.0"/>
  </node>
  <node id="4685" label="RC051122" cy:nodeId="218">
    <graphics z="0.0" x="1323.0" y="588.0"/>
  </node>
  <node id="4227" label="RC060964" cy:nodeId="2267">
    <graphics z="0.0" x="138.0" y="4556.0"/>
  </node>
  <node id="4684" label="RC050559" cy:nodeId="220">
    <graphics z="0.0" x="774.0" y="524.0"/>
  </node>
  <node id="4226" label="RC058782" cy:nodeId="2269">
    <graphics z="0.0" x="723.0" y="4616.0"/>
  </node>
  <node id="4683" label="RC050026" cy:nodeId="222">
    <graphics z="0.0" x="1246.0" y="516.0"/>
  </node>
  <node id="4225" label="RC058626" cy:nodeId="2272">
    <graphics z="0.0" x="793.0" y="4385.0"/>
  </node>
  <node id="4682" label="RC049877" cy:nodeId="224">
    <graphics z="0.0" x="636.0" y="494.0"/>
  </node>
  <node id="4681" label="RC047201" cy:nodeId="226">
    <graphics z="0.0" x="612.0" y="570.0"/>
  </node>
  <node id="4680" label="RC047011" cy:nodeId="228">
    <graphics z="0.0" x="549.0" y="671.0"/>
  </node>
  <node id="4224" label="RC057883" cy:nodeId="2278">
    <graphics z="0.0" x="661.0" y="4799.0"/>
  </node>
  <node id="4679" label="RC046164" cy:nodeId="230">
    <graphics z="0.0" x="1092.0" y="527.0"/>
  </node>
  <node id="4678" label="RC044232" cy:nodeId="232">
    <graphics z="0.0" x="1107.0" y="601.0"/>
  </node>
  <node id="4223" label="RC056811" cy:nodeId="2282">
    <graphics z="0.0" x="624.0" y="4354.0"/>
  </node>
  <node id="4677" label="RC043372" cy:nodeId="234">
    <graphics z="0.0" x="1209.0" y="553.0"/>
  </node>
  <node id="4676" label="RC043323" cy:nodeId="236">
    <graphics z="0.0" x="787.0" y="416.0"/>
  </node>
  <node id="4675" label="RC037866" cy:nodeId="238">
    <graphics z="0.0" x="1316.0" y="705.0"/>
  </node>
  <node id="4222" label="RC054890" cy:nodeId="2288">
    <graphics z="0.0" x="722.0" y="4386.0"/>
  </node>
  <node id="4674" label="RC037090" cy:nodeId="240">
    <graphics z="0.0" x="876.0" y="401.0"/>
  </node>
  <node id="4673" label="RC036303" cy:nodeId="242">
    <graphics z="0.0" x="719.0" y="437.0"/>
  </node>
  <node id="4672" label="RC035404" cy:nodeId="244">
    <graphics z="0.0" x="1033.0" y="417.0"/>
  </node>
  <node id="4221" label="RC054547" cy:nodeId="2294">
    <graphics z="0.0" x="654.0" y="4276.0"/>
  </node>
  <node id="4671" label="RC034206" cy:nodeId="246">
    <graphics z="0.0" x="1354.0" y="632.0"/>
  </node>
  <node id="4670" label="RC032986" cy:nodeId="248">
    <graphics z="0.0" x="929.0" y="406.0"/>
  </node>
  <node id="4669" label="RC032845" cy:nodeId="250">
    <graphics z="0.0" x="674.0" y="617.0"/>
  </node>
  <node id="4220" label="RC054419" cy:nodeId="2300">
    <graphics z="0.0" x="655.0" y="4374.0"/>
  </node>
  <node id="4668" label="RC031723" cy:nodeId="252">
    <graphics z="0.0" x="1045.0" y="576.0"/>
  </node>
  <node id="4667" label="RC031583" cy:nodeId="254">
    <graphics z="0.0" x="815.0" y="477.0"/>
  </node>
  <node id="4666" label="RC030308" cy:nodeId="256">
    <graphics z="0.0" x="1297.0" y="645.0"/>
  </node>
  <node id="4219" label="RC052927" cy:nodeId="2306">
    <graphics z="0.0" x="688.0" y="4298.0"/>
  </node>
  <node id="4665" label="RC029709" cy:nodeId="258">
    <graphics z="0.0" x="505.0" y="271.0"/>
  </node>
  <node id="4664" label="RC029037" cy:nodeId="260">
    <graphics z="0.0" x="1289.0" y="551.0"/>
  </node>
  <node id="4663" label="RC028696" cy:nodeId="262">
    <graphics z="0.0" x="997.0" y="457.0"/>
  </node>
  <node id="4218" label="RC051844" cy:nodeId="2312">
    <graphics z="0.0" x="757.0" y="4395.0"/>
  </node>
  <node id="4662" label="RC028655" cy:nodeId="264">
    <graphics z="0.0" x="716.0" y="511.0"/>
  </node>
  <node id="4661" label="RC028531" cy:nodeId="266">
    <graphics z="0.0" x="782.0" y="590.0"/>
  </node>
  <node id="4660" label="RC027089" cy:nodeId="268">
    <graphics z="0.0" x="936.0" y="517.0"/>
  </node>
  <node id="4217" label="RC050838" cy:nodeId="2318">
    <graphics z="0.0" x="437.0" y="4285.0"/>
  </node>
  <node id="4659" label="RC026777" cy:nodeId="270">
    <graphics z="0.0" x="548.0" y="544.0"/>
  </node>
  <node id="4658" label="RC023320" cy:nodeId="272">
    <graphics z="0.0" x="757.0" y="460.0"/>
  </node>
  <node id="4216" label="RC049989" cy:nodeId="2322">
    <graphics z="0.0" x="500.0" y="4255.0"/>
  </node>
  <node id="4657" label="RC022205" cy:nodeId="274">
    <graphics z="0.0" x="453.0" y="641.0"/>
  </node>
  <node id="4656" label="RC020882" cy:nodeId="276">
    <graphics z="0.0" x="1150.0" y="563.0"/>
  </node>
  <node id="4655" label="RC020682" cy:nodeId="278">
    <graphics z="0.0" x="1375.0" y="679.0"/>
  </node>
  <node id="4215" label="RC048798" cy:nodeId="2327">
    <graphics z="0.0" x="301.0" y="4609.0"/>
  </node>
  <node id="4654" label="RC016454" cy:nodeId="280">
    <graphics z="0.0" x="979.0" y="406.0"/>
  </node>
  <node id="4214" label="RC048012" cy:nodeId="2330">
    <graphics z="0.0" x="604.0" y="4843.0"/>
  </node>
  <node id="4653" label="RC014466" cy:nodeId="282">
    <graphics z="0.0" x="906.0" y="574.0"/>
  </node>
  <node id="4652" label="RC013953" cy:nodeId="284">
    <graphics z="0.0" x="721.0" y="573.0"/>
  </node>
  <node id="4651" label="RC013714" cy:nodeId="286">
    <graphics z="0.0" x="1204.0" y="485.0"/>
  </node>
  <node id="4213" label="RC046833" cy:nodeId="2335">
    <graphics z="0.0" x="637.0" y="4851.0"/>
  </node>
  <node id="4650" label="RC013675" cy:nodeId="288">
    <graphics z="0.0" x="863.0" y="506.0"/>
  </node>
  <node id="4649" label="RC012340" cy:nodeId="290">
    <graphics z="0.0" x="1003.0" y="517.0"/>
  </node>
  <node id="4212" label="RC042410" cy:nodeId="2340">
    <graphics z="0.0" x="145.0" y="4485.0"/>
  </node>
  <node id="4648" label="RC012177" cy:nodeId="292">
    <graphics z="0.0" x="583.0" y="375.0"/>
  </node>
  <node id="4211" label="RC042024" cy:nodeId="2342">
    <graphics z="0.0" x="462.0" y="4646.0"/>
  </node>
  <node id="4647" label="RC011969" cy:nodeId="294">
    <graphics z="0.0" x="1237.0" y="661.0"/>
  </node>
  <node id="4646" label="RC008665" cy:nodeId="296">
    <graphics z="0.0" x="979.0" y="576.0"/>
  </node>
  <node id="4210" label="RC040803" cy:nodeId="2345">
    <graphics z="0.0" x="384.0" y="4497.0"/>
  </node>
  <node id="4645" label="RC008134" cy:nodeId="298">
    <graphics z="0.0" x="1107.0" y="469.0"/>
  </node>
  <node id="4209" label="RC040611" cy:nodeId="2348">
    <graphics z="0.0" x="690.0" y="4659.0"/>
  </node>
  <node id="4644" label="RC002368" cy:nodeId="300">
    <graphics z="0.0" x="885.0" y="458.0"/>
  </node>
  <node id="4643" label="RC002103" cy:nodeId="302">
    <graphics z="0.0" x="561.0" y="600.0"/>
  </node>
  <node id="4208" label="RC039526" cy:nodeId="2351">
    <graphics z="0.0" x="359.0" y="4612.0"/>
  </node>
  <node id="4642" label="RC067830" cy:nodeId="304">
    <graphics z="0.0" x="477.0" y="1793.0"/>
  </node>
  <node id="4641" label="RC014697-RcSOC1.4" cy:nodeId="305">
    <graphics z="0.0" x="818.9392104095457" y="1673.6920090418494">
      <att name="lockedVisualProperties" type="list" cy:type="List">
        <att name="NODE_FILL_COLOR" value="#33CC00" type="string" cy:type="String"/>
      </att>
    </graphics>
  </node>
  <node id="4207" label="RC039388" cy:nodeId="2354">
    <graphics z="0.0" x="413.0" y="4542.0"/>
  </node>
  <node id="4640" label="RC044507" cy:nodeId="307">
    <graphics z="0.0" x="450.0" y="1724.0"/>
  </node>
  <node id="4206" label="RC038140" cy:nodeId="2357">
    <graphics z="0.0" x="846.0" y="4477.0"/>
  </node>
  <node id="4639" label="RC034422" cy:nodeId="309">
    <graphics z="0.0" x="462.0" y="1703.0"/>
  </node>
  <node id="4638" label="RC031986" cy:nodeId="311">
    <graphics z="0.0" x="469.0" y="1766.0"/>
  </node>
  <node id="4205" label="RC037914" cy:nodeId="2361">
    <graphics z="0.0" x="929.0" y="4344.0"/>
  </node>
  <node id="4637" label="RC028302" cy:nodeId="313">
    <graphics z="0.0" x="497.0" y="1835.0"/>
  </node>
  <node id="4636" label="RC000651" cy:nodeId="315">
    <graphics z="0.0" x="451.0" y="1668.0"/>
  </node>
  <node id="4635" label="RC074614" cy:nodeId="317">
    <graphics z="0.0" x="2780.0" y="2374.0"/>
  </node>
  <node id="4634" label="RC019290-RcAGL24.1" cy:nodeId="318">
    <graphics z="0.0" x="2240.5" y="2316.5">
      <att name="lockedVisualProperties" type="list" cy:type="List">
        <att name="NODE_FILL_COLOR" value="#33CC00" type="string" cy:type="String"/>
      </att>
    </graphics>
  </node>
  <node id="4633" label="RC061685" cy:nodeId="320">
    <graphics z="0.0" x="2013.0" y="2584.0"/>
  </node>
  <node id="4204" label="RC034232" cy:nodeId="2369">
    <graphics z="0.0" x="321.0" y="4453.0"/>
  </node>
  <node id="4632" label="RC064111" cy:nodeId="323">
    <graphics z="0.0" x="1048.0" y="1286.0"/>
  </node>
  <node id="4203" label="RC030103" cy:nodeId="2372">
    <graphics z="0.0" x="910.0" y="4718.0"/>
  </node>
  <node id="4631" label="RC019456-RcSOC1.1" cy:nodeId="325">
    <graphics z="0.0" x="885.015199179077" y="1584.8459993158974">
      <att name="lockedVisualProperties" type="list" cy:type="List">
        <att name="NODE_FILL_COLOR" value="#33CC00" type="string" cy:type="String"/>
      </att>
    </graphics>
  </node>
  <node id="4202" label="RC030075" cy:nodeId="2374">
    <graphics z="0.0" x="553.0" y="4155.0"/>
  </node>
  <node id="4630" label="RC047407" cy:nodeId="327">
    <graphics z="0.0" x="986.0" y="1262.0"/>
  </node>
  <node id="4629" label="RC027759" cy:nodeId="330">
    <graphics z="0.0" x="1018.0" y="1272.0"/>
  </node>
  <node id="4201" label="RC029087" cy:nodeId="2379">
    <graphics z="0.0" x="805.0" y="4407.0"/>
  </node>
  <node id="4628" label="RC021333" cy:nodeId="333">
    <graphics z="0.0" x="919.0" y="1252.0"/>
  </node>
  <node id="4627" label="RC016637" cy:nodeId="336">
    <graphics z="0.0" x="839.0" y="1250.0"/>
  </node>
  <node id="4200" label="RC021359" cy:nodeId="2385">
    <graphics z="0.0" x="880.0" y="4768.0"/>
  </node>
  <node id="4199" label="RC017377" cy:nodeId="2387">
    <graphics z="0.0" x="335.0" y="4422.0"/>
  </node>
  <node id="4626" label="RC008206" cy:nodeId="339">
    <graphics z="0.0" x="953.0" y="1255.0"/>
  </node>
  <node id="4198" label="RC016736" cy:nodeId="2390">
    <graphics z="0.0" x="533.0" y="4284.0"/>
  </node>
  <node id="4625" label="RC081393" cy:nodeId="342">
    <graphics z="0.0" x="766.0" y="5343.0"/>
  </node>
  <node id="4624" label="RC025337-RcPI4" cy:nodeId="345">
    <graphics z="0.0" x="567.0" y="5164.0">
      <att name="lockedVisualProperties" type="list" cy:type="List">
        <att name="NODE_FILL_COLOR" value="#33CC00" type="string" cy:type="String"/>
      </att>
    </graphics>
  </node>
  <node id="4623" label="RC076075" cy:nodeId="347">
    <graphics z="0.0" x="754.0" y="5308.0"/>
  </node>
  <node id="4197" label="RC015246" cy:nodeId="2396">
    <graphics z="0.0" x="727.0" y="4318.0"/>
  </node>
  <node id="4622" label="RC036898" cy:nodeId="350">
    <graphics z="0.0" x="272.0" y="5388.0"/>
  </node>
  <node id="4196" label="RC014414" cy:nodeId="2402">
    <graphics z="0.0" x="777.0" y="4330.0"/>
  </node>
  <node id="4621" label="RC023567" cy:nodeId="354">
    <graphics z="0.0" x="791.0" y="5286.0"/>
  </node>
  <node id="4620" label="RC015240" cy:nodeId="358">
    <graphics z="0.0" x="734.0" y="5362.0"/>
  </node>
  <node id="4195" label="RC013996" cy:nodeId="2408">
    <graphics z="0.0" x="409.0" y="4395.0"/>
  </node>
  <node id="4619" label="RC013814" cy:nodeId="361">
    <graphics z="0.0" x="821.0" y="5350.0"/>
  </node>
  <node id="4194" label="RC013293" cy:nodeId="2411">
    <graphics z="0.0" x="623.0" y="4250.0"/>
  </node>
  <node id="4618" label="RC041934" cy:nodeId="363">
    <graphics z="0.0" x="1071.0" y="1409.0"/>
  </node>
  <node id="4617" label="RC025470-RcSOC1.4" cy:nodeId="365">
    <graphics z="0.0" x="912.1235857813517" y="1616.0304059178668">
      <att name="lockedVisualProperties" type="list" cy:type="List">
        <att name="NODE_FILL_COLOR" value="#33CC00" type="string" cy:type="String"/>
      </att>
    </graphics>
  </node>
  <node id="4616" label="RC040450" cy:nodeId="367">
    <graphics z="0.0" x="1196.0" y="1459.0"/>
  </node>
  <node id="4193" label="RC013209" cy:nodeId="2417">
    <graphics z="0.0" x="768.0" y="4610.0"/>
  </node>
  <node id="4615" label="RC037294" cy:nodeId="369">
    <graphics z="0.0" x="1091.0" y="1436.0"/>
  </node>
  <node id="4192" label="RC012993" cy:nodeId="2420">
    <graphics z="0.0" x="376.0" y="4417.0"/>
  </node>
  <node id="4614" label="RC036283" cy:nodeId="372">
    <graphics z="0.0" x="966.0" y="1879.0"/>
  </node>
  <node id="4191" label="RC010643" cy:nodeId="2423">
    <graphics z="0.0" x="328.0" y="4645.0"/>
  </node>
  <node id="4613" label="RC008443" cy:nodeId="375">
    <graphics z="0.0" x="1119.0" y="1453.0"/>
  </node>
  <node id="4190" label="RC007485" cy:nodeId="2426">
    <graphics z="0.0" x="479.0" y="4329.0"/>
  </node>
  <node id="4612" label="RC049313" cy:nodeId="378">
    <graphics z="0.0" x="245.0" y="5289.0"/>
  </node>
  <node id="4611" label="RC029563-RcPI5" cy:nodeId="381">
    <graphics z="0.0" x="520.5" y="5099.0">
      <att name="lockedVisualProperties" type="list" cy:type="List">
        <att name="NODE_FILL_COLOR" value="#33CC00" type="string" cy:type="String"/>
      </att>
    </graphics>
  </node>
  <node id="4610" label="RC038758" cy:nodeId="383">
    <graphics z="0.0" x="562.0" y="5414.0"/>
  </node>
  <node id="4189" label="RC006995" cy:nodeId="2432">
    <graphics z="0.0" x="781.0" y="4361.0"/>
  </node>
  <node id="4609" label="RC018933" cy:nodeId="389">
    <graphics z="0.0" x="554.0" y="4791.0"/>
  </node>
  <node id="4188" label="RC005329" cy:nodeId="2438">
    <graphics z="0.0" x="614.0" y="4282.0"/>
  </node>
  <node id="4608" label="RC065542" cy:nodeId="392">
    <graphics z="0.0" x="1107.0" y="1404.0"/>
  </node>
  <node id="4607" label="RC037764-RcSOC1.1" cy:nodeId="395">
    <graphics z="0.0" x="808.8439345306394" y="1603.0455530466716">
      <att name="lockedVisualProperties" type="list" cy:type="List">
        <att name="NODE_FILL_COLOR" value="#33CC00" type="string" cy:type="String"/>
      </att>
    </graphics>
  </node>
  <node id="4187" label="RC001856" cy:nodeId="2444">
    <graphics z="0.0" x="538.0" y="4343.0"/>
  </node>
  <node id="4606" label="RC039480" cy:nodeId="397">
    <graphics z="0.0" x="844.0" y="1446.0"/>
  </node>
  <node id="4605" label="RC005318-RcSOC1.1" cy:nodeId="398">
    <graphics z="0.0" x="853.8935532623293" y="1559.197509765625">
      <att name="lockedVisualProperties" type="list" cy:type="List">
        <att name="NODE_FILL_COLOR" value="#33CC00" type="string" cy:type="String"/>
      </att>
    </graphics>
  </node>
  <node id="4186" label="RC069058" cy:nodeId="2450">
    <graphics z="0.0" x="973.0" y="1432.0"/>
  </node>
  <node id="4604" label="RC066927" cy:nodeId="404">
    <graphics z="0.0" x="1039.0" y="3225.0"/>
  </node>
  <node id="4603" label="RC040855-RcSEP4.1" cy:nodeId="405">
    <graphics z="0.0" x="1083.5" y="3541.0">
      <att name="lockedVisualProperties" type="list" cy:type="List">
        <att name="NODE_FILL_COLOR" value="#33CC00" type="string" cy:type="String"/>
      </att>
    </graphics>
  </node>
  <node id="4602" label="RC054898" cy:nodeId="407">
    <graphics z="0.0" x="1136.0" y="3220.0"/>
  </node>
  <node id="4601" label="RC034630" cy:nodeId="409">
    <graphics z="0.0" x="1202.0" y="3239.0"/>
  </node>
  <node id="4185" label="RC036779" cy:nodeId="2458">
    <graphics z="0.0" x="883.0" y="1250.0"/>
  </node>
  <node id="4600" label="RC045336" cy:nodeId="411">
    <graphics z="0.0" x="695.0" y="3871.0"/>
  </node>
  <node id="4184" label="RC011683" cy:nodeId="2460">
    <graphics z="0.0" x="956.0" y="1350.0"/>
  </node>
  <node id="4599" label="RC041338-RcAP3.2" cy:nodeId="412">
    <graphics z="0.0" x="750.820520091109" y="4161.225976634078">
      <att name="lockedVisualProperties" type="list" cy:type="List">
        <att name="NODE_FILL_COLOR" value="#33CC00" type="string" cy:type="String"/>
      </att>
    </graphics>
  </node>
  <node id="4598" label="RC039296" cy:nodeId="414">
    <graphics z="0.0" x="739.0" y="3867.0"/>
  </node>
  <node id="4597" label="RC032803" cy:nodeId="416">
    <graphics z="0.0" x="821.0" y="3880.0"/>
  </node>
  <node id="4183" label="RC021603" cy:nodeId="2466">
    <graphics z="0.0" x="2107.0" y="2196.0"/>
  </node>
  <node id="4596" label="RC029288" cy:nodeId="418">
    <graphics z="0.0" x="780.0" y="3871.0"/>
  </node>
  <node id="4182" label="RC067649" cy:nodeId="2468">
    <graphics z="0.0" x="337.0" y="5386.0"/>
  </node>
  <node id="4595" label="RC023423" cy:nodeId="420">
    <graphics z="0.0" x="734.0" y="4039.0"/>
  </node>
  <node id="4181" label="RC083207" cy:nodeId="2470">
    <graphics z="0.0" x="1262.0" y="3936.0"/>
  </node>
  <node id="4594" label="RC007405" cy:nodeId="423">
    <graphics z="0.0" x="643.0" y="3885.0"/>
  </node>
  <node id="4593" label="RC082684" cy:nodeId="425">
    <graphics z="0.0" x="226.0" y="5119.0"/>
  </node>
  <node id="4180" label="RC077798" cy:nodeId="2474">
    <graphics z="0.0" x="1014.333535623804" y="3496.39854031877"/>
  </node>
  <node id="4592" label="RC042019-RcPI5" cy:nodeId="426">
    <graphics z="0.0" x="523.0" y="5105.0">
      <att name="lockedVisualProperties" type="list" cy:type="List">
        <att name="NODE_FILL_COLOR" value="#33CC00" type="string" cy:type="String"/>
      </att>
    </graphics>
  </node>
  <node id="4179" label="RC077125" cy:nodeId="2476">
    <graphics z="0.0" x="1067.3604390579487" y="3460.2980509987656"/>
  </node>
  <node id="4591" label="RC080235" cy:nodeId="428">
    <graphics z="0.0" x="323.0" y="5044.0"/>
  </node>
  <node id="4178" label="RC070187" cy:nodeId="2478">
    <graphics z="0.0" x="1003.0162252559496" y="3558.1945341009564"/>
  </node>
  <node id="4590" label="RC079353" cy:nodeId="431">
    <graphics z="0.0" x="626.0" y="5415.0"/>
  </node>
  <node id="4177" label="RC069851" cy:nodeId="2480">
    <graphics z="0.0" x="888.0" y="3939.0"/>
  </node>
  <node id="4176" label="RC058522" cy:nodeId="2482">
    <graphics z="0.0" x="1129.0029996117607" y="3472.4232763517234"/>
  </node>
  <node id="4175" label="RC029652" cy:nodeId="2484">
    <graphics z="0.0" x="1038.5971702163142" y="3609.9711959981655"/>
  </node>
  <node id="4174" label="RC025768" cy:nodeId="2486">
    <graphics z="0.0" x="1164.1307588807342" y="3524.508465131562"/>
  </node>
  <node id="4589" label="RC075097" cy:nodeId="438">
    <graphics z="0.0" x="622.0" y="5276.0"/>
  </node>
  <node id="4173" label="RC024797" cy:nodeId="2488">
    <graphics z="0.0" x="1100.3431948197722" y="3621.5580336668118"/>
  </node>
  <node id="4172" label="RC012149" cy:nodeId="2490">
    <graphics z="0.0" x="1152.274614507983" y="3586.203345000988"/>
  </node>
  <node id="4171" label="RC081831" cy:nodeId="2492">
    <graphics z="0.0" x="362.0" y="5318.0"/>
  </node>
  <node id="4588" label="RC074042" cy:nodeId="445">
    <graphics z="0.0" x="458.0" y="5367.0"/>
  </node>
  <node id="4170" label="RC081534" cy:nodeId="2497">
    <graphics z="0.0" x="433.0" y="5342.0"/>
  </node>
  <node id="4587" label="RC073080" cy:nodeId="452">
    <graphics z="0.0" x="401.0" y="5323.0"/>
  </node>
  <node id="4169" label="RC079413" cy:nodeId="2502">
    <graphics z="0.0" x="750.0" y="5249.0"/>
  </node>
  <node id="4168" label="RC077372" cy:nodeId="2506">
    <graphics z="0.0" x="397.0" y="5110.0"/>
  </node>
  <node id="4586" label="RC072980" cy:nodeId="459">
    <graphics z="0.0" x="620.0" y="5315.0"/>
  </node>
  <node id="4167" label="RC076841" cy:nodeId="2510">
    <graphics z="0.0" x="436.0" y="5296.0"/>
  </node>
  <node id="4585" label="RC071846" cy:nodeId="466">
    <graphics z="0.0" x="502.0" y="5415.0"/>
  </node>
  <node id="4166" label="RC067223" cy:nodeId="2515">
    <graphics z="0.0" x="683.0" y="5349.0"/>
  </node>
  <node id="4165" label="RC054543" cy:nodeId="2521">
    <graphics z="0.0" x="513.0" y="5315.0"/>
  </node>
  <node id="4584" label="RC071801" cy:nodeId="473">
    <graphics z="0.0" x="388.0" y="5235.0"/>
  </node>
  <node id="4164" label="RC051333" cy:nodeId="2526">
    <graphics z="0.0" x="323.0" y="5190.0"/>
  </node>
  <node id="4583" label="RC069358" cy:nodeId="480">
    <graphics z="0.0" x="488.0" y="5387.0"/>
  </node>
  <node id="4163" label="RC047518" cy:nodeId="2530">
    <graphics z="0.0" x="299.0" y="5210.0"/>
  </node>
  <node id="4162" label="RC044304" cy:nodeId="2533">
    <graphics z="0.0" x="527.0" y="5381.0"/>
  </node>
  <node id="4582" label="RC064904" cy:nodeId="487">
    <graphics z="0.0" x="658.0" y="5295.0"/>
  </node>
  <node id="4161" label="RC043746" cy:nodeId="2536">
    <graphics z="0.0" x="470.0" y="5325.0"/>
  </node>
  <node id="4160" label="RC042692" cy:nodeId="2541">
    <graphics z="0.0" x="395.0" y="5068.0"/>
  </node>
  <node id="4581" label="RC062603" cy:nodeId="494">
    <graphics z="0.0" x="426.0" y="5255.0"/>
  </node>
  <node id="4159" label="RC041565" cy:nodeId="2545">
    <graphics z="0.0" x="653.0" y="5331.0"/>
  </node>
  <node id="4580" label="RC062415" cy:nodeId="501">
    <graphics z="0.0" x="229.0" y="5083.0"/>
  </node>
  <node id="4158" label="RC038734" cy:nodeId="2550">
    <graphics z="0.0" x="325.0" y="5233.0"/>
  </node>
  <node id="4579" label="RC062341" cy:nodeId="503">
    <graphics z="0.0" x="710.0" y="5119.0"/>
  </node>
  <node id="4157" label="RC036073" cy:nodeId="2553">
    <graphics z="0.0" x="353.0" y="5285.0"/>
  </node>
  <node id="4578" label="RC060523" cy:nodeId="509">
    <graphics z="0.0" x="279.0" y="5239.0"/>
  </node>
  <node id="4156" label="RC026079" cy:nodeId="2559">
    <graphics z="0.0" x="405.0" y="5368.0"/>
  </node>
  <node id="4577" label="RC059762" cy:nodeId="514">
    <graphics z="0.0" x="429.0" y="5388.0"/>
  </node>
  <node id="4155" label="RC025798" cy:nodeId="2563">
    <graphics z="0.0" x="620.0" y="5353.0"/>
  </node>
  <node id="4154" label="RC024203" cy:nodeId="2568">
    <graphics z="0.0" x="391.0" y="5283.0"/>
  </node>
  <node id="4576" label="RC056751" cy:nodeId="521">
    <graphics z="0.0" x="744.0" y="5180.0"/>
  </node>
  <node id="4153" label="RC022595" cy:nodeId="2572">
    <graphics z="0.0" x="676.0" y="5380.0"/>
  </node>
  <node id="4575" label="RC050747" cy:nodeId="527">
    <graphics z="0.0" x="381.0" y="5347.0"/>
  </node>
  <node id="4152" label="RC015854" cy:nodeId="2576">
    <graphics z="0.0" x="709.0" y="5240.0"/>
  </node>
  <node id="4151" label="RC008405" cy:nodeId="2580">
    <graphics z="0.0" x="461.0" y="5403.0"/>
  </node>
  <node id="4574" label="RC048575" cy:nodeId="534">
    <graphics z="0.0" x="440.0" y="5066.0"/>
  </node>
  <node id="4150" label="RC007896" cy:nodeId="2585">
    <graphics z="0.0" x="623.0" y="5386.0"/>
  </node>
  <node id="4573" label="RC046985" cy:nodeId="540">
    <graphics z="0.0" x="548.0" y="5341.0"/>
  </node>
  <node id="4149" label="RC006690" cy:nodeId="2590">
    <graphics z="0.0" x="364.0" y="5137.0"/>
  </node>
  <node id="4148" label="RC005895" cy:nodeId="2594">
    <graphics z="0.0" x="559.0" y="5378.0"/>
  </node>
  <node id="4572" label="RC045596" cy:nodeId="547">
    <graphics z="0.0" x="360.0" y="5096.0"/>
  </node>
  <node id="4147" label="RC004978" cy:nodeId="2599">
    <graphics z="0.0" x="586.0" y="5341.0"/>
  </node>
  <node id="4571" label="RC044858" cy:nodeId="553">
    <graphics z="0.0" x="582.0" y="5297.0"/>
  </node>
  <node id="4146" label="RC038285" cy:nodeId="2603">
    <graphics z="0.0" x="1083.0" y="1549.0"/>
  </node>
  <node id="4145" label="RC008484" cy:nodeId="2608">
    <graphics z="0.0" x="1094.0" y="1477.0"/>
  </node>
  <node id="4570" label="RC044141" cy:nodeId="560">
    <graphics z="0.0" x="735.0" y="5212.0"/>
  </node>
  <node id="4144" label="RC073824" cy:nodeId="2612">
    <graphics z="0.0" x="574.0" y="1582.0"/>
  </node>
  <node id="4569" label="RC042226" cy:nodeId="566">
    <graphics z="0.0" x="541.0" y="5283.0"/>
  </node>
  <node id="4143" label="RC073760" cy:nodeId="2618">
    <graphics z="0.0" x="539.0" y="1491.0"/>
  </node>
  <node id="4142" label="RC073151" cy:nodeId="2621">
    <graphics z="0.0" x="796.0" y="1468.0"/>
  </node>
  <node id="4568" label="RC041707" cy:nodeId="573">
    <graphics z="0.0" x="354.0" y="5252.0"/>
  </node>
  <node id="4567" label="RC039866" cy:nodeId="580">
    <graphics z="0.0" x="305.0" y="5269.0"/>
  </node>
  <node id="4141" label="RC070052" cy:nodeId="2631">
    <graphics z="0.0" x="666.0" y="1585.0"/>
  </node>
  <node id="4566" label="RC038498" cy:nodeId="587">
    <graphics z="0.0" x="449.0" y="5113.0"/>
  </node>
  <node id="4140" label="RC060910" cy:nodeId="2639">
    <graphics z="0.0" x="709.0" y="1519.0"/>
  </node>
  <node id="4565" label="RC038476" cy:nodeId="593">
    <graphics z="0.0" x="245.0" y="5048.0"/>
  </node>
  <node id="4564" label="RC037720" cy:nodeId="595">
    <graphics z="0.0" x="653.0" y="5401.0"/>
  </node>
  <node id="4139" label="RC060839" cy:nodeId="2648">
    <graphics z="0.0" x="505.0" y="1743.0"/>
  </node>
  <node id="4563" label="RC037106" cy:nodeId="602">
    <graphics z="0.0" x="744.0" y="5147.0"/>
  </node>
  <node id="4138" label="RC057097" cy:nodeId="2651">
    <graphics z="0.0" x="821.0" y="1811.0"/>
  </node>
  <node id="4562" label="RC032617" cy:nodeId="608">
    <graphics z="0.0" x="479.0" y="5276.0"/>
  </node>
  <node id="4137" label="RC050582" cy:nodeId="2660">
    <graphics z="0.0" x="474.0" y="1626.0"/>
  </node>
  <node id="4136" label="RC046693" cy:nodeId="2663">
    <graphics z="0.0" x="612.0" y="1617.0"/>
  </node>
  <node id="4561" label="RC028921" cy:nodeId="615">
    <graphics z="0.0" x="447.0" y="5183.0"/>
  </node>
  <node id="4560" label="RC026875" cy:nodeId="621">
    <graphics z="0.0" x="223.0" y="5157.0"/>
  </node>
  <node id="4559" label="RC026414" cy:nodeId="623">
    <graphics z="0.0" x="683.0" y="5318.0"/>
  </node>
  <node id="4135" label="RC044496" cy:nodeId="2672">
    <graphics z="0.0" x="624.0" y="1726.0"/>
  </node>
  <node id="4558" label="RC026070" cy:nodeId="630">
    <graphics z="0.0" x="396.0" y="5164.0"/>
  </node>
  <node id="4134" label="RC041663" cy:nodeId="2681">
    <graphics z="0.0" x="823.0" y="1498.0"/>
  </node>
  <node id="4557" label="RC021246" cy:nodeId="636">
    <graphics z="0.0" x="316.0" y="5301.0"/>
  </node>
  <node id="4133" label="RC041471" cy:nodeId="2690">
    <graphics z="0.0" x="702.0" y="1779.0"/>
  </node>
  <node id="4556" label="RC020155" cy:nodeId="643">
    <graphics z="0.0" x="704.0" y="5162.0"/>
  </node>
  <node id="4555" label="RC018966" cy:nodeId="649">
    <graphics z="0.0" x="764.0" y="5106.0"/>
  </node>
  <node id="4132" label="RC039187" cy:nodeId="2698">
    <graphics z="0.0" x="725.0" y="1926.0"/>
  </node>
  <node id="4554" label="RC018559" cy:nodeId="652">
    <graphics z="0.0" x="211.0" y="5347.0"/>
  </node>
  <node id="4131" label="RC037291" cy:nodeId="2702">
    <graphics z="0.0" x="700.0" y="1868.0"/>
  </node>
  <node id="4130" label="RC037049" cy:nodeId="2707">
    <graphics z="0.0" x="569.0" y="1771.0"/>
  </node>
  <node id="4553" label="RC018507" cy:nodeId="659">
    <graphics z="0.0" x="593.0" y="5412.0"/>
  </node>
  <node id="4129" label="RC036460" cy:nodeId="2711">
    <graphics z="0.0" x="691.0" y="1689.0"/>
  </node>
  <node id="4552" label="RC014939" cy:nodeId="666">
    <graphics z="0.0" x="695.0" y="5203.0"/>
  </node>
  <node id="4128" label="RC031903" cy:nodeId="2719">
    <graphics z="0.0" x="1003.0" y="1889.0"/>
  </node>
  <node id="4551" label="RC011981" cy:nodeId="672">
    <graphics z="0.0" x="324.0" y="5141.0"/>
  </node>
  <node id="4550" label="RC008480" cy:nodeId="677">
    <graphics z="0.0" x="531.0" y="5415.0"/>
  </node>
  <node id="4127" label="RC030819" cy:nodeId="2727">
    <graphics z="0.0" x="691.0" y="1433.0"/>
  </node>
  <node id="4549" label="RC008195" cy:nodeId="684">
    <graphics z="0.0" x="302.0" y="5332.0"/>
  </node>
  <node id="4126" label="RC023543" cy:nodeId="2734">
    <graphics z="0.0" x="762.0" y="1474.0"/>
  </node>
  <node id="4548" label="RC007524" cy:nodeId="691">
    <graphics z="0.0" x="779.0" y="5201.0"/>
  </node>
  <node id="4125" label="RC022997" cy:nodeId="2743">
    <graphics z="0.0" x="564.0" y="1178.0"/>
  </node>
  <node id="4547" label="RC006782" cy:nodeId="696">
    <graphics z="0.0" x="502.0" y="5354.0"/>
  </node>
  <node id="4546" label="RC005073" cy:nodeId="703">
    <graphics z="0.0" x="653.0" y="5367.0"/>
  </node>
  <node id="4124" label="RC022330" cy:nodeId="2753">
    <graphics z="0.0" x="579.0" y="1437.0"/>
  </node>
  <node id="4123" label="RC020810" cy:nodeId="2757">
    <graphics z="0.0" x="607.0" y="1645.0"/>
  </node>
  <node id="4545" label="RC003054" cy:nodeId="710">
    <graphics z="0.0" x="257.0" y="5327.0"/>
  </node>
  <node id="4544" label="RC081654" cy:nodeId="717">
    <graphics z="0.0" x="1102.0" y="1664.0"/>
  </node>
  <node id="4122" label="RC020005" cy:nodeId="2766">
    <graphics z="0.0" x="674.0" y="1355.0"/>
  </node>
  <node id="4543" label="RC043958-RcSOC1.5" cy:nodeId="722">
    <graphics z="0.0" x="907.6464233398438" y="1660.4771936716716">
      <att name="lockedVisualProperties" type="list" cy:type="List">
        <att name="NODE_FILL_COLOR" value="#33CC00" type="string" cy:type="String"/>
      </att>
    </graphics>
  </node>
  <node id="4542" label="RC080414" cy:nodeId="724">
    <graphics z="0.0" x="1107.0" y="1614.0"/>
  </node>
  <node id="4121" label="RC014863" cy:nodeId="2775">
    <graphics z="0.0" x="725.0" y="1632.0"/>
  </node>
  <node id="4541" label="RC070932" cy:nodeId="730">
    <graphics z="0.0" x="1063.0" y="1807.0"/>
  </node>
  <node id="4540" label="RC070133" cy:nodeId="733">
    <graphics z="0.0" x="1109.0" y="1729.0"/>
  </node>
  <node id="4120" label="RC010721" cy:nodeId="2783">
    <graphics z="0.0" x="617.0" y="1589.0"/>
  </node>
  <node id="4539" label="RC059388" cy:nodeId="738">
    <graphics z="0.0" x="1128.0" y="1690.0"/>
  </node>
  <node id="4538" label="RC053269" cy:nodeId="743">
    <graphics z="0.0" x="1152.0" y="1573.0"/>
  </node>
  <node id="4119" label="RC009610" cy:nodeId="2792">
    <graphics z="0.0" x="885.0" y="1894.0"/>
  </node>
  <node id="4537" label="RC039985" cy:nodeId="746">
    <graphics z="0.0" x="1102.0" y="1575.0"/>
  </node>
  <node id="4536" label="RC031592" cy:nodeId="752">
    <graphics z="0.0" x="1068.0" y="1650.0"/>
  </node>
  <node id="4118" label="RC006916" cy:nodeId="2801">
    <graphics z="0.0" x="681.0" y="1540.0"/>
  </node>
  <node id="4535" label="RC030622" cy:nodeId="760">
    <graphics z="0.0" x="1091.0" y="1791.0"/>
  </node>
  <node id="4117" label="RC006848" cy:nodeId="2810">
    <graphics z="0.0" x="841.0" y="1849.0"/>
  </node>
  <node id="4534" label="RC025704" cy:nodeId="763">
    <graphics z="0.0" x="1140.0" y="1518.0"/>
  </node>
  <node id="4533" label="RC022581" cy:nodeId="766">
    <graphics z="0.0" x="1229.0" y="1643.0"/>
  </node>
  <node id="4532" label="RC020580" cy:nodeId="768">
    <graphics z="0.0" x="1148.0" y="1542.0"/>
  </node>
  <node id="4116" label="RC006476" cy:nodeId="2818">
    <graphics z="0.0" x="728.0" y="1425.0"/>
  </node>
  <node id="4531" label="RC019006" cy:nodeId="771">
    <graphics z="0.0" x="1129.0" y="1493.0"/>
  </node>
  <node id="4530" label="RC012434" cy:nodeId="774">
    <graphics z="0.0" x="1034.0" y="1437.0"/>
  </node>
  <node id="4115" label="RC005543" cy:nodeId="2827">
    <graphics z="0.0" x="757.0" y="1730.0"/>
  </node>
  <node id="4529" label="RC008244" cy:nodeId="782">
    <graphics z="0.0" x="1226.0" y="1576.0"/>
  </node>
  <node id="4528" label="RC074228" cy:nodeId="784">
    <graphics z="0.0" x="132.0" y="1717.0"/>
  </node>
  <node id="4527" label="RC057826-RcAGL19.3" cy:nodeId="785">
    <graphics z="0.0" x="556.5" y="1819.0">
      <att name="lockedVisualProperties" type="list" cy:type="List">
        <att name="NODE_FILL_COLOR" value="#33CC00" type="string" cy:type="String"/>
      </att>
    </graphics>
  </node>
  <node id="4114" label="RC005095" cy:nodeId="2835">
    <graphics z="0.0" x="647.0" y="1775.0"/>
  </node>
  <node id="4526" label="RC065131" cy:nodeId="787">
    <graphics z="0.0" x="96.0" y="1846.0"/>
  </node>
  <node id="4525" label="RC063705" cy:nodeId="789">
    <graphics z="0.0" x="127.0" y="1949.0"/>
  </node>
  <node id="4524" label="RC062713" cy:nodeId="791">
    <graphics z="0.0" x="131.0" y="1836.0"/>
  </node>
  <node id="4523" label="RC052867" cy:nodeId="793">
    <graphics z="0.0" x="132.0" y="1250.0"/>
  </node>
  <node id="4522" label="RC039645" cy:nodeId="795">
    <graphics z="0.0" x="146.0" y="1765.0"/>
  </node>
  <node id="4113" label="RC003823" cy:nodeId="2844">
    <graphics z="0.0" x="749.0" y="1508.0"/>
  </node>
  <node id="4521" label="RC037091" cy:nodeId="797">
    <graphics z="0.0" x="168.0" y="1918.0"/>
  </node>
  <node id="4520" label="RC036213" cy:nodeId="799">
    <graphics z="0.0" x="520.0" y="1870.0"/>
  </node>
  <node id="4519" label="RC031364" cy:nodeId="802">
    <graphics z="0.0" x="111.0" y="1810.0"/>
  </node>
  <node id="4518" label="RC030907" cy:nodeId="804">
    <graphics z="0.0" x="392.0" y="1395.0"/>
  </node>
  <node id="4112" label="RC002457" cy:nodeId="2854">
    <graphics z="0.0" x="712.0" y="1459.0"/>
  </node>
  <node id="4517" label="RC018593" cy:nodeId="807">
    <graphics z="0.0" x="113.0" y="1873.0"/>
  </node>
  <node id="4516" label="RC014274" cy:nodeId="809">
    <graphics z="0.0" x="155.0" y="1811.0"/>
  </node>
  <node id="4515" label="RC013880" cy:nodeId="811">
    <graphics z="0.0" x="111.0" y="1765.0"/>
  </node>
  <node id="4514" label="RC013621" cy:nodeId="813">
    <graphics z="0.0" x="417.0" y="1377.0"/>
  </node>
  <node id="4111" label="RC000564" cy:nodeId="2863">
    <graphics z="0.0" x="617.0" y="1699.0"/>
  </node>
  <node id="4513" label="RC011363" cy:nodeId="816">
    <graphics z="0.0" x="141.0" y="1926.0"/>
  </node>
  <node id="4512" label="RC081079" cy:nodeId="818">
    <graphics z="0.0" x="86.0" y="2833.0"/>
  </node>
  <node id="4511" label="RC059345-RcAGL19.3" cy:nodeId="819">
    <graphics z="0.0" x="687.0" y="2481.0">
      <att name="lockedVisualProperties" type="list" cy:type="List">
        <att name="NODE_FILL_COLOR" value="#33CC00" type="string" cy:type="String"/>
      </att>
    </graphics>
  </node>
  <node id="4510" label="RC079807" cy:nodeId="821">
    <graphics z="0.0" x="178.0" y="2946.0"/>
  </node>
  <node id="4509" label="RC076561" cy:nodeId="823">
    <graphics z="0.0" x="455.0" y="2963.0"/>
  </node>
  <node id="4110" label="RC062453" cy:nodeId="2872">
    <graphics z="0.0" x="753.0" y="1857.0"/>
  </node>
  <node id="4508" label="RC076050" cy:nodeId="825">
    <graphics z="0.0" x="76.0" y="2535.0"/>
  </node>
  <node id="4507" label="RC075621" cy:nodeId="827">
    <graphics z="0.0" x="151.0" y="2825.0"/>
  </node>
  <node id="4506" label="RC074278" cy:nodeId="829">
    <graphics z="0.0" x="224.0" y="2837.0"/>
  </node>
  <node id="4505" label="RC073093" cy:nodeId="831">
    <graphics z="0.0" x="1127.0" y="2656.0"/>
  </node>
  <node id="4109" label="RC044272" cy:nodeId="2881">
    <graphics z="0.0" x="856.0" y="1886.0"/>
  </node>
  <node id="4504" label="RC070419" cy:nodeId="834">
    <graphics z="0.0" x="257.0" y="2942.0"/>
  </node>
  <node id="4503" label="RC066352" cy:nodeId="836">
    <graphics z="0.0" x="558.0" y="2996.0"/>
  </node>
  <node id="4502" label="RC066315" cy:nodeId="838">
    <graphics z="0.0" x="566.0" y="1897.0"/>
  </node>
  <node id="4108" label="RC032464" cy:nodeId="2889">
    <graphics z="0.0" x="646.0" y="1941.0"/>
  </node>
  <node id="4501" label="RC065087" cy:nodeId="843">
    <graphics z="0.0" x="1232.0" y="2772.0"/>
  </node>
  <node id="4107" label="RC031293" cy:nodeId="2892">
    <graphics z="0.0" x="296.0" y="2143.0"/>
  </node>
  <node id="4106" label="RC026892" cy:nodeId="2894">
    <graphics z="0.0" x="616.0" y="1975.0"/>
  </node>
  <node id="4500" label="RC059485" cy:nodeId="846">
    <graphics z="0.0" x="337.0" y="3062.0"/>
  </node>
  <node id="4105" label="RC020834" cy:nodeId="2896">
    <graphics z="0.0" x="837.0" y="1899.0"/>
  </node>
  <node id="4499" label="RC058835" cy:nodeId="848">
    <graphics z="0.0" x="385.0" y="2907.0"/>
  </node>
  <node id="4498" label="RC058377" cy:nodeId="850">
    <graphics z="0.0" x="66.0" y="2595.0"/>
  </node>
  <node id="4497" label="RC053549" cy:nodeId="852">
    <graphics z="0.0" x="1189.0" y="2772.0"/>
  </node>
  <node id="4496" label="RC052434" cy:nodeId="855">
    <graphics z="0.0" x="498.0" y="3131.0"/>
  </node>
  <node id="4495" label="RC051840" cy:nodeId="857">
    <graphics z="0.0" x="221.0" y="2769.0"/>
  </node>
  <node id="4104" label="RC018610" cy:nodeId="2906">
    <graphics z="0.0" x="739.0" y="1690.0"/>
  </node>
  <node id="4494" label="RC051052" cy:nodeId="859">
    <graphics z="0.0" x="705.0" y="3137.0"/>
  </node>
  <node id="4493" label="RC047396" cy:nodeId="861">
    <graphics z="0.0" x="97.0" y="2698.0"/>
  </node>
  <node id="4492" label="RC046990" cy:nodeId="863">
    <graphics z="0.0" x="394.0" y="3094.0"/>
  </node>
  <node id="4491" label="RC046169" cy:nodeId="865">
    <graphics z="0.0" x="13.0" y="2487.0"/>
  </node>
  <node id="4103" label="RC017842" cy:nodeId="2915">
    <graphics z="0.0" x="591.0" y="1969.0"/>
  </node>
  <node id="4490" label="RC045602" cy:nodeId="867">
    <graphics z="0.0" x="0.0" y="2619.0"/>
  </node>
  <node id="4102" label="RC017749" cy:nodeId="2917">
    <graphics z="0.0" x="681.0" y="2007.0"/>
  </node>
  <node id="4489" label="RC044923" cy:nodeId="869">
    <graphics z="0.0" x="21.0" y="2715.0"/>
  </node>
  <node id="4101" label="RC015696" cy:nodeId="2919">
    <graphics z="0.0" x="818.0" y="1885.0"/>
  </node>
  <node id="4488" label="RC044142" cy:nodeId="871">
    <graphics z="0.0" x="709.0" y="3070.0"/>
  </node>
  <node id="4487" label="RC042308" cy:nodeId="873">
    <graphics z="0.0" x="1227.0" y="2683.0"/>
  </node>
  <node id="4486" label="RC042089" cy:nodeId="876">
    <graphics z="0.0" x="775.0" y="3124.0"/>
  </node>
  <node id="4485" label="RC041451" cy:nodeId="878">
    <graphics z="0.0" x="177.0" y="2707.0"/>
  </node>
  <node id="4100" label="RC005444" cy:nodeId="2928">
    <graphics z="0.0" x="588.0" y="1895.0"/>
  </node>
  <node id="4484" label="RC041309" cy:nodeId="880">
    <graphics z="0.0" x="285.0" y="3011.0"/>
  </node>
  <node id="4483" label="RC041248" cy:nodeId="882">
    <graphics z="0.0" x="304.0" y="2899.0"/>
  </node>
  <node id="4099" label="RC065488" cy:nodeId="2931">
    <graphics z="0.0" x="1993.0" y="2471.0"/>
  </node>
  <node id="4482" label="RC040275" cy:nodeId="884">
    <graphics z="0.0" x="189.0" y="2887.0"/>
  </node>
  <node id="4098" label="RC040000" cy:nodeId="2933">
    <graphics z="0.0" x="1971.0" y="2253.0"/>
  </node>
  <node id="4481" label="RC031807" cy:nodeId="886">
    <graphics z="0.0" x="451.0" y="3091.0"/>
  </node>
  <node id="4097" label="RC048962" cy:nodeId="2936">
    <graphics z="0.0" x="639.0" y="1485.0"/>
  </node>
  <node id="4480" label="RC031291" cy:nodeId="888">
    <graphics z="0.0" x="1177.0" y="2687.0"/>
  </node>
  <node id="4479" label="RC030110" cy:nodeId="891">
    <graphics z="0.0" x="225.0" y="2995.0"/>
  </node>
  <node id="4478" label="RC028276" cy:nodeId="893">
    <graphics z="0.0" x="324.0" y="2132.0"/>
  </node>
  <node id="4096" label="RC043572" cy:nodeId="2942">
    <graphics z="0.0" x="640.0" y="1648.0"/>
  </node>
  <node id="4477" label="RC028084" cy:nodeId="896">
    <graphics z="0.0" x="604.0" y="3079.0"/>
  </node>
  <node id="4476" label="RC026210" cy:nodeId="898">
    <graphics z="0.0" x="485.0" y="3026.0"/>
  </node>
  <node id="4475" label="RC025893" cy:nodeId="900">
    <graphics z="0.0" x="640.0" y="3024.0"/>
  </node>
  <node id="4095" label="RC029613" cy:nodeId="2949">
    <graphics z="0.0" x="947.0" y="1844.0"/>
  </node>
  <node id="4474" label="RC025387" cy:nodeId="902">
    <graphics z="0.0" x="340.0" y="2970.0"/>
  </node>
  <node id="4473" label="RC024874" cy:nodeId="904">
    <graphics z="0.0" x="403.0" y="3027.0"/>
  </node>
  <node id="4472" label="RC022777" cy:nodeId="906">
    <graphics z="0.0" x="130.0" y="2765.0"/>
  </node>
  <node id="4094" label="RC024458" cy:nodeId="2956">
    <graphics z="0.0" x="685.0" y="1612.0"/>
  </node>
  <node id="4471" label="RC022095" cy:nodeId="908">
    <graphics z="0.0" x="2.0" y="2553.0"/>
  </node>
  <node id="4470" label="RC020688" cy:nodeId="910">
    <graphics z="0.0" x="41.0" y="2661.0"/>
  </node>
  <node id="4469" label="RC020604" cy:nodeId="912">
    <graphics z="0.0" x="534.0" y="3070.0"/>
  </node>
  <node id="4468" label="RC018826" cy:nodeId="914">
    <graphics z="0.0" x="642.0" y="3145.0"/>
  </node>
  <node id="4093" label="RC020382" cy:nodeId="2963">
    <graphics z="0.0" x="752.0" y="1887.0"/>
  </node>
  <node id="4467" label="RC018803" cy:nodeId="916">
    <graphics z="0.0" x="63.0" y="2772.0"/>
  </node>
  <node id="4466" label="RC018717" cy:nodeId="918">
    <graphics z="0.0" x="569.0" y="3143.0"/>
  </node>
  <node id="4465" label="RC017047" cy:nodeId="920">
    <graphics z="0.0" x="123.0" y="2631.0"/>
  </node>
  <node id="4092" label="RC009839" cy:nodeId="2969">
    <graphics z="0.0" x="832.0" y="1401.0"/>
  </node>
  <node id="4464" label="RC014630" cy:nodeId="922">
    <graphics z="0.0" x="644.0" y="1993.0"/>
  </node>
  <node id="4463" label="RC012577" cy:nodeId="925">
    <graphics z="0.0" x="264.0" y="2090.0"/>
  </node>
  <node id="4091" label="RC054232" cy:nodeId="2976">
    <graphics z="0.0" x="1402.0" y="4149.0"/>
  </node>
  <node id="4462" label="RC008093" cy:nodeId="928">
    <graphics z="0.0" x="236.0" y="2046.0"/>
  </node>
  <node id="4461" label="RC005915" cy:nodeId="931">
    <graphics z="0.0" x="858.0" y="1963.0"/>
  </node>
  <node id="4090" label="RC081087" cy:nodeId="2980">
    <graphics z="0.0" x="706.0" y="5025.0"/>
  </node>
  <node id="4460" label="RC005023" cy:nodeId="936">
    <graphics z="0.0" x="298.0" y="2828.0"/>
  </node>
  <node id="4089" label="RC081029" cy:nodeId="2985">
    <graphics z="0.0" x="815.0" y="4495.0"/>
  </node>
  <node id="4459" label="RC003800" cy:nodeId="938">
    <graphics z="0.0" x="125.0" y="2893.0"/>
  </node>
  <node id="4088" label="RC075882" cy:nodeId="2988">
    <graphics z="0.0" x="396.0" y="4807.0"/>
  </node>
  <node id="4458" label="RC075806" cy:nodeId="940">
    <graphics z="0.0" x="1685.0" y="2270.0"/>
  </node>
  <node id="4457" label="RC061279-RcAGL24.2" cy:nodeId="942">
    <graphics z="0.0" x="1625.5" y="2030.0">
      <att name="lockedVisualProperties" type="list" cy:type="List">
        <att name="NODE_FILL_COLOR" value="#33CC00" type="string" cy:type="String"/>
      </att>
    </graphics>
  </node>
  <node id="4087" label="RC075603" cy:nodeId="2991">
    <graphics z="0.0" x="343.0" y="4500.0"/>
  </node>
  <node id="4456" label="RC074834" cy:nodeId="944">
    <graphics z="0.0" x="1070.0" y="2124.0"/>
  </node>
  <node id="4086" label="RC073286" cy:nodeId="2993">
    <graphics z="0.0" x="689.0" y="4383.0"/>
  </node>
  <node id="4455" label="RC074695" cy:nodeId="948">
    <graphics z="0.0" x="2035.0" y="1850.0"/>
  </node>
  <node id="4085" label="RC068611" cy:nodeId="2998">
    <graphics z="0.0" x="605.0" y="4906.0"/>
  </node>
  <node id="4454" label="RC072114" cy:nodeId="950">
    <graphics z="0.0" x="1910.0" y="1779.0"/>
  </node>
  <node id="4453" label="RC069122" cy:nodeId="952">
    <graphics z="0.0" x="1929.0" y="1740.0"/>
  </node>
  <node id="4452" label="RC046058" cy:nodeId="954">
    <graphics z="0.0" x="1333.0" y="2319.0"/>
  </node>
  <node id="4084" label="RC066665" cy:nodeId="3004">
    <graphics z="0.0" x="616.0" y="4319.0"/>
  </node>
  <node id="4451" label="RC044774" cy:nodeId="957">
    <graphics z="0.0" x="1730.0" y="2226.0"/>
  </node>
  <node id="4450" label="RC039819" cy:nodeId="960">
    <graphics z="0.0" x="2002.0" y="1807.0"/>
  </node>
  <node id="4083" label="RC062053" cy:nodeId="3009">
    <graphics z="0.0" x="385.0" y="4641.0"/>
  </node>
  <node id="4449" label="RC038081" cy:nodeId="962">
    <graphics z="0.0" x="2057.0" y="1949.0"/>
  </node>
  <node id="4082" label="RC055641" cy:nodeId="3011">
    <graphics z="0.0" x="675.0" y="5009.0"/>
  </node>
  <node id="4448" label="RC037793" cy:nodeId="964">
    <graphics z="0.0" x="1881.0" y="1737.0"/>
  </node>
  <node id="4447" label="RC030752" cy:nodeId="966">
    <graphics z="0.0" x="1967.0" y="1768.0"/>
  </node>
  <node id="4081" label="RC054805" cy:nodeId="3015">
    <graphics z="0.0" x="459.0" y="4988.0"/>
  </node>
  <node id="4446" label="RC029444" cy:nodeId="968">
    <graphics z="0.0" x="2052.0" y="1906.0"/>
  </node>
  <node id="4445" label="RC021210" cy:nodeId="970">
    <graphics z="0.0" x="2020.0" y="1888.0"/>
  </node>
  <node id="4080" label="RC054676" cy:nodeId="3019">
    <graphics z="0.0" x="467.0" y="4835.0"/>
  </node>
  <node id="4444" label="RC020652" cy:nodeId="972">
    <graphics z="0.0" x="1953.0" y="1809.0"/>
  </node>
  <node id="4443" label="RC019563" cy:nodeId="974">
    <graphics z="0.0" x="1482.0" y="1547.0"/>
  </node>
  <node id="4079" label="RC054305" cy:nodeId="3023">
    <graphics z="0.0" x="626.0" y="5012.0"/>
  </node>
  <node id="4442" label="RC014330" cy:nodeId="977">
    <graphics z="0.0" x="1317.0" y="2284.0"/>
  </node>
  <node id="4441" label="RC006665" cy:nodeId="980">
    <graphics z="0.0" x="1989.0" y="1846.0"/>
  </node>
  <node id="4078" label="RC051277" cy:nodeId="3029">
    <graphics z="0.0" x="418.0" y="4661.0"/>
  </node>
  <node id="4440" label="RC080411" cy:nodeId="982">
    <graphics z="0.0" x="1881.0" y="1977.0"/>
  </node>
  <node id="4077" label="RC050708" cy:nodeId="3031">
    <graphics z="0.0" x="871.0" y="4382.0"/>
  </node>
  <node id="4439" label="RC062163-RcAGL24.2" cy:nodeId="984">
    <graphics z="0.0" x="1694.5" y="2151.0">
      <att name="lockedVisualProperties" type="list" cy:type="List">
        <att name="NODE_FILL_COLOR" value="#33CC00" type="string" cy:type="String"/>
      </att>
    </graphics>
  </node>
  <node id="4438" label="RC077523" cy:nodeId="986">
    <graphics z="0.0" x="1940.0" y="2044.0"/>
  </node>
  <node id="4076" label="RC047830" cy:nodeId="3035">
    <graphics z="0.0" x="353.0" y="4460.0"/>
  </node>
  <node id="4075" label="RC047717" cy:nodeId="3037">
    <graphics z="0.0" x="445.0" y="4797.0"/>
  </node>
  <node id="4437" label="RC076554" cy:nodeId="989">
    <graphics z="0.0" x="1791.0" y="2051.0"/>
  </node>
  <node id="4074" label="RC046903" cy:nodeId="3040">
    <graphics z="0.0" x="385.0" y="4582.0"/>
  </node>
  <node id="4436" label="RC074988" cy:nodeId="993">
    <graphics z="0.0" x="2004.0" y="2168.0"/>
  </node>
  <node id="4073" label="RC040848" cy:nodeId="3042">
    <graphics z="0.0" x="496.0" y="4282.0"/>
  </node>
  <node id="4072" label="RC036053" cy:nodeId="3045">
    <graphics z="0.0" x="643.0" y="4655.0"/>
  </node>
  <node id="4435" label="RC073024" cy:nodeId="998">
    <graphics z="0.0" x="1973.0" y="2319.0"/>
  </node>
  <node id="4071" label="RC035646" cy:nodeId="3051">
    <graphics z="0.0" x="311.0" y="4488.0"/>
  </node>
  <node id="4434" label="RC069796" cy:nodeId="1003">
    <graphics z="0.0" x="1910.0" y="2108.0"/>
  </node>
  <node id="4070" label="RC035528" cy:nodeId="3053">
    <graphics z="0.0" x="693.0" y="4344.0"/>
  </node>
  <node id="4433" label="RC068412" cy:nodeId="1007">
    <graphics z="0.0" x="1675.0" y="2409.0"/>
  </node>
  <node id="4069" label="RC034278" cy:nodeId="3056">
    <graphics z="0.0" x="517.0" y="4937.0"/>
  </node>
  <node id="4068" label="RC031048" cy:nodeId="3058">
    <graphics z="0.0" x="779.0" y="4443.0"/>
  </node>
  <node id="4432" label="RC067483" cy:nodeId="1011">
    <graphics z="0.0" x="2080.0" y="2052.0"/>
  </node>
  <node id="4067" label="RC030357" cy:nodeId="3061">
    <graphics z="0.0" x="431.0" y="4599.0"/>
  </node>
  <node id="4066" label="RC028781" cy:nodeId="3063">
    <graphics z="0.0" x="705.0" y="4811.0"/>
  </node>
  <node id="4431" label="RC067185" cy:nodeId="1015">
    <graphics z="0.0" x="1844.0" y="2280.0"/>
  </node>
  <node id="4065" label="RC027733" cy:nodeId="3066">
    <graphics z="0.0" x="574.0" y="4273.0"/>
  </node>
  <node id="4430" label="RC067130" cy:nodeId="1019">
    <graphics z="0.0" x="1973.0" y="2020.0"/>
  </node>
  <node id="4429" label="RC055038" cy:nodeId="1022">
    <graphics z="0.0" x="1959.0" y="1986.0"/>
  </node>
  <node id="4064" label="RC027260" cy:nodeId="3071">
    <graphics z="0.0" x="553.0" y="4246.0"/>
  </node>
  <node id="4428" label="RC050875" cy:nodeId="1025">
    <graphics z="0.0" x="2005.0" y="2243.0"/>
  </node>
  <node id="4063" label="RC023612" cy:nodeId="3076">
    <graphics z="0.0" x="348.0" y="4394.0"/>
  </node>
  <node id="4062" label="RC021931" cy:nodeId="3078">
    <graphics z="0.0" x="522.0" y="4314.0"/>
  </node>
  <node id="4427" label="RC048905" cy:nodeId="1030">
    <graphics z="0.0" x="1800.0" y="2126.0"/>
  </node>
  <node id="4061" label="RC021821" cy:nodeId="3080">
    <graphics z="0.0" x="314.0" y="4522.0"/>
  </node>
  <node id="4060" label="RC021060" cy:nodeId="3082">
    <graphics z="0.0" x="580.0" y="4305.0"/>
  </node>
  <node id="4426" label="RC048301" cy:nodeId="1034">
    <graphics z="0.0" x="2021.0" y="2437.0"/>
  </node>
  <node id="4059" label="RC014815" cy:nodeId="3084">
    <graphics z="0.0" x="871.0" y="4339.0"/>
  </node>
  <node id="4425" label="RC042844" cy:nodeId="1038">
    <graphics z="0.0" x="1834.0" y="2374.0"/>
  </node>
  <node id="4058" label="RC013535" cy:nodeId="3088">
    <graphics z="0.0" x="427.0" y="4436.0"/>
  </node>
  <node id="4057" label="RC012196" cy:nodeId="3090">
    <graphics z="0.0" x="578.0" y="4980.0"/>
  </node>
  <node id="4424" label="RC041412" cy:nodeId="1042">
    <graphics z="0.0" x="1835.0" y="2488.0"/>
  </node>
  <node id="4423" label="RC040141" cy:nodeId="1045">
    <graphics z="0.0" x="1901.0" y="2184.0"/>
  </node>
  <node id="4056" label="RC011887" cy:nodeId="3095">
    <graphics z="0.0" x="1085.884496998735" y="4427.326757740922"/>
  </node>
  <node id="4422" label="RC036553" cy:nodeId="1049">
    <graphics z="0.0" x="1865.0" y="2146.0"/>
  </node>
  <node id="4055" label="RC011622" cy:nodeId="3100">
    <graphics z="0.0" x="390.0" y="4948.0"/>
  </node>
  <node id="4421" label="RC034831" cy:nodeId="1053">
    <graphics z="0.0" x="1785.0" y="2335.0"/>
  </node>
  <node id="4054" label="RC005966" cy:nodeId="3103">
    <graphics z="0.0" x="769.0" y="4493.0"/>
  </node>
  <node id="4053" label="RC004656" cy:nodeId="3105">
    <graphics z="0.0" x="434.0" y="4490.0"/>
  </node>
  <node id="4420" label="RC032060" cy:nodeId="1057">
    <graphics z="0.0" x="1804.0" y="2458.0"/>
  </node>
  <node id="4052" label="RC004281" cy:nodeId="3107">
    <graphics z="0.0" x="548.0" y="4843.0"/>
  </node>
  <node id="4419" label="RC029679" cy:nodeId="1060">
    <graphics z="0.0" x="1426.0" y="2502.0"/>
  </node>
  <node id="4051" label="RC003345" cy:nodeId="3111">
    <graphics z="0.0" x="494.0" y="4838.0"/>
  </node>
  <node id="4418" label="RC027318" cy:nodeId="1064">
    <graphics z="0.0" x="1899.0" y="2432.0"/>
  </node>
  <node id="4050" label="RC002479" cy:nodeId="3115">
    <graphics z="0.0" x="580.0" y="4346.0"/>
  </node>
  <node id="4417" label="RC027164" cy:nodeId="1067">
    <graphics z="0.0" x="1465.8558918164579" y="2422.75927734375"/>
  </node>
  <node id="4049" label="RC001147" cy:nodeId="3119">
    <graphics z="0.0" x="391.0" y="4452.0"/>
  </node>
  <node id="4416" label="RC024615" cy:nodeId="1072">
    <graphics z="0.0" x="1692.0" y="2490.0"/>
  </node>
  <node id="4048" label="RC001119" cy:nodeId="3121">
    <graphics z="0.0" x="654.0" y="4323.0"/>
  </node>
  <node id="4047" label="RC081621" cy:nodeId="3123">
    <graphics z="0.0" x="501.7089128772077" y="2754.9419128873296"/>
  </node>
  <node id="4415" label="RC023637" cy:nodeId="1075">
    <graphics z="0.0" x="1621.0" y="2401.0"/>
  </node>
  <node id="4046" label="RC078041" cy:nodeId="3125">
    <graphics z="0.0" x="460.46627379969505" y="2721.955243763901"/>
  </node>
  <node id="4045" label="RC077685" cy:nodeId="3127">
    <graphics z="0.0" x="542.4629020901016" y="2778.4659407920512"/>
  </node>
  <node id="4414" label="RC021435" cy:nodeId="1079">
    <graphics z="0.0" x="1853.0" y="2085.0"/>
  </node>
  <node id="4044" label="RC076423" cy:nodeId="3129">
    <graphics z="0.0" x="1192.0" y="2642.0"/>
  </node>
  <node id="4043" label="RC074621" cy:nodeId="3131">
    <graphics z="0.0" x="428.5623919724212" y="2687.366085780826"/>
  </node>
  <node id="4413" label="RC019119" cy:nodeId="1083">
    <graphics z="0.0" x="1723.0" y="2392.0"/>
  </node>
  <node id="4042" label="RC074206" cy:nodeId="3133">
    <graphics z="0.0" x="1340.0" y="2400.0"/>
  </node>
  <node id="4041" label="RC073946" cy:nodeId="3135">
    <graphics z="0.0" x="586.1429536678338" y="2795.96795838413"/>
  </node>
  <node id="4412" label="RC017900" cy:nodeId="1087">
    <graphics z="0.0" x="1182.0" y="2106.0"/>
  </node>
  <node id="4040" label="RC073516" cy:nodeId="3137">
    <graphics z="0.0" x="401.8904164822993" y="2648.599176578761"/>
  </node>
  <node id="4039" label="RC070151" cy:nodeId="3139">
    <graphics z="0.0" x="631.8647925221117" y="2807.0936483586975"/>
  </node>
  <node id="4038" label="RC067855" cy:nodeId="3141">
    <graphics z="0.0" x="1416.0" y="2305.0"/>
  </node>
  <node id="4411" label="RC017838" cy:nodeId="1093">
    <graphics z="0.0" x="2044.0" y="2398.0"/>
  </node>
  <node id="4037" label="RC066793" cy:nodeId="3143">
    <graphics z="0.0" x="380.9903046469044" y="2606.4393277780982"/>
  </node>
  <node id="4036" label="RC063215" cy:nodeId="3145">
    <graphics z="0.0" x="678.7028088693073" y="2811.617778140947"/>
  </node>
  <node id="4410" label="RC006404" cy:nodeId="1097">
    <graphics z="0.0" x="1426.0" y="2345.0"/>
  </node>
  <node id="4035" label="RC062151" cy:nodeId="3148">
    <graphics z="0.0" x="366.2851660453466" y="2561.740038920939"/>
  </node>
  <node id="4034" label="RC060137" cy:nodeId="3150">
    <graphics z="0.0" x="725.7087966165964" y="2809.4487595775186"/>
  </node>
  <node id="4409" label="RC081634" cy:nodeId="1102">
    <graphics z="0.0" x="1166.0" y="1743.0"/>
  </node>
  <node id="4033" label="RC058161" cy:nodeId="3152">
    <graphics z="0.0" x="358.0726969317643" y="2515.406218911304"/>
  </node>
  <node id="4032" label="RC054443" cy:nodeId="3154">
    <graphics z="0.0" x="771.9311491961262" y="2800.630503080887"/>
  </node>
  <node id="4408" label="RC062898-RcSOC1.1" cy:nodeId="1107">
    <graphics z="0.0" x="813.0759958953847" y="1639.3232005472819">
      <att name="lockedVisualProperties" type="list" cy:type="List">
        <att name="NODE_FILL_COLOR" value="#33CC00" type="string" cy:type="String"/>
      </att>
    </graphics>
  </node>
  <node id="4031" label="RC053087" cy:nodeId="3156">
    <graphics z="0.0" x="1151.0" y="2621.0"/>
  </node>
  <node id="4407" label="RC077792" cy:nodeId="1109">
    <graphics z="0.0" x="872.0" y="1832.0"/>
  </node>
  <node id="4030" label="RC051413" cy:nodeId="3158">
    <graphics z="0.0" x="1373.0" y="2432.0"/>
  </node>
  <node id="4029" label="RC049373" cy:nodeId="3160">
    <graphics z="0.0" x="356.5191535624617" y="2468.3758667052393"/>
  </node>
  <node id="4028" label="RC047123" cy:nodeId="3162">
    <graphics z="0.0" x="816.434124239654" y="2785.341528690761"/>
  </node>
  <node id="4027" label="RC046479" cy:nodeId="3164">
    <graphics z="0.0" x="361.65598644288593" y="2421.601082113695"/>
  </node>
  <node id="4026" label="RC046457" cy:nodeId="3166">
    <graphics z="0.0" x="858.3167870924694" y="2763.891352048501"/>
  </node>
  <node id="4406" label="RC076243" cy:nodeId="1119">
    <graphics z="0.0" x="536.0" y="1687.0"/>
  </node>
  <node id="4025" label="RC046337" cy:nodeId="3168">
    <graphics z="0.0" x="373.3792036319837" y="2376.028791142491"/>
  </node>
  <node id="4024" label="RC043456" cy:nodeId="3171">
    <graphics z="0.0" x="896.7312496671198" y="2736.7142184482195"/>
  </node>
  <node id="4405" label="RC075356" cy:nodeId="1124">
    <graphics z="0.0" x="1000.0" y="1739.0"/>
  </node>
  <node id="4023" label="RC038104" cy:nodeId="3173">
    <graphics z="0.0" x="391.4514759934432" y="2332.5815760727082"/>
  </node>
  <node id="4022" label="RC033753" cy:nodeId="3175">
    <graphics z="0.0" x="930.8998354028427" y="2704.360311814749"/>
  </node>
  <node id="4021" label="RC031724" cy:nodeId="3178">
    <graphics z="0.0" x="415.5069417743407" y="2292.138998364421"/>
  </node>
  <node id="4020" label="RC031379" cy:nodeId="3180">
    <graphics z="0.0" x="960.1308228369348" y="2667.4846165771714"/>
  </node>
  <node id="4404" label="RC074300" cy:nodeId="1133">
    <graphics z="0.0" x="879.0" y="1487.0"/>
  </node>
  <node id="4019" label="RC029794" cy:nodeId="3183">
    <graphics z="0.0" x="445.05861324551825" y="2255.5197924898202"/>
  </node>
  <node id="4018" label="RC025479" cy:nodeId="3186">
    <graphics z="0.0" x="1134.0" y="2702.0"/>
  </node>
  <node id="4017" label="RC025371" cy:nodeId="3188">
    <graphics z="0.0" x="983.8324490693881" y="2626.833657922253"/>
  </node>
  <node id="4016" label="RC024567" cy:nodeId="3190">
    <graphics z="0.0" x="479.5082354609426" y="2223.465291170328"/>
  </node>
  <node id="4403" label="RC073914" cy:nodeId="1142">
    <graphics z="0.0" x="991.0" y="1473.0"/>
  </node>
  <node id="4015" label="RC024302" cy:nodeId="3192">
    <graphics z="0.0" x="1001.5248896294806" y="2583.2303888629917"/>
  </node>
  <node id="4014" label="RC024255" cy:nodeId="3194">
    <graphics z="0.0" x="518.1583975516737" y="2196.6244175633274"/>
  </node>
  <node id="4013" label="RC023505" cy:nodeId="3196">
    <graphics z="0.0" x="1155.0" y="2741.0"/>
  </node>
  <node id="4012" label="RC022053" cy:nodeId="3198">
    <graphics z="0.0" x="1012.8499722194874" y="2537.5575300740315"/>
  </node>
  <node id="4402" label="RC073173" cy:nodeId="1152">
    <graphics z="0.0" x="1010.0" y="1688.0"/>
  </node>
  <node id="4011" label="RC019544" cy:nodeId="3202">
    <graphics z="0.0" x="560.2266513689383" y="2175.5405482222186"/>
  </node>
  <node id="4010" label="RC019268" cy:nodeId="3204">
    <graphics z="0.0" x="1017.578427686889" y="2490.739699768478"/>
  </node>
  <node id="4401" label="RC071855" cy:nodeId="1161">
    <graphics z="0.0" x="613.0" y="1431.0"/>
  </node>
  <node id="4009" label="RC013942" cy:nodeId="3210">
    <graphics z="0.0" x="604.8613516532905" y="2160.64051278089"/>
  </node>
  <node id="4008" label="RC013586" cy:nodeId="3212">
    <graphics z="0.0" x="1015.6145314337305" y="2443.724695385477"/>
  </node>
  <node id="4007" label="RC013494" cy:nodeId="3214">
    <graphics z="0.0" x="651.158897055619" y="2152.2259530570486"/>
  </node>
  <node id="4006" label="RC013210" cy:nodeId="3216">
    <graphics z="0.0" x="1006.9980413007179" y="2397.4643060289827"/>
  </node>
  <node id="4400" label="RC071587" cy:nodeId="1168">
    <graphics z="0.0" x="879.0" y="1395.0"/>
  </node>
  <node id="4005" label="RC010734" cy:nodeId="3218">
    <graphics z="0.0" x="698.1820229764194" y="2150.467216503914"/>
  </node>
  <node id="4004" label="RC010264" cy:nodeId="3220">
    <graphics z="0.0" x="1245.0" y="2728.0"/>
  </node>
  <node id="4003" label="RC007946" cy:nodeId="3222">
    <graphics z="0.0" x="1200.0" y="2730.0"/>
  </node>
  <node id="4002" label="RC007668" cy:nodeId="3224">
    <graphics z="0.0" x="991.9033926948155" y="2352.895044097792"/>
  </node>
  <node id="4399" label="RC071001" cy:nodeId="1177">
    <graphics z="0.0" x="821.0" y="1369.0"/>
  </node>
  <node id="4001" label="RC005964" cy:nodeId="3226">
    <graphics z="0.0" x="744.978775896328" y="2155.3999076334912"/>
  </node>
  <node id="4000" label="RC005726" cy:nodeId="3228">
    <graphics z="0.0" x="970.6361672544731" y="2310.9191861828376"/>
  </node>
  <node id="3999" label="RC005614" cy:nodeId="3230">
    <graphics z="0.0" x="790.6017850745748" y="2166.9241672256885"/>
  </node>
  <node id="3998" label="RC005055" cy:nodeId="3233">
    <graphics z="0.0" x="943.6269065421361" y="2272.386507046813"/>
  </node>
  <node id="4398" label="RC070353" cy:nodeId="1185">
    <graphics z="0.0" x="1158.0" y="1765.0"/>
  </node>
  <node id="3997" label="RC004362" cy:nodeId="3235">
    <graphics z="0.0" x="834.1274414719755" y="2184.8066939152304"/>
  </node>
  <node id="3996" label="RC002289" cy:nodeId="3237">
    <graphics z="0.0" x="911.4223960019253" y="2238.077076470189"/>
  </node>
  <node id="3995" label="RC000864" cy:nodeId="3239">
    <graphics z="0.0" x="874.6745956332625" y="2208.6854672306176"/>
  </node>
  <node id="4397" label="RC070257" cy:nodeId="1191">
    <graphics z="0.0" x="636.0" y="1397.0"/>
  </node>
  <node id="3994" label="RC065501" cy:nodeId="3242">
    <graphics z="0.0" x="2098.0" y="2246.0"/>
  </node>
  <node id="3993" label="RC064854" cy:nodeId="3245">
    <graphics z="0.0" x="1998.0" y="2207.0"/>
  </node>
  <node id="4396" label="RC069950" cy:nodeId="1197">
    <graphics z="0.0" x="615.0" y="1323.0"/>
  </node>
  <node id="3992" label="RC060006" cy:nodeId="3247">
    <graphics z="0.0" x="2129.7865367236614" y="2338.483964027418"/>
  </node>
  <node id="4395" label="RC069855" cy:nodeId="1199">
    <graphics z="0.0" x="804.0" y="1916.0"/>
  </node>
  <node id="3991" label="RC057049" cy:nodeId="3249">
    <graphics z="0.0" x="2136.9130304406217" y="2271.661340759291"/>
  </node>
  <node id="3990" label="RC054508" cy:nodeId="3251">
    <graphics z="0.0" x="2160.501250703761" y="2396.130181062443"/>
  </node>
  <node id="3989" label="RC050976" cy:nodeId="3253">
    <graphics z="0.0" x="2111.0" y="2148.0"/>
  </node>
  <node id="4394" label="RC069449" cy:nodeId="1207">
    <graphics z="0.0" x="663.0" y="1857.0"/>
  </node>
  <node id="3988" label="RC031606" cy:nodeId="3256">
    <graphics z="0.0" x="1991.0" y="2287.0"/>
  </node>
  <node id="3987" label="RC004928" cy:nodeId="3259">
    <graphics z="0.0" x="2179.094339368309" y="2221.7893328743503"/>
  </node>
  <node id="4393" label="RC068202" cy:nodeId="1212">
    <graphics z="0.0" x="1039.0" y="1520.0"/>
  </node>
  <node id="3986" label="RC082434" cy:nodeId="3264">
    <graphics z="0.0" x="1875.0" y="2463.0"/>
  </node>
  <node id="4392" label="RC067726" cy:nodeId="1217">
    <graphics z="0.0" x="898.0" y="1361.0"/>
  </node>
  <node id="3985" label="RC082142" cy:nodeId="3266">
    <graphics z="0.0" x="1663.034993368356" y="2405.2840148122023"/>
  </node>
  <node id="3984" label="RC080438" cy:nodeId="3268">
    <graphics z="0.0" x="1891.0" y="2319.0"/>
  </node>
  <node id="3983" label="RC080158" cy:nodeId="3270">
    <graphics z="0.0" x="1638.0019015518876" y="2460.797883421652"/>
  </node>
  <node id="3982" label="RC076452" cy:nodeId="3272">
    <graphics z="0.0" x="1783.0" y="2275.0"/>
  </node>
  <node id="4391" label="RC067308" cy:nodeId="1225">
    <graphics z="0.0" x="768.0" y="1438.0"/>
  </node>
  <node id="3981" label="RC076436" cy:nodeId="3274">
    <graphics z="0.0" x="1665.7293819054412" y="2347.170767950225"/>
  </node>
  <node id="3980" label="RC075630" cy:nodeId="3277">
    <graphics z="0.0" x="1612.0" y="2251.0"/>
  </node>
  <node id="3979" label="RC074970" cy:nodeId="3279">
    <graphics z="0.0" x="1938.0" y="2144.0"/>
  </node>
  <node id="3978" label="RC074000" cy:nodeId="3282">
    <graphics z="0.0" x="1930.0" y="2230.0"/>
  </node>
  <node id="3977" label="RC068118" cy:nodeId="3284">
    <graphics z="0.0" x="1847.0" y="2443.0"/>
  </node>
  <node id="4390" label="RC066746" cy:nodeId="1236">
    <graphics z="0.0" x="1059.0" y="1743.0"/>
  </node>
  <node id="3976" label="RC063807" cy:nodeId="3288">
    <graphics z="0.0" x="1323.794280536668" y="1998.303791127748"/>
  </node>
  <node id="3975" label="RC063538" cy:nodeId="3290">
    <graphics z="0.0" x="1596.231570591435" y="2501.2904585667843"/>
  </node>
  <node id="4389" label="RC065707" cy:nodeId="1243">
    <graphics z="0.0" x="967.0" y="1556.0"/>
  </node>
  <node id="3974" label="RC059380" cy:nodeId="3292">
    <graphics z="0.0" x="1889.0" y="2367.0"/>
  </node>
  <node id="3973" label="RC047616" cy:nodeId="3296">
    <graphics z="0.0" x="1952.0" y="2188.0"/>
  </node>
  <node id="3972" label="RC046351" cy:nodeId="3298">
    <graphics z="0.0" x="1647.3055411740404" y="2291.989509509212"/>
  </node>
  <node id="3971" label="RC045445" cy:nodeId="3300">
    <graphics z="0.0" x="1542.6775933469278" y="2524.014470354422"/>
  </node>
  <node id="4388" label="RC065639" cy:nodeId="1252">
    <graphics z="0.0" x="958.0" y="1753.0"/>
  </node>
  <node id="3970" label="RC044251" cy:nodeId="3302">
    <graphics z="0.0" x="1610.2380652217587" y="2247.151897876154"/>
  </node>
  <node id="3969" label="RC042567" cy:nodeId="3304">
    <graphics z="0.0" x="1735.0" y="2500.0"/>
  </node>
  <node id="3968" label="RC041527" cy:nodeId="3306">
    <graphics z="0.0" x="1816.0" y="2200.0"/>
  </node>
  <node id="3967" label="RC040015" cy:nodeId="3308">
    <graphics z="0.0" x="1484.5330602953668" y="2525.9177482232158"/>
  </node>
  <node id="4387" label="RC065419" cy:nodeId="1261">
    <graphics z="0.0" x="1036.0" y="1621.0"/>
  </node>
  <node id="3966" label="RC039837" cy:nodeId="3310">
    <graphics z="0.0" x="1717.0" y="2337.0"/>
  </node>
  <node id="3965" label="RC036833" cy:nodeId="3312">
    <graphics z="0.0" x="1559.505663791506" y="2218.6802868302434"/>
  </node>
  <node id="3964" label="RC032594" cy:nodeId="3314">
    <graphics z="0.0" x="1429.607641390364" y="2506.7446538318586"/>
  </node>
  <node id="3963" label="RC032559" cy:nodeId="3316">
    <graphics z="0.0" x="1501.9224480357977" y="2210.398834441836"/>
  </node>
  <node id="4386" label="RC065057" cy:nodeId="1270">
    <graphics z="0.0" x="1085.0" y="1856.0"/>
  </node>
  <node id="3962" label="RC027157" cy:nodeId="3320">
    <graphics z="0.0" x="1932.0" y="2347.0"/>
  </node>
  <node id="3961" label="RC026409" cy:nodeId="3322">
    <graphics z="0.0" x="1777.0" y="2383.0"/>
  </node>
  <node id="3960" label="RC026244" cy:nodeId="3324">
    <graphics z="0.0" x="1976.0" y="2131.0"/>
  </node>
  <node id="4385" label="RC064211" cy:nodeId="1277">
    <graphics z="0.0" x="992.0" y="1399.0"/>
  </node>
  <node id="3959" label="RC020342" cy:nodeId="3328">
    <graphics z="0.0" x="1385.2786319888464" y="2469.0704170657336"/>
  </node>
  <node id="3958" label="RC019018" cy:nodeId="3330">
    <graphics z="0.0" x="1841.0" y="2331.0"/>
  </node>
  <node id="3957" label="RC018284" cy:nodeId="3332">
    <graphics z="0.0" x="1789.0" y="2501.0"/>
  </node>
  <node id="4384" label="RC064191" cy:nodeId="1285">
    <graphics z="0.0" x="912.0" y="1824.0"/>
  </node>
  <node id="3956" label="RC016079" cy:nodeId="3334">
    <graphics z="0.0" x="1759.0" y="2469.0"/>
  </node>
  <node id="3955" label="RC013571" cy:nodeId="3336">
    <graphics z="0.0" x="1645.0" y="2353.0"/>
  </node>
  <node id="3954" label="RC011862" cy:nodeId="3338">
    <graphics z="0.0" x="1934.0" y="2296.0"/>
  </node>
  <node id="3953" label="RC006559" cy:nodeId="3342">
    <graphics z="0.0" x="1900.0" y="2268.0"/>
  </node>
  <node id="4383" label="RC063836" cy:nodeId="1295">
    <graphics z="0.0" x="860.0" y="1413.0"/>
  </node>
  <node id="3952" label="RC006029" cy:nodeId="3344">
    <graphics z="0.0" x="1445.2226947011843" y="2223.4198621364494"/>
  </node>
  <node id="3951" label="RC004133" cy:nodeId="3346">
    <graphics z="0.0" x="1865.0" y="2228.0"/>
  </node>
  <node id="3950" label="RC003976" cy:nodeId="3348">
    <graphics z="0.0" x="1357.500073075018" y="2417.9552446107677"/>
  </node>
  <node id="3949" label="RC003751" cy:nodeId="3350">
    <graphics z="0.0" x="1397.0220184767004" y="2255.994453491252"/>
  </node>
  <node id="3948" label="RC002870" cy:nodeId="3352">
    <graphics z="0.0" x="1350.0030355771055" y="2360.26465942406"/>
  </node>
  <node id="4382" label="RC062790" cy:nodeId="1305">
    <graphics z="0.0" x="644.0" y="1614.0"/>
  </node>
  <node id="3947" label="RC000235" cy:nodeId="3354">
    <graphics z="0.0" x="1363.7944824100332" y="2303.7473595532733"/>
  </node>
  <node id="3946" label="RC065017" cy:nodeId="3363">
    <graphics z="0.0" x="1707.6330208634197" y="2035.2399316645406"/>
  </node>
  <node id="4381" label="RC062706" cy:nodeId="1315">
    <graphics z="0.0" x="726.0" y="1835.0"/>
  </node>
  <node id="3945" label="RC064821" cy:nodeId="3366">
    <graphics z="0.0" x="1846.0" y="1890.0"/>
  </node>
  <node id="3944" label="RC054971" cy:nodeId="3370">
    <graphics z="0.0" x="1671.597606458477" y="2098.178447318778"/>
  </node>
  <node id="3943" label="RC048399" cy:nodeId="3373">
    <graphics z="0.0" x="1680.9576335528905" y="1969.1909473785909"/>
  </node>
  <node id="4380" label="RC062494" cy:nodeId="1325">
    <graphics z="0.0" x="752.0" y="1391.0"/>
  </node>
  <node id="3942" label="RC048247" cy:nodeId="3375">
    <graphics z="0.0" x="1601.1332558212298" y="2108.610125162897"/>
  </node>
  <node id="3941" label="RC044963" cy:nodeId="3378">
    <graphics z="0.0" x="1612.7375158676948" y="1948.6955782335754"/>
  </node>
  <node id="3940" label="RC041656" cy:nodeId="3380">
    <graphics z="0.0" x="1879.0" y="1915.0"/>
  </node>
  <node id="4379" label="RC062386" cy:nodeId="1332">
    <graphics z="0.0" x="1014.0" y="1846.0"/>
  </node>
  <node id="3939" label="RC038479" cy:nodeId="3384">
    <graphics z="0.0" x="1843.0" y="1951.0"/>
  </node>
  <node id="3938" label="RC036520" cy:nodeId="3386">
    <graphics z="0.0" x="1979.0" y="2060.0"/>
  </node>
  <node id="4378" label="RC061999" cy:nodeId="1339">
    <graphics z="0.0" x="931.0" y="1871.0"/>
  </node>
  <node id="3937" label="RC029498" cy:nodeId="3389">
    <graphics z="0.0" x="1548.9226558790972" y="2060.1529495636637"/>
  </node>
  <node id="3936" label="RC024952" cy:nodeId="3394">
    <graphics z="0.0" x="1911.0" y="2012.0"/>
  </node>
  <node id="3935" label="RC019902" cy:nodeId="3396">
    <graphics z="0.0" x="1554.078101159158" y="1989.1074289635817"/>
  </node>
  <node id="4377" label="RC060947" cy:nodeId="1349">
    <graphics z="0.0" x="1004.0" y="1445.0"/>
  </node>
  <node id="3934" label="RC013555" cy:nodeId="3400">
    <graphics z="0.0" x="1809.0" y="1905.0"/>
  </node>
  <node id="3933" label="RC008166" cy:nodeId="3403">
    <graphics z="0.0" x="1914.0" y="1933.0"/>
  </node>
  <node id="4376" label="RC060424" cy:nodeId="1358">
    <graphics z="0.0" x="906.0" y="1854.0"/>
  </node>
  <node id="3932" label="RC000225" cy:nodeId="3407">
    <graphics z="0.0" x="1927.0" y="1966.0"/>
  </node>
  <node id="3931" label="RC077313" cy:nodeId="3412">
    <graphics z="0.0" x="1773.1725392116773" y="2126.8355307530437"/>
  </node>
  <node id="4375" label="RC059896" cy:nodeId="1368">
    <graphics z="0.0" x="601.0" y="1165.0"/>
  </node>
  <node id="3930" label="RC065504" cy:nodeId="3420">
    <graphics z="0.0" x="1717.6326072974016" y="2229.982102274023"/>
  </node>
  <node id="4374" label="RC059222" cy:nodeId="1376">
    <graphics z="0.0" x="1052.0" y="1696.0"/>
  </node>
  <node id="3929" label="RC063813" cy:nodeId="3426">
    <graphics z="0.0" x="1670.6790334021716" y="2072.222772641168"/>
  </node>
  <node id="4373" label="RC059057" cy:nodeId="1385">
    <graphics z="0.0" x="1045.0" y="1380.0"/>
  </node>
  <node id="4372" label="RC058560" cy:nodeId="1389">
    <graphics z="0.0" x="926.0" y="1372.0"/>
  </node>
  <node id="4371" label="RC058328" cy:nodeId="1397">
    <graphics z="0.0" x="578.0" y="1541.0"/>
  </node>
  <node id="3928" label="RC011202" cy:nodeId="3450">
    <graphics z="0.0" x="1615.6195842988668" y="2174.4770104318336"/>
  </node>
  <node id="4370" label="RC057400" cy:nodeId="1404">
    <graphics z="0.0" x="667.0" y="1796.0"/>
  </node>
  <node id="4369" label="RC056910" cy:nodeId="1414">
    <graphics z="0.0" x="874.0" y="1786.0"/>
  </node>
  <node id="4368" label="RC054405" cy:nodeId="1423">
    <graphics z="0.0" x="668.0" y="1403.0"/>
  </node>
  <node id="4367" label="RC053722" cy:nodeId="1430">
    <graphics z="0.0" x="1079.0" y="1594.0"/>
  </node>
  <node id="4366" label="RC051557" cy:nodeId="1436">
    <graphics z="0.0" x="956.0" y="1394.0"/>
  </node>
  <node id="3927" label="RC071991" cy:nodeId="3486">
    <graphics z="0.0" x="496.5250426861195" y="4525.078218937715"/>
  </node>
  <node id="4365" label="RC050622" cy:nodeId="1439">
    <graphics z="0.0" x="909.0" y="1508.0"/>
  </node>
  <node id="3926" label="RC064559" cy:nodeId="3490">
    <graphics z="0.0" x="594.1411887624442" y="4528.518461464044"/>
  </node>
  <node id="3925" label="RC060089" cy:nodeId="3493">
    <graphics z="0.0" x="463.9604542955624" y="4615.935566590693"/>
  </node>
  <node id="4364" label="RC049084" cy:nodeId="1445">
    <graphics z="0.0" x="976.0" y="1709.0"/>
  </node>
  <node id="3924" label="RC051120" cy:nodeId="3500">
    <graphics z="0.0" x="620.2288384732053" y="4621.442863921898"/>
  </node>
  <node id="4363" label="RC047901" cy:nodeId="1454">
    <graphics z="0.0" x="618.0" y="1504.0"/>
  </node>
  <node id="4362" label="RC047631" cy:nodeId="1464">
    <graphics z="0.0" x="1126.0" y="1639.0"/>
  </node>
  <node id="4361" label="RC047170" cy:nodeId="1471">
    <graphics z="0.0" x="997.0" y="1643.0"/>
  </node>
  <node id="4360" label="RC045647" cy:nodeId="1480">
    <graphics z="0.0" x="986.0" y="1522.0"/>
  </node>
  <node id="3923" label="RC000593" cy:nodeId="3532">
    <graphics z="0.0" x="540.1013371802017" y="4675.248937706558"/>
  </node>
  <node id="4359" label="RC044122" cy:nodeId="1489">
    <graphics z="0.0" x="790.0" y="1881.0"/>
  </node>
  <node id="3922" label="RC017762" cy:nodeId="3540">
    <graphics z="0.0" x="1081.0222545660563" y="4258.910649184437"/>
  </node>
  <node id="4358" label="RC044086" cy:nodeId="1500">
    <graphics z="0.0" x="790.0" y="1517.0"/>
  </node>
  <node id="3921" label="RC044568" cy:nodeId="3550">
    <graphics z="0.0" x="354.0" y="5210.0"/>
  </node>
  <node id="3920" label="RC000799" cy:nodeId="3558">
    <graphics z="0.0" x="592.0" y="5380.0"/>
  </node>
  <node id="4357" label="RC043897" cy:nodeId="1511">
    <graphics z="0.0" x="907.0" y="1410.0"/>
  </node>
  <node id="4356" label="RC043880" cy:nodeId="1521">
    <graphics z="0.0" x="1164.0" y="1621.0"/>
  </node>
  <node id="4355" label="RC043536" cy:nodeId="1525">
    <graphics z="0.0" x="647.0" y="1682.0"/>
  </node>
  <node id="4354" label="RC042457" cy:nodeId="1535">
    <graphics z="0.0" x="1146.0" y="1786.0"/>
  </node>
  <node id="4353" label="RC041560" cy:nodeId="1541">
    <graphics z="0.0" x="689.0" y="1811.0"/>
  </node>
  <node id="3919" label="RC005930" cy:nodeId="3597">
    <graphics z="0.0" x="552.5517086526254" y="5023.197770663079"/>
  </node>
  <node id="4352" label="RC040200" cy:nodeId="1551">
    <graphics z="0.0" x="979.0" y="1817.0"/>
  </node>
  <node id="4351" label="RC040193" cy:nodeId="1559">
    <graphics z="0.0" x="1009.0" y="1357.0"/>
  </node>
  <node id="4350" label="RC038221" cy:nodeId="1563">
    <graphics z="0.0" x="998.0" y="1596.0"/>
  </node>
  <node id="4349" label="RC037619" cy:nodeId="1572">
    <graphics z="0.0" x="742.0" y="1452.0"/>
  </node>
  <node id="4348" label="RC037515" cy:nodeId="1583">
    <graphics z="0.0" x="805.0" y="1428.0"/>
  </node>
  <node id="4347" label="RC037061" cy:nodeId="1589">
    <graphics z="0.0" x="689.0" y="1485.0"/>
  </node>
  <node id="3918" label="RC059085" cy:nodeId="3643">
    <graphics z="0.0" x="786.0" y="1802.0"/>
  </node>
  <node id="3917" label="RC044954" cy:nodeId="3645">
    <graphics z="0.0" x="953.0" y="1798.0"/>
  </node>
  <node id="3916" label="RC015267" cy:nodeId="3647">
    <graphics z="0.0" x="756.0" y="1548.0"/>
  </node>
  <node id="4346" label="RC036418" cy:nodeId="1600">
    <graphics z="0.0" x="1027.0" y="1481.0"/>
  </node>
  <node id="3915" label="RC006621" cy:nodeId="3649">
    <graphics z="0.0" x="752.0" y="1925.0"/>
  </node>
  <node id="3914" label="RC004649" cy:nodeId="3651">
    <graphics z="0.0" x="989.0" y="1777.0"/>
  </node>
  <node id="3913" label="RC003927" cy:nodeId="3653">
    <graphics z="0.0" x="912.0" y="1890.0"/>
  </node>
  <node id="3912" label="RC002984" cy:nodeId="3655">
    <graphics z="0.0" x="753.0" y="1789.0"/>
  </node>
  <node id="4345" label="RC034706" cy:nodeId="1610">
    <graphics z="0.0" x="950.0" y="1509.0"/>
  </node>
  <node id="4344" label="RC034101" cy:nodeId="1619">
    <graphics z="0.0" x="1013.0" y="1798.0"/>
  </node>
  <node id="3911" label="RC016726" cy:nodeId="3667">
    <graphics z="0.0" x="1082.0" y="1305.0"/>
  </node>
  <node id="4343" label="RC033797" cy:nodeId="1627">
    <graphics z="0.0" x="1023.0" y="1761.0"/>
  </node>
  <node id="4342" label="RC033467" cy:nodeId="1636">
    <graphics z="0.0" x="1034.0" y="1662.0"/>
  </node>
  <node id="3910" label="RC063851" cy:nodeId="3690">
    <graphics z="0.0" x="573.6796133153848" y="1738.5130390290833"/>
  </node>
  <node id="4341" label="RC033465" cy:nodeId="1645">
    <graphics z="0.0" x="656.0" y="1715.0"/>
  </node>
  <node id="3909" label="RC049383" cy:nodeId="3698">
    <graphics z="0.0" x="635.1541917932791" y="1794.7758774494082"/>
  </node>
  <node id="3908" label="RC046851" cy:nodeId="3701">
    <graphics z="0.0" x="506.0" y="1653.0"/>
  </node>
  <node id="4340" label="RC031994" cy:nodeId="1655">
    <graphics z="0.0" x="864.0" y="1358.0"/>
  </node>
  <node id="4339" label="RC031984" cy:nodeId="1663">
    <graphics z="0.0" x="794.0" y="1376.0"/>
  </node>
  <node id="4338" label="RC031301" cy:nodeId="1671">
    <graphics z="0.0" x="951.0" y="1457.0"/>
  </node>
  <node id="3907" label="RC021590" cy:nodeId="3720">
    <graphics z="0.0" x="495.54665395142547" y="1763.7009981511173"/>
  </node>
  <node id="3906" label="RC019445" cy:nodeId="3724">
    <graphics z="0.0" x="616.9684564292697" y="1874.828807770375"/>
  </node>
  <node id="3905" label="RC015064" cy:nodeId="3729">
    <graphics z="0.0" x="478.06019578268933" y="1843.9095787670121"/>
  </node>
  <node id="4337" label="RC030975" cy:nodeId="1681">
    <graphics z="0.0" x="1032.0" y="1581.0"/>
  </node>
  <node id="4336" label="RC030882" cy:nodeId="1690">
    <graphics z="0.0" x="613.0" y="1215.0"/>
  </node>
  <node id="3904" label="RC002639" cy:nodeId="3743">
    <graphics z="0.0" x="501.0" y="1546.0"/>
  </node>
  <node id="3903" label="RC001263" cy:nodeId="3746">
    <graphics z="0.0" x="538.61866850958" y="1899.3339777686238"/>
  </node>
  <node id="4335" label="RC028131" cy:nodeId="1699">
    <graphics z="0.0" x="642.0" y="1748.0"/>
  </node>
  <node id="4334" label="RC027753" cy:nodeId="1709">
    <graphics z="0.0" x="1086.0" y="1516.0"/>
  </node>
  <node id="4333" label="RC027301" cy:nodeId="1716">
    <graphics z="0.0" x="635.0" y="1569.0"/>
  </node>
  <node id="4332" label="RC025985" cy:nodeId="1726">
    <graphics z="0.0" x="650.0" y="1465.0"/>
  </node>
  <node id="4331" label="RC024727" cy:nodeId="1735">
    <graphics z="0.0" x="770.0" y="1371.0"/>
  </node>
  <node id="4330" label="RC023740" cy:nodeId="1743">
    <graphics z="0.0" x="561.0" y="1397.0"/>
  </node>
  <node id="4329" label="RC023677" cy:nodeId="1745">
    <graphics z="0.0" x="672.0" y="1507.0"/>
  </node>
  <node id="4328" label="RC019688" cy:nodeId="1756">
    <graphics z="0.0" x="726.0" y="1757.0"/>
  </node>
  <node id="4327" label="RC019564" cy:nodeId="1766">
    <graphics z="0.0" x="798.0" y="1754.0"/>
  </node>
  <node id="3902" label="RC063568" cy:nodeId="3816">
    <graphics z="0.0" x="731.5807258265154" y="1176.9807448852991"/>
  </node>
  <node id="3901" label="RC061794" cy:nodeId="3818">
    <graphics z="0.0" x="697.6722480970557" y="1113.9633693138828"/>
  </node>
  <node id="3900" label="RC059706" cy:nodeId="3821">
    <graphics z="0.0" x="780.1351430099335" y="1224.0675940313745"/>
  </node>
  <node id="3899" label="RC054191" cy:nodeId="3823">
    <graphics z="0.0" x="685.127587538534" y="1047.5003398764723"/>
  </node>
  <node id="4326" label="RC019516" cy:nodeId="1775">
    <graphics z="0.0" x="723.0" y="1808.0"/>
  </node>
  <node id="3898" label="RC052172" cy:nodeId="3825">
    <graphics z="0.0" x="840.3859941611781" y="1254.8009265235921"/>
  </node>
  <node id="3897" label="RC049421" cy:nodeId="3827">
    <graphics z="0.0" x="692.6747131907632" y="980.2861770466334"/>
  </node>
  <node id="3896" label="RC038865" cy:nodeId="3831">
    <graphics z="0.0" x="907.0092067279043" y="1266.4649883296452"/>
  </node>
  <node id="4325" label="RC019431" cy:nodeId="1785">
    <graphics z="0.0" x="500.0" y="1581.0"/>
  </node>
  <node id="3895" label="RC034627" cy:nodeId="3834">
    <graphics z="0.0" x="719.6467225325941" y="918.2602671170662"/>
  </node>
  <node id="3894" label="RC031926" cy:nodeId="3836">
    <graphics z="0.0" x="974.1176137971479" y="1258.0290834489977"/>
  </node>
  <node id="4324" label="RC018820" cy:nodeId="1788">
    <graphics z="0.0" x="613.0" y="1529.0"/>
  </node>
  <node id="3893" label="RC024323" cy:nodeId="3839">
    <graphics z="0.0" x="763.6602312321115" y="866.9035358884908"/>
  </node>
  <node id="3892" label="RC019415" cy:nodeId="3843">
    <graphics z="0.0" x="1035.781174194684" y="1230.2386514691589"/>
  </node>
  <node id="4323" label="RC018471" cy:nodeId="1798">
    <graphics z="0.0" x="676.0" y="1652.0"/>
  </node>
  <node id="3891" label="RC014649" cy:nodeId="3848">
    <graphics z="0.0" x="820.8259811440444" y="830.7541261072374"/>
  </node>
  <node id="3890" label="RC013528" cy:nodeId="3850">
    <graphics z="0.0" x="1086.5509811728175" y="1185.5493967211805"/>
  </node>
  <node id="3889" label="RC013085" cy:nodeId="3852">
    <graphics z="0.0" x="886.0925149989121" y="813.0063840227344"/>
  </node>
  <node id="4322" label="RC018412" cy:nodeId="1808">
    <graphics z="0.0" x="878.0" y="1863.0"/>
  </node>
  <node id="3888" label="RC009691" cy:nodeId="3856">
    <graphics z="0.0" x="1121.9407556059373" y="1127.9102897182129"/>
  </node>
  <node id="3887" label="RC005766" cy:nodeId="3860">
    <graphics z="0.0" x="953.6925489352611" y="815.2285906582822"/>
  </node>
  <node id="3886" label="RC003361" cy:nodeId="3862">
    <graphics z="0.0" x="1138.8232764989389" y="1062.4146159769343"/>
  </node>
  <node id="3885" label="RC003308" cy:nodeId="3864">
    <graphics z="0.0" x="1017.6525991210601" y="837.2243804999025"/>
  </node>
  <node id="4321" label="RC018233" cy:nodeId="1818">
    <graphics z="0.0" x="764.0" y="1826.0"/>
  </node>
  <node id="3884" label="RC002220" cy:nodeId="3867">
    <graphics z="0.0" x="1135.7067181865687" y="994.8499073280234"/>
  </node>
  <node id="3883" label="RC002107" cy:nodeId="3869">
    <graphics z="0.0" x="1072.3208292563368" y="877.0500933548296"/>
  </node>
  <node id="3882" label="RC000820" cy:nodeId="3871">
    <graphics z="0.0" x="1112.866475659132" y="931.1865260809163"/>
  </node>
  <node id="4320" label="RC017113" cy:nodeId="1828">
    <graphics z="0.0" x="819.0" y="1330.0"/>
  </node>
  <node id="4319" label="RC016414" cy:nodeId="1835">
    <graphics z="0.0" x="651.0" y="1530.0"/>
  </node>
  <node id="4318" label="RC014793" cy:nodeId="1846">
    <graphics z="0.0" x="611.0" y="1670.0"/>
  </node>
  <node id="4317" label="RC013067" cy:nodeId="1856">
    <graphics z="0.0" x="899.0" y="1441.0"/>
  </node>
  <node id="4316" label="RC011860" cy:nodeId="1866">
    <graphics z="0.0" x="671.0" y="1452.0"/>
  </node>
  <node id="4315" label="RC011520" cy:nodeId="1875">
    <graphics z="0.0" x="1013.0" y="1552.0"/>
  </node>
  <node id="4314" label="RC011493" cy:nodeId="1884">
    <graphics z="0.0" x="723.0" y="1487.0"/>
  </node>
  <node id="4313" label="RC009973" cy:nodeId="1895">
    <graphics z="0.0" x="925.0" y="1766.0"/>
  </node>
  <node id="4312" label="RC009347" cy:nodeId="1904">
    <graphics z="0.0" x="840.0" y="1771.0"/>
  </node>
  <node id="4311" label="RC008632" cy:nodeId="1913">
    <graphics z="0.0" x="935.0" y="1428.0"/>
  </node>
  <node id="4310" label="RC007657" cy:nodeId="1923">
    <graphics z="0.0" x="506.0" y="1614.0"/>
  </node>
  <node id="4309" label="RC007196" cy:nodeId="1926">
    <graphics z="0.0" x="716.0" y="1376.0"/>
  </node>
  <node id="4308" label="RC007051" cy:nodeId="1930">
    <graphics z="0.0" x="1030.0" y="1722.0"/>
  </node>
  <node id="4307" label="RC005695" cy:nodeId="1939">
    <graphics z="0.0" x="804.0" y="1847.0"/>
  </node>
  <node id="4306" label="RC005059" cy:nodeId="1949">
    <graphics z="0.0" x="715.0" y="1555.0"/>
  </node>
  <node id="4305" label="RC004689" cy:nodeId="1960">
    <graphics z="0.0" x="689.0" y="1724.0"/>
  </node>
  <node id="4304" label="RC004516" cy:nodeId="1970">
    <graphics z="0.0" x="676.0" y="1758.0"/>
  </node>
  <node id="4303" label="RC080118" cy:nodeId="1980">
    <graphics z="0.0" x="1353.0" y="3971.0"/>
  </node>
  <node id="4302" label="RC069571-RcSEP2.1" cy:nodeId="1981">
    <graphics z="0.0" x="1139.5" y="4201.0">
      <att name="lockedVisualProperties" type="list" cy:type="List">
        <att name="NODE_FILL_COLOR" value="#33CC00" type="string" cy:type="String"/>
      </att>
    </graphics>
  </node>
  <node id="4301" label="RC070893" cy:nodeId="1983">
    <graphics z="0.0" x="1425.0" y="4300.0"/>
  </node>
  <node id="4300" label="RC068898" cy:nodeId="1986">
    <graphics z="0.0" x="1434.0" y="4013.0"/>
  </node>
  <node id="4299" label="RC062894" cy:nodeId="1988">
    <graphics z="0.0" x="1440.0" y="4179.0"/>
  </node>
  <node id="4298" label="RC062403" cy:nodeId="1991">
    <graphics z="0.0" x="1097.0" y="4101.0"/>
  </node>
  <node id="4297" label="RC060909" cy:nodeId="1995">
    <graphics z="0.0" x="1388.0" y="3960.0"/>
  </node>
  <node id="4296" label="RC060436" cy:nodeId="1997">
    <graphics z="0.0" x="1438.0" y="4144.0"/>
  </node>
  <node id="4295" label="RC059065" cy:nodeId="2000">
    <graphics z="0.0" x="1458.0" y="4051.0"/>
  </node>
  <node id="4294" label="RC058998" cy:nodeId="2002">
    <graphics z="0.0" x="1396.0" y="4271.0"/>
  </node>
  <node id="4293" label="RC055237" cy:nodeId="2005">
    <graphics z="0.0" x="1398.0" y="4332.0"/>
  </node>
  <node id="4292" label="RC053363" cy:nodeId="2008">
    <graphics z="0.0" x="1445.0" y="4215.0"/>
  </node>
  <node id="4291" label="RC041544" cy:nodeId="2011">
    <graphics z="0.0" x="1289.208984375" y="4361.842156204617"/>
  </node>
  <node id="4290" label="RC039754" cy:nodeId="2014">
    <graphics z="0.0" x="1363.0" y="4130.0"/>
  </node>
  <node id="4289" label="RC038912" cy:nodeId="2017">
    <graphics z="0.0" x="1386.0" y="4188.0"/>
  </node>
  <node id="4288" label="RC034760" cy:nodeId="2020">
    <graphics z="0.0" x="1328.0" y="3936.0"/>
  </node>
  <node id="4287" label="RC025433" cy:nodeId="2022">
    <graphics z="0.0" x="1337.0" y="4087.0"/>
  </node>
  <node id="4286" label="RC022706" cy:nodeId="2025">
    <graphics z="0.0" x="1408.0" y="4222.0"/>
  </node>
  <node id="4285" label="RC018044" cy:nodeId="2028">
    <graphics z="0.0" x="1438.0" y="4254.0"/>
  </node>
</graph>
