# Supplementary material for: MIKCC-type MADS-box genes in Rosa chinensis: the remarkable expansion of ABCDE model genes and their roles in floral organogenesis
Source: Hortic Res. 2018 May 1;5:25. doi: 10.1038/s41438-018-0031-4 (PMC5928068; doi:10.1038/s41438-018-0031-4)
Supplement: Supplementary file 14 — Supplementary File S14. The co-expression networks of MIKCC genes for Cytoscape visualization(ZIP 119 kb) [file 41438_2018_31_MOESM14_ESM.zip › CytoscapeSession-2017_09_05-17_25/tables/36-Figure+6.sif/SHARED_ATTRS-org.cytoscape.model.CyNode-36+shared+node.cytable]

CyCSV-Version	1
SUID	shared name
java.lang.Long	java.lang.String
36 shared node
62	RC001770
63	RC000216-RcAP3.3
65	RC003999
67	RC000382-RcPI4
69	RC053834
70	RC000470-RcAP3.2
72	RC029453
74	RC076474
75	RC001750-RcPI3
77	RC063391
79	RC061553
81	RC038020
83	RC018305
85	RC075532
86	RC001958-RcSEP2.1
88	RC074379
90	RC066557
92	RC066242
94	RC060777
96	RC036142
98	RC027623
100	RC011200
102	RC019585
103	RC004090-RcSOC1.1
105	RC016381
107	RC081218
108	RC008108-RcSEP3.1
110	RC077197
113	RC073856
115	RC071847
118	RC069904
120	RC061344
122	RC054076
124	RC052793
126	RC041052
128	RC035381
130	RC034305
132	RC083002
133	RC012828-RcAGL24.2
135	RC079362
137	RC074216
139	RC071488
141	RC070524
143	RC062980
145	RC059401
147	RC058444
149	RC057004
151	RC053655
153	RC051003
155	RC049665
157	RC047340
159	RC045221
161	RC043770
163	RC036901
165	RC033976
167	RC027951
169	RC016086
171	RC013432
173	RC011996
175	RC007466
177	RC003984
179	RC082951
180	RC013947-RcAGL42.2
182	RC082634
184	RC082018
186	RC077472
188	RC073067
190	RC071743
192	RC070719
194	RC070305
196	RC069962
198	RC068478
200	RC064876
202	RC064374
204	RC064150
206	RC063878
208	RC059482
210	RC058865
212	RC057571
214	RC052838
216	RC051914
218	RC051122
220	RC050559
222	RC050026
224	RC049877
226	RC047201
228	RC047011
230	RC046164
232	RC044232
234	RC043372
236	RC043323
238	RC037866
240	RC037090
242	RC036303
244	RC035404
246	RC034206
248	RC032986
250	RC032845
252	RC031723
254	RC031583
256	RC030308
258	RC029709
260	RC029037
262	RC028696
264	RC028655
266	RC028531
268	RC027089
270	RC026777
272	RC023320
274	RC022205
276	RC020882
278	RC020682
280	RC016454
282	RC014466
284	RC013953
286	RC013714
288	RC013675
290	RC012340
292	RC012177
294	RC011969
296	RC008665
298	RC008134
300	RC002368
302	RC002103
304	RC067830
305	RC014697-RcSOC1.4
307	RC044507
309	RC034422
311	RC031986
313	RC028302
315	RC000651
317	RC074614
318	RC019290-RcAGL24.1
320	RC061685
323	RC064111
325	RC019456-RcSOC1.1
327	RC047407
330	RC027759
333	RC021333
336	RC016637
339	RC008206
342	RC081393
345	RC025337-RcPI4
347	RC076075
350	RC036898
354	RC023567
358	RC015240
361	RC013814
363	RC041934
365	RC025470-RcSOC1.4
367	RC040450
369	RC037294
372	RC036283
375	RC008443
378	RC049313
381	RC029563-RcPI5
383	RC038758
389	RC018933
392	RC065542
395	RC037764-RcSOC1.1
397	RC039480
398	RC005318-RcSOC1.1
404	RC066927
405	RC040855-RcSEP4.1
407	RC054898
409	RC034630
411	RC045336
412	RC041338-RcAP3.2
414	RC039296
416	RC032803
418	RC029288
420	RC023423
423	RC007405
425	RC082684
426	RC042019-RcPI5
428	RC080235
431	RC079353
438	RC075097
445	RC074042
452	RC073080
459	RC072980
466	RC071846
473	RC071801
480	RC069358
487	RC064904
494	RC062603
501	RC062415
503	RC062341
509	RC060523
514	RC059762
521	RC056751
527	RC050747
534	RC048575
540	RC046985
547	RC045596
553	RC044858
560	RC044141
566	RC042226
573	RC041707
580	RC039866
587	RC038498
593	RC038476
595	RC037720
602	RC037106
608	RC032617
615	RC028921
621	RC026875
623	RC026414
630	RC026070
636	RC021246
643	RC020155
649	RC018966
652	RC018559
659	RC018507
666	RC014939
672	RC011981
677	RC008480
684	RC008195
691	RC007524
696	RC006782
703	RC005073
710	RC003054
717	RC081654
722	RC043958-RcSOC1.5
724	RC080414
730	RC070932
733	RC070133
738	RC059388
743	RC053269
746	RC039985
752	RC031592
760	RC030622
763	RC025704
766	RC022581
768	RC020580
771	RC019006
774	RC012434
782	RC008244
784	RC074228
785	RC057826-RcAGL19.3
787	RC065131
789	RC063705
791	RC062713
793	RC052867
795	RC039645
797	RC037091
799	RC036213
802	RC031364
804	RC030907
807	RC018593
809	RC014274
811	RC013880
813	RC013621
816	RC011363
818	RC081079
819	RC059345-RcAGL19.3
821	RC079807
823	RC076561
825	RC076050
827	RC075621
829	RC074278
831	RC073093
834	RC070419
836	RC066352
838	RC066315
843	RC065087
846	RC059485
848	RC058835
850	RC058377
852	RC053549
855	RC052434
857	RC051840
859	RC051052
861	RC047396
863	RC046990
865	RC046169
867	RC045602
869	RC044923
871	RC044142
873	RC042308
876	RC042089
878	RC041451
880	RC041309
882	RC041248
884	RC040275
886	RC031807
888	RC031291
891	RC030110
893	RC028276
896	RC028084
898	RC026210
900	RC025893
902	RC025387
904	RC024874
906	RC022777
908	RC022095
910	RC020688
912	RC020604
914	RC018826
916	RC018803
918	RC018717
920	RC017047
922	RC014630
925	RC012577
928	RC008093
931	RC005915
936	RC005023
938	RC003800
940	RC075806
942	RC061279-RcAGL24.2
944	RC074834
948	RC074695
950	RC072114
952	RC069122
954	RC046058
957	RC044774
960	RC039819
962	RC038081
964	RC037793
966	RC030752
968	RC029444
970	RC021210
972	RC020652
974	RC019563
977	RC014330
980	RC006665
982	RC080411
984	RC062163-RcAGL24.2
986	RC077523
989	RC076554
993	RC074988
998	RC073024
1003	RC069796
1007	RC068412
1011	RC067483
1015	RC067185
1019	RC067130
1022	RC055038
1025	RC050875
1030	RC048905
1034	RC048301
1038	RC042844
1042	RC041412
1045	RC040141
1049	RC036553
1053	RC034831
1057	RC032060
1060	RC029679
1064	RC027318
1067	RC027164
1072	RC024615
1075	RC023637
1079	RC021435
1083	RC019119
1087	RC017900
1093	RC017838
1097	RC006404
1102	RC081634
1107	RC062898-RcSOC1.1
1109	RC077792
1119	RC076243
1124	RC075356
1133	RC074300
1142	RC073914
1152	RC073173
1161	RC071855
1168	RC071587
1177	RC071001
1185	RC070353
1191	RC070257
1197	RC069950
1199	RC069855
1207	RC069449
1212	RC068202
1217	RC067726
1225	RC067308
1236	RC066746
1243	RC065707
1252	RC065639
1261	RC065419
1270	RC065057
1277	RC064211
1285	RC064191
1295	RC063836
1305	RC062790
1315	RC062706
1325	RC062494
1332	RC062386
1339	RC061999
1349	RC060947
1358	RC060424
1368	RC059896
1376	RC059222
1385	RC059057
1389	RC058560
1397	RC058328
1404	RC057400
1414	RC056910
1423	RC054405
1430	RC053722
1436	RC051557
1439	RC050622
1445	RC049084
1454	RC047901
1464	RC047631
1471	RC047170
1480	RC045647
1489	RC044122
1500	RC044086
1511	RC043897
1521	RC043880
1525	RC043536
1535	RC042457
1541	RC041560
1551	RC040200
1559	RC040193
1563	RC038221
1572	RC037619
1583	RC037515
1589	RC037061
1600	RC036418
1610	RC034706
1619	RC034101
1627	RC033797
1636	RC033467
1645	RC033465
1655	RC031994
1663	RC031984
1671	RC031301
1681	RC030975
1690	RC030882
1699	RC028131
1709	RC027753
1716	RC027301
1726	RC025985
1735	RC024727
1743	RC023740
1745	RC023677
1756	RC019688
1766	RC019564
1775	RC019516
1785	RC019431
1788	RC018820
1798	RC018471
1808	RC018412
1818	RC018233
1828	RC017113
1835	RC016414
1846	RC014793
1856	RC013067
1866	RC011860
1875	RC011520
1884	RC011493
1895	RC009973
1904	RC009347
1913	RC008632
1923	RC007657
1926	RC007196
1930	RC007051
1939	RC005695
1949	RC005059
1960	RC004689
1970	RC004516
1980	RC080118
1981	RC069571-RcSEP2.1
1983	RC070893
1986	RC068898
1988	RC062894
1991	RC062403
1995	RC060909
1997	RC060436
2000	RC059065
2002	RC058998
2005	RC055237
2008	RC053363
2011	RC041544
2014	RC039754
2017	RC038912
2020	RC034760
2022	RC025433
2025	RC022706
2028	RC018044
2031	RC015697
2034	RC012764
2036	RC010892
2039	RC081828
2042	RC074783-RcAP3.2
2044	RC078691
2048	RC077371
2052	RC075454
2056	RC075405
2062	RC074728
2066	RC072225
2070	RC071201
2075	RC067762
2078	RC053685
2082	RC050542
2087	RC049652
2091	RC046668
2094	RC046500
2098	RC041975
2102	RC037585
2107	RC037244
2111	RC037022
2115	RC036539
2118	RC035384
2122	RC033954
2126	RC032141
2128	RC031150
2132	RC028917
2138	RC023948
2143	RC023923
2147	RC022454
2151	RC020133
2155	RC020076
2159	RC019843
2165	RC018703
2169	RC016898
2174	RC015442
2178	RC015424
2182	RC015006
2186	RC014132
2190	RC014011
2194	RC010728
2198	RC005523
2202	RC079811
2206	RC079234-RcPI3
2208	RC079292
2213	RC077950
2220	RC077703
2225	RC072428
2228	RC071643
2231	RC069149
2234	RC067394
2239	RC066475
2244	RC063779
2252	RC062571
2258	RC061767
2264	RC061328
2267	RC060964
2269	RC058782
2272	RC058626
2278	RC057883
2282	RC056811
2288	RC054890
2294	RC054547
2300	RC054419
2306	RC052927
2312	RC051844
2318	RC050838
2322	RC049989
2327	RC048798
2330	RC048012
2335	RC046833
2340	RC042410
2342	RC042024
2345	RC040803
2348	RC040611
2351	RC039526
2354	RC039388
2357	RC038140
2361	RC037914
2369	RC034232
2372	RC030103
2374	RC030075
2379	RC029087
2385	RC021359
2387	RC017377
2390	RC016736
2396	RC015246
2402	RC014414
2408	RC013996
2411	RC013293
2417	RC013209
2420	RC012993
2423	RC010643
2426	RC007485
2432	RC006995
2438	RC005329
2444	RC001856
2450	RC069058
2458	RC036779
2460	RC011683
2466	RC021603
2468	RC067649
2470	RC083207
2474	RC077798
2476	RC077125
2478	RC070187
2480	RC069851
2482	RC058522
2484	RC029652
2486	RC025768
2488	RC024797
2490	RC012149
2492	RC081831
2497	RC081534
2502	RC079413
2506	RC077372
2510	RC076841
2515	RC067223
2521	RC054543
2526	RC051333
2530	RC047518
2533	RC044304
2536	RC043746
2541	RC042692
2545	RC041565
2550	RC038734
2553	RC036073
2559	RC026079
2563	RC025798
2568	RC024203
2572	RC022595
2576	RC015854
2580	RC008405
2585	RC007896
2590	RC006690
2594	RC005895
2599	RC004978
2603	RC038285
2608	RC008484
2612	RC073824
2618	RC073760
2621	RC073151
2631	RC070052
2639	RC060910
2648	RC060839
2651	RC057097
2660	RC050582
2663	RC046693
2672	RC044496
2681	RC041663
2690	RC041471
2698	RC039187
2702	RC037291
2707	RC037049
2711	RC036460
2719	RC031903
2727	RC030819
2734	RC023543
2743	RC022997
2753	RC022330
2757	RC020810
2766	RC020005
2775	RC014863
2783	RC010721
2792	RC009610
2801	RC006916
2810	RC006848
2818	RC006476
2827	RC005543
2835	RC005095
2844	RC003823
2854	RC002457
2863	RC000564
2872	RC062453
2881	RC044272
2889	RC032464
2892	RC031293
2894	RC026892
2896	RC020834
2906	RC018610
2915	RC017842
2917	RC017749
2919	RC015696
2928	RC005444
2931	RC065488
2933	RC040000
2936	RC048962
2942	RC043572
2949	RC029613
2956	RC024458
2963	RC020382
2969	RC009839
2976	RC054232
2980	RC081087
2985	RC081029
2988	RC075882
2991	RC075603
2993	RC073286
2998	RC068611
3004	RC066665
3009	RC062053
3011	RC055641
3015	RC054805
3019	RC054676
3023	RC054305
3029	RC051277
3031	RC050708
3035	RC047830
3037	RC047717
3040	RC046903
3042	RC040848
3045	RC036053
3051	RC035646
3053	RC035528
3056	RC034278
3058	RC031048
3061	RC030357
3063	RC028781
3066	RC027733
3071	RC027260
3076	RC023612
3078	RC021931
3080	RC021821
3082	RC021060
3084	RC014815
3088	RC013535
3090	RC012196
3095	RC011887
3100	RC011622
3103	RC005966
3105	RC004656
3107	RC004281
3111	RC003345
3115	RC002479
3119	RC001147
3121	RC001119
3123	RC081621
3125	RC078041
3127	RC077685
3129	RC076423
3131	RC074621
3133	RC074206
3135	RC073946
3137	RC073516
3139	RC070151
3141	RC067855
3143	RC066793
3145	RC063215
3148	RC062151
3150	RC060137
3152	RC058161
3154	RC054443
3156	RC053087
3158	RC051413
3160	RC049373
3162	RC047123
3164	RC046479
3166	RC046457
3168	RC046337
3171	RC043456
3173	RC038104
3175	RC033753
3178	RC031724
3180	RC031379
3183	RC029794
3186	RC025479
3188	RC025371
3190	RC024567
3192	RC024302
3194	RC024255
3196	RC023505
3198	RC022053
3202	RC019544
3204	RC019268
3210	RC013942
3212	RC013586
3214	RC013494
3216	RC013210
3218	RC010734
3220	RC010264
3222	RC007946
3224	RC007668
3226	RC005964
3228	RC005726
3230	RC005614
3233	RC005055
3235	RC004362
3237	RC002289
3239	RC000864
3242	RC065501
3245	RC064854
3247	RC060006
3249	RC057049
3251	RC054508
3253	RC050976
3256	RC031606
3259	RC004928
3264	RC082434
3266	RC082142
3268	RC080438
3270	RC080158
3272	RC076452
3274	RC076436
3277	RC075630
3279	RC074970
3282	RC074000
3284	RC068118
3288	RC063807
3290	RC063538
3292	RC059380
3296	RC047616
3298	RC046351
3300	RC045445
3302	RC044251
3304	RC042567
3306	RC041527
3308	RC040015
3310	RC039837
3312	RC036833
3314	RC032594
3316	RC032559
3320	RC027157
3322	RC026409
3324	RC026244
3328	RC020342
3330	RC019018
3332	RC018284
3334	RC016079
3336	RC013571
3338	RC011862
3342	RC006559
3344	RC006029
3346	RC004133
3348	RC003976
3350	RC003751
3352	RC002870
3354	RC000235
3363	RC065017
3366	RC064821
3370	RC054971
3373	RC048399
3375	RC048247
3378	RC044963
3380	RC041656
3384	RC038479
3386	RC036520
3389	RC029498
3394	RC024952
3396	RC019902
3400	RC013555
3403	RC008166
3407	RC000225
3412	RC077313
3420	RC065504
3426	RC063813
3450	RC011202
3486	RC071991
3490	RC064559
3493	RC060089
3500	RC051120
3532	RC000593
3540	RC017762
3550	RC044568
3558	RC000799
3597	RC005930
3643	RC059085
3645	RC044954
3647	RC015267
3649	RC006621
3651	RC004649
3653	RC003927
3655	RC002984
3667	RC016726
3690	RC063851
3698	RC049383
3701	RC046851
3720	RC021590
3724	RC019445
3729	RC015064
3743	RC002639
3746	RC001263
3816	RC063568
3818	RC061794
3821	RC059706
3823	RC054191
3825	RC052172
3827	RC049421
3831	RC038865
3834	RC034627
3836	RC031926
3839	RC024323
3843	RC019415
3848	RC014649
3850	RC013528
3852	RC013085
3856	RC009691
3860	RC005766
3862	RC003361
3864	RC003308
3867	RC002220
3869	RC002107
3871	RC000820
