# Supplementary material for: MIKCC-type MADS-box genes in Rosa chinensis: the remarkable expansion of ABCDE model genes and their roles in floral organogenesis
Source: Hortic Res. 2018 May 1;5:25. doi: 10.1038/s41438-018-0031-4 (PMC5928068; doi:10.1038/s41438-018-0031-4)
Supplement: Supplementary file 14 — Supplementary File S14. The co-expression networks of MIKCC genes for Cytoscape visualization(ZIP 119 kb) [file 41438_2018_31_MOESM14_ESM.zip › CytoscapeSession-2017_09_05-17_25/tables/52-Figure+6.sif/LOCAL_ATTRS-org.cytoscape.model.CyNode-Figure+6.sif+default+node.cytable]

CyCSV-Version	1
SUID	name	selected
java.lang.Long	java.lang.String	java.lang.Boolean
Figure 6.sif default node
62	RC001770	false
63	RC000216-RcAP3.3	false
65	RC003999	false
67	RC000382-RcPI4	false
69	RC053834	false
70	RC000470-RcAP3.2	false
72	RC029453	false
74	RC076474	false
75	RC001750-RcPI3	false
77	RC063391	false
79	RC061553	false
81	RC038020	false
83	RC018305	false
85	RC075532	false
86	RC001958-RcSEP2.1	false
88	RC074379	false
90	RC066557	false
92	RC066242	false
94	RC060777	false
96	RC036142	false
98	RC027623	false
100	RC011200	false
102	RC019585	false
103	RC004090-RcSOC1.1	false
105	RC016381	false
107	RC081218	false
108	RC008108-RcSEP3.1	false
110	RC077197	false
113	RC073856	false
115	RC071847	false
118	RC069904	false
120	RC061344	false
122	RC054076	false
124	RC052793	false
126	RC041052	false
128	RC035381	false
130	RC034305	false
132	RC083002	false
133	RC012828-RcAGL24.2	false
135	RC079362	false
137	RC074216	false
139	RC071488	false
141	RC070524	false
143	RC062980	false
145	RC059401	false
147	RC058444	false
149	RC057004	false
151	RC053655	false
153	RC051003	false
155	RC049665	false
157	RC047340	false
159	RC045221	false
161	RC043770	false
163	RC036901	false
165	RC033976	false
167	RC027951	false
169	RC016086	false
171	RC013432	false
173	RC011996	false
175	RC007466	false
177	RC003984	false
179	RC082951	false
180	RC013947-RcAGL42.2	false
182	RC082634	false
184	RC082018	false
186	RC077472	false
188	RC073067	false
190	RC071743	false
192	RC070719	false
194	RC070305	false
196	RC069962	false
198	RC068478	false
200	RC064876	false
202	RC064374	false
204	RC064150	false
206	RC063878	false
208	RC059482	false
210	RC058865	false
212	RC057571	false
214	RC052838	false
216	RC051914	false
218	RC051122	false
220	RC050559	false
222	RC050026	false
224	RC049877	false
226	RC047201	false
228	RC047011	false
230	RC046164	false
232	RC044232	false
234	RC043372	false
236	RC043323	false
238	RC037866	false
240	RC037090	false
242	RC036303	false
244	RC035404	false
246	RC034206	false
248	RC032986	false
250	RC032845	false
252	RC031723	false
254	RC031583	false
256	RC030308	false
258	RC029709	false
260	RC029037	false
262	RC028696	false
264	RC028655	false
266	RC028531	false
268	RC027089	false
270	RC026777	false
272	RC023320	false
274	RC022205	false
276	RC020882	false
278	RC020682	false
280	RC016454	false
282	RC014466	false
284	RC013953	false
286	RC013714	false
288	RC013675	false
290	RC012340	false
292	RC012177	false
294	RC011969	false
296	RC008665	false
298	RC008134	false
300	RC002368	false
302	RC002103	false
304	RC067830	false
305	RC014697-RcSOC1.4	false
307	RC044507	false
309	RC034422	false
311	RC031986	false
313	RC028302	false
315	RC000651	false
317	RC074614	false
318	RC019290-RcAGL24.1	false
320	RC061685	false
323	RC064111	false
325	RC019456-RcSOC1.1	false
327	RC047407	false
330	RC027759	false
333	RC021333	false
336	RC016637	false
339	RC008206	false
342	RC081393	false
345	RC025337-RcPI4	false
347	RC076075	false
350	RC036898	false
354	RC023567	false
358	RC015240	false
361	RC013814	false
363	RC041934	false
365	RC025470-RcSOC1.4	false
367	RC040450	false
369	RC037294	false
372	RC036283	false
375	RC008443	false
378	RC049313	false
381	RC029563-RcPI5	false
383	RC038758	false
389	RC018933	false
392	RC065542	false
395	RC037764-RcSOC1.1	false
397	RC039480	false
398	RC005318-RcSOC1.1	false
404	RC066927	false
405	RC040855-RcSEP4.1	false
407	RC054898	false
409	RC034630	false
411	RC045336	false
412	RC041338-RcAP3.2	false
414	RC039296	false
416	RC032803	false
418	RC029288	false
420	RC023423	false
423	RC007405	false
425	RC082684	false
426	RC042019-RcPI5	false
428	RC080235	false
431	RC079353	false
438	RC075097	false
445	RC074042	false
452	RC073080	false
459	RC072980	false
466	RC071846	false
473	RC071801	false
480	RC069358	false
487	RC064904	false
494	RC062603	false
501	RC062415	false
503	RC062341	false
509	RC060523	false
514	RC059762	false
521	RC056751	false
527	RC050747	false
534	RC048575	false
540	RC046985	false
547	RC045596	false
553	RC044858	false
560	RC044141	false
566	RC042226	false
573	RC041707	false
580	RC039866	false
587	RC038498	false
593	RC038476	false
595	RC037720	false
602	RC037106	false
608	RC032617	false
615	RC028921	false
621	RC026875	false
623	RC026414	false
630	RC026070	false
636	RC021246	false
643	RC020155	false
649	RC018966	false
652	RC018559	false
659	RC018507	false
666	RC014939	false
672	RC011981	false
677	RC008480	false
684	RC008195	false
691	RC007524	false
696	RC006782	false
703	RC005073	false
710	RC003054	false
717	RC081654	false
722	RC043958-RcSOC1.5	false
724	RC080414	false
730	RC070932	false
733	RC070133	false
738	RC059388	false
743	RC053269	false
746	RC039985	false
752	RC031592	false
760	RC030622	false
763	RC025704	false
766	RC022581	false
768	RC020580	false
771	RC019006	false
774	RC012434	false
782	RC008244	false
784	RC074228	false
785	RC057826-RcAGL19.3	false
787	RC065131	false
789	RC063705	false
791	RC062713	false
793	RC052867	false
795	RC039645	false
797	RC037091	false
799	RC036213	false
802	RC031364	false
804	RC030907	false
807	RC018593	false
809	RC014274	false
811	RC013880	false
813	RC013621	false
816	RC011363	false
818	RC081079	false
819	RC059345-RcAGL19.3	false
821	RC079807	false
823	RC076561	false
825	RC076050	false
827	RC075621	false
829	RC074278	false
831	RC073093	false
834	RC070419	false
836	RC066352	false
838	RC066315	false
843	RC065087	false
846	RC059485	false
848	RC058835	false
850	RC058377	false
852	RC053549	false
855	RC052434	false
857	RC051840	false
859	RC051052	false
861	RC047396	false
863	RC046990	false
865	RC046169	false
867	RC045602	false
869	RC044923	false
871	RC044142	false
873	RC042308	false
876	RC042089	false
878	RC041451	false
880	RC041309	false
882	RC041248	false
884	RC040275	false
886	RC031807	false
888	RC031291	false
891	RC030110	false
893	RC028276	false
896	RC028084	false
898	RC026210	false
900	RC025893	false
902	RC025387	false
904	RC024874	false
906	RC022777	false
908	RC022095	false
910	RC020688	false
912	RC020604	false
914	RC018826	false
916	RC018803	false
918	RC018717	false
920	RC017047	false
922	RC014630	false
925	RC012577	false
928	RC008093	false
931	RC005915	false
936	RC005023	false
938	RC003800	false
940	RC075806	false
942	RC061279-RcAGL24.2	false
944	RC074834	false
948	RC074695	false
950	RC072114	false
952	RC069122	false
954	RC046058	false
957	RC044774	false
960	RC039819	false
962	RC038081	false
964	RC037793	false
966	RC030752	false
968	RC029444	false
970	RC021210	false
972	RC020652	false
974	RC019563	false
977	RC014330	false
980	RC006665	false
982	RC080411	false
984	RC062163-RcAGL24.2	false
986	RC077523	false
989	RC076554	false
993	RC074988	false
998	RC073024	false
1003	RC069796	false
1007	RC068412	false
1011	RC067483	false
1015	RC067185	false
1019	RC067130	false
1022	RC055038	false
1025	RC050875	false
1030	RC048905	false
1034	RC048301	false
1038	RC042844	false
1042	RC041412	false
1045	RC040141	false
1049	RC036553	false
1053	RC034831	false
1057	RC032060	false
1060	RC029679	false
1064	RC027318	false
1067	RC027164	false
1072	RC024615	false
1075	RC023637	false
1079	RC021435	false
1083	RC019119	false
1087	RC017900	false
1093	RC017838	false
1097	RC006404	false
1102	RC081634	false
1107	RC062898-RcSOC1.1	false
1109	RC077792	false
1119	RC076243	false
1124	RC075356	false
1133	RC074300	false
1142	RC073914	false
1152	RC073173	false
1161	RC071855	false
1168	RC071587	false
1177	RC071001	false
1185	RC070353	false
1191	RC070257	false
1197	RC069950	false
1199	RC069855	false
1207	RC069449	false
1212	RC068202	false
1217	RC067726	false
1225	RC067308	false
1236	RC066746	false
1243	RC065707	false
1252	RC065639	false
1261	RC065419	false
1270	RC065057	false
1277	RC064211	false
1285	RC064191	false
1295	RC063836	false
1305	RC062790	false
1315	RC062706	false
1325	RC062494	false
1332	RC062386	false
1339	RC061999	false
1349	RC060947	false
1358	RC060424	false
1368	RC059896	false
1376	RC059222	false
1385	RC059057	false
1389	RC058560	false
1397	RC058328	false
1404	RC057400	false
1414	RC056910	false
1423	RC054405	false
1430	RC053722	false
1436	RC051557	false
1439	RC050622	false
1445	RC049084	false
1454	RC047901	false
1464	RC047631	false
1471	RC047170	false
1480	RC045647	false
1489	RC044122	false
1500	RC044086	false
1511	RC043897	false
1521	RC043880	false
1525	RC043536	false
1535	RC042457	false
1541	RC041560	false
1551	RC040200	false
1559	RC040193	false
1563	RC038221	false
1572	RC037619	false
1583	RC037515	false
1589	RC037061	false
1600	RC036418	false
1610	RC034706	false
1619	RC034101	false
1627	RC033797	false
1636	RC033467	false
1645	RC033465	false
1655	RC031994	false
1663	RC031984	false
1671	RC031301	false
1681	RC030975	false
1690	RC030882	false
1699	RC028131	false
1709	RC027753	false
1716	RC027301	false
1726	RC025985	false
1735	RC024727	false
1743	RC023740	false
1745	RC023677	false
1756	RC019688	false
1766	RC019564	false
1775	RC019516	false
1785	RC019431	false
1788	RC018820	false
1798	RC018471	false
1808	RC018412	false
1818	RC018233	false
1828	RC017113	false
1835	RC016414	false
1846	RC014793	false
1856	RC013067	false
1866	RC011860	false
1875	RC011520	false
1884	RC011493	false
1895	RC009973	false
1904	RC009347	false
1913	RC008632	false
1923	RC007657	false
1926	RC007196	false
1930	RC007051	false
1939	RC005695	false
1949	RC005059	false
1960	RC004689	false
1970	RC004516	false
1980	RC080118	false
1981	RC069571-RcSEP2.1	false
1983	RC070893	false
1986	RC068898	false
1988	RC062894	false
1991	RC062403	false
1995	RC060909	false
1997	RC060436	false
2000	RC059065	false
2002	RC058998	false
2005	RC055237	false
2008	RC053363	false
2011	RC041544	false
2014	RC039754	false
2017	RC038912	false
2020	RC034760	false
2022	RC025433	false
2025	RC022706	false
2028	RC018044	false
2031	RC015697	false
2034	RC012764	false
2036	RC010892	false
2039	RC081828	false
2042	RC074783-RcAP3.2	false
2044	RC078691	false
2048	RC077371	false
2052	RC075454	false
2056	RC075405	false
2062	RC074728	false
2066	RC072225	false
2070	RC071201	false
2075	RC067762	false
2078	RC053685	false
2082	RC050542	false
2087	RC049652	false
2091	RC046668	false
2094	RC046500	false
2098	RC041975	false
2102	RC037585	false
2107	RC037244	false
2111	RC037022	false
2115	RC036539	false
2118	RC035384	false
2122	RC033954	false
2126	RC032141	false
2128	RC031150	false
2132	RC028917	false
2138	RC023948	false
2143	RC023923	false
2147	RC022454	false
2151	RC020133	false
2155	RC020076	false
2159	RC019843	false
2165	RC018703	false
2169	RC016898	false
2174	RC015442	false
2178	RC015424	false
2182	RC015006	false
2186	RC014132	false
2190	RC014011	false
2194	RC010728	false
2198	RC005523	false
2202	RC079811	false
2206	RC079234-RcPI3	false
2208	RC079292	false
2213	RC077950	false
2220	RC077703	false
2225	RC072428	false
2228	RC071643	false
2231	RC069149	false
2234	RC067394	false
2239	RC066475	false
2244	RC063779	false
2252	RC062571	false
2258	RC061767	false
2264	RC061328	false
2267	RC060964	false
2269	RC058782	false
2272	RC058626	false
2278	RC057883	false
2282	RC056811	false
2288	RC054890	false
2294	RC054547	false
2300	RC054419	false
2306	RC052927	false
2312	RC051844	false
2318	RC050838	false
2322	RC049989	false
2327	RC048798	false
2330	RC048012	false
2335	RC046833	false
2340	RC042410	false
2342	RC042024	false
2345	RC040803	false
2348	RC040611	false
2351	RC039526	false
2354	RC039388	false
2357	RC038140	false
2361	RC037914	false
2369	RC034232	false
2372	RC030103	false
2374	RC030075	false
2379	RC029087	false
2385	RC021359	false
2387	RC017377	false
2390	RC016736	false
2396	RC015246	false
2402	RC014414	false
2408	RC013996	false
2411	RC013293	false
2417	RC013209	false
2420	RC012993	false
2423	RC010643	false
2426	RC007485	false
2432	RC006995	false
2438	RC005329	false
2444	RC001856	false
2450	RC069058	false
2458	RC036779	false
2460	RC011683	false
2466	RC021603	false
2468	RC067649	false
2470	RC083207	false
2474	RC077798	false
2476	RC077125	false
2478	RC070187	false
2480	RC069851	false
2482	RC058522	false
2484	RC029652	false
2486	RC025768	false
2488	RC024797	false
2490	RC012149	false
2492	RC081831	false
2497	RC081534	false
2502	RC079413	false
2506	RC077372	false
2510	RC076841	false
2515	RC067223	false
2521	RC054543	false
2526	RC051333	false
2530	RC047518	false
2533	RC044304	false
2536	RC043746	false
2541	RC042692	false
2545	RC041565	false
2550	RC038734	false
2553	RC036073	false
2559	RC026079	false
2563	RC025798	false
2568	RC024203	false
2572	RC022595	false
2576	RC015854	false
2580	RC008405	false
2585	RC007896	false
2590	RC006690	false
2594	RC005895	false
2599	RC004978	false
2603	RC038285	false
2608	RC008484	false
2612	RC073824	false
2618	RC073760	false
2621	RC073151	false
2631	RC070052	false
2639	RC060910	false
2648	RC060839	false
2651	RC057097	false
2660	RC050582	false
2663	RC046693	false
2672	RC044496	false
2681	RC041663	false
2690	RC041471	false
2698	RC039187	false
2702	RC037291	false
2707	RC037049	false
2711	RC036460	false
2719	RC031903	false
2727	RC030819	false
2734	RC023543	false
2743	RC022997	false
2753	RC022330	false
2757	RC020810	false
2766	RC020005	false
2775	RC014863	false
2783	RC010721	false
2792	RC009610	false
2801	RC006916	false
2810	RC006848	false
2818	RC006476	false
2827	RC005543	false
2835	RC005095	false
2844	RC003823	false
2854	RC002457	false
2863	RC000564	false
2872	RC062453	false
2881	RC044272	false
2889	RC032464	false
2892	RC031293	false
2894	RC026892	false
2896	RC020834	false
2906	RC018610	false
2915	RC017842	false
2917	RC017749	false
2919	RC015696	false
2928	RC005444	false
2931	RC065488	false
2933	RC040000	false
2936	RC048962	false
2942	RC043572	false
2949	RC029613	false
2956	RC024458	false
2963	RC020382	false
2969	RC009839	false
2976	RC054232	false
2980	RC081087	false
2985	RC081029	false
2988	RC075882	false
2991	RC075603	false
2993	RC073286	false
2998	RC068611	false
3004	RC066665	false
3009	RC062053	false
3011	RC055641	false
3015	RC054805	false
3019	RC054676	false
3023	RC054305	false
3029	RC051277	false
3031	RC050708	false
3035	RC047830	false
3037	RC047717	false
3040	RC046903	false
3042	RC040848	false
3045	RC036053	false
3051	RC035646	false
3053	RC035528	false
3056	RC034278	false
3058	RC031048	false
3061	RC030357	false
3063	RC028781	false
3066	RC027733	false
3071	RC027260	false
3076	RC023612	false
3078	RC021931	false
3080	RC021821	false
3082	RC021060	false
3084	RC014815	false
3088	RC013535	false
3090	RC012196	false
3095	RC011887	false
3100	RC011622	false
3103	RC005966	false
3105	RC004656	false
3107	RC004281	false
3111	RC003345	false
3115	RC002479	false
3119	RC001147	false
3121	RC001119	false
3123	RC081621	false
3125	RC078041	false
3127	RC077685	false
3129	RC076423	false
3131	RC074621	false
3133	RC074206	false
3135	RC073946	false
3137	RC073516	false
3139	RC070151	false
3141	RC067855	false
3143	RC066793	false
3145	RC063215	false
3148	RC062151	false
3150	RC060137	false
3152	RC058161	false
3154	RC054443	false
3156	RC053087	false
3158	RC051413	false
3160	RC049373	false
3162	RC047123	false
3164	RC046479	false
3166	RC046457	false
3168	RC046337	false
3171	RC043456	false
3173	RC038104	false
3175	RC033753	false
3178	RC031724	false
3180	RC031379	false
3183	RC029794	false
3186	RC025479	false
3188	RC025371	false
3190	RC024567	false
3192	RC024302	false
3194	RC024255	false
3196	RC023505	false
3198	RC022053	false
3202	RC019544	false
3204	RC019268	false
3210	RC013942	false
3212	RC013586	false
3214	RC013494	false
3216	RC013210	false
3218	RC010734	false
3220	RC010264	false
3222	RC007946	false
3224	RC007668	false
3226	RC005964	false
3228	RC005726	false
3230	RC005614	false
3233	RC005055	false
3235	RC004362	false
3237	RC002289	false
3239	RC000864	false
3242	RC065501	false
3245	RC064854	false
3247	RC060006	false
3249	RC057049	false
3251	RC054508	false
3253	RC050976	false
3256	RC031606	false
3259	RC004928	false
3264	RC082434	false
3266	RC082142	false
3268	RC080438	false
3270	RC080158	false
3272	RC076452	false
3274	RC076436	false
3277	RC075630	false
3279	RC074970	false
3282	RC074000	false
3284	RC068118	false
3288	RC063807	false
3290	RC063538	false
3292	RC059380	false
3296	RC047616	false
3298	RC046351	false
3300	RC045445	false
3302	RC044251	false
3304	RC042567	false
3306	RC041527	false
3308	RC040015	false
3310	RC039837	false
3312	RC036833	false
3314	RC032594	false
3316	RC032559	false
3320	RC027157	false
3322	RC026409	false
3324	RC026244	false
3328	RC020342	false
3330	RC019018	false
3332	RC018284	false
3334	RC016079	false
3336	RC013571	false
3338	RC011862	false
3342	RC006559	false
3344	RC006029	false
3346	RC004133	false
3348	RC003976	false
3350	RC003751	false
3352	RC002870	false
3354	RC000235	false
3363	RC065017	false
3366	RC064821	false
3370	RC054971	false
3373	RC048399	false
3375	RC048247	false
3378	RC044963	false
3380	RC041656	false
3384	RC038479	false
3386	RC036520	false
3389	RC029498	false
3394	RC024952	false
3396	RC019902	false
3400	RC013555	false
3403	RC008166	false
3407	RC000225	false
3412	RC077313	false
3420	RC065504	false
3426	RC063813	false
3450	RC011202	false
3486	RC071991	false
3490	RC064559	false
3493	RC060089	false
3500	RC051120	false
3532	RC000593	false
3540	RC017762	false
3550	RC044568	false
3558	RC000799	false
3597	RC005930	false
3643	RC059085	false
3645	RC044954	false
3647	RC015267	false
3649	RC006621	false
3651	RC004649	false
3653	RC003927	false
3655	RC002984	false
3667	RC016726	false
3690	RC063851	false
3698	RC049383	false
3701	RC046851	false
3720	RC021590	false
3724	RC019445	false
3729	RC015064	false
3743	RC002639	false
3746	RC001263	false
3816	RC063568	false
3818	RC061794	false
3821	RC059706	false
3823	RC054191	false
3825	RC052172	false
3827	RC049421	false
3831	RC038865	false
3834	RC034627	false
3836	RC031926	false
3839	RC024323	false
3843	RC019415	false
3848	RC014649	false
3850	RC013528	false
3852	RC013085	false
3856	RC009691	false
3860	RC005766	false
3862	RC003361	false
3864	RC003308	false
3867	RC002220	false
3869	RC002107	false
3871	RC000820	false
