# Supplementary material for: MIKCC-type MADS-box genes in Rosa chinensis: the remarkable expansion of ABCDE model genes and their roles in floral organogenesis
Source: Hortic Res. 2018 May 1;5:25. doi: 10.1038/s41438-018-0031-4 (PMC5928068; doi:10.1038/s41438-018-0031-4)
Supplement: Supplementary file 14 — Supplementary File S14. The co-expression networks of MIKCC genes for Cytoscape visualization(ZIP 119 kb) [file 41438_2018_31_MOESM14_ESM.zip › CytoscapeSession-2017_09_05-17_25/tables/52-Figure+6.sif/LOCAL_ATTRS-org.cytoscape.model.CyEdge-Figure+6.sif+default+edge.cytable]

CyCSV-Version	1
SUID	interaction	name	selected
java.lang.Long	java.lang.String	java.lang.String	java.lang.Boolean
Figure 6.sif default edge
64	CO	RC001770 (CO) RC000216-RcAP3.3	false
66	CO	RC003999 (CO) RC000216-RcAP3.3	false
68	CO	RC003999 (CO) RC000382-RcPI4	false
71	CO	RC053834 (CO) RC000470-RcAP3.2	false
73	CO	RC029453 (CO) RC000470-RcAP3.2	false
76	CO	RC076474 (CO) RC001750-RcPI3	false
78	CO	RC063391 (CO) RC001750-RcPI3	false
80	CO	RC061553 (CO) RC001750-RcPI3	false
82	CO	RC038020 (CO) RC001750-RcPI3	false
84	CO	RC018305 (CO) RC001750-RcPI3	false
87	CO	RC075532 (CO) RC001958-RcSEP2.1	false
89	CO	RC074379 (CO) RC001958-RcSEP2.1	false
91	CO	RC066557 (CO) RC001958-RcSEP2.1	false
93	CO	RC066242 (CO) RC001958-RcSEP2.1	false
95	CO	RC060777 (CO) RC001958-RcSEP2.1	false
97	CO	RC036142 (CO) RC001958-RcSEP2.1	false
99	CO	RC027623 (CO) RC001958-RcSEP2.1	false
101	CO	RC011200 (CO) RC001958-RcSEP2.1	false
104	CO	RC019585 (CO) RC004090-RcSOC1.1	false
106	CO	RC016381 (CO) RC004090-RcSOC1.1	false
109	CO	RC081218 (CO) RC008108-RcSEP3.1	false
111	CO	RC077197 (CO) RC000216-RcAP3.3	false
112	CO	RC077197 (CO) RC008108-RcSEP3.1	false
114	CO	RC073856 (CO) RC008108-RcSEP3.1	false
116	CO	RC071847 (CO) RC000216-RcAP3.3	false
117	CO	RC071847 (CO) RC008108-RcSEP3.1	false
119	CO	RC069904 (CO) RC008108-RcSEP3.1	false
121	CO	RC061344 (CO) RC008108-RcSEP3.1	false
123	CO	RC054076 (CO) RC008108-RcSEP3.1	false
125	CO	RC052793 (CO) RC008108-RcSEP3.1	false
127	CO	RC041052 (CO) RC008108-RcSEP3.1	false
129	CO	RC035381 (CO) RC008108-RcSEP3.1	false
131	CO	RC034305 (CO) RC008108-RcSEP3.1	false
134	CO	RC083002 (CO) RC012828-RcAGL24.2	false
136	CO	RC079362 (CO) RC012828-RcAGL24.2	false
138	CO	RC074216 (CO) RC012828-RcAGL24.2	false
140	CO	RC071488 (CO) RC012828-RcAGL24.2	false
142	CO	RC070524 (CO) RC012828-RcAGL24.2	false
144	CO	RC062980 (CO) RC012828-RcAGL24.2	false
146	CO	RC059401 (CO) RC012828-RcAGL24.2	false
148	CO	RC058444 (CO) RC012828-RcAGL24.2	false
150	CO	RC057004 (CO) RC012828-RcAGL24.2	false
152	CO	RC053655 (CO) RC012828-RcAGL24.2	false
154	CO	RC051003 (CO) RC012828-RcAGL24.2	false
156	CO	RC049665 (CO) RC012828-RcAGL24.2	false
158	CO	RC047340 (CO) RC012828-RcAGL24.2	false
160	CO	RC045221 (CO) RC012828-RcAGL24.2	false
162	CO	RC043770 (CO) RC012828-RcAGL24.2	false
164	CO	RC036901 (CO) RC012828-RcAGL24.2	false
166	CO	RC033976 (CO) RC012828-RcAGL24.2	false
168	CO	RC027951 (CO) RC012828-RcAGL24.2	false
170	CO	RC016086 (CO) RC012828-RcAGL24.2	false
172	CO	RC013432 (CO) RC012828-RcAGL24.2	false
174	CO	RC011996 (CO) RC012828-RcAGL24.2	false
176	CO	RC007466 (CO) RC012828-RcAGL24.2	false
178	CO	RC003984 (CO) RC012828-RcAGL24.2	false
181	CO	RC082951 (CO) RC013947-RcAGL42.2	false
183	CO	RC082634 (CO) RC013947-RcAGL42.2	false
185	CO	RC082018 (CO) RC013947-RcAGL42.2	false
187	CO	RC077472 (CO) RC013947-RcAGL42.2	false
189	CO	RC073067 (CO) RC013947-RcAGL42.2	false
191	CO	RC071743 (CO) RC013947-RcAGL42.2	false
193	CO	RC070719 (CO) RC013947-RcAGL42.2	false
195	CO	RC070305 (CO) RC013947-RcAGL42.2	false
197	CO	RC069962 (CO) RC013947-RcAGL42.2	false
199	CO	RC068478 (CO) RC013947-RcAGL42.2	false
201	CO	RC064876 (CO) RC013947-RcAGL42.2	false
203	CO	RC064374 (CO) RC013947-RcAGL42.2	false
205	CO	RC064150 (CO) RC013947-RcAGL42.2	false
207	CO	RC063878 (CO) RC013947-RcAGL42.2	false
209	CO	RC059482 (CO) RC013947-RcAGL42.2	false
211	CO	RC058865 (CO) RC013947-RcAGL42.2	false
213	CO	RC057571 (CO) RC013947-RcAGL42.2	false
215	CO	RC052838 (CO) RC013947-RcAGL42.2	false
217	CO	RC051914 (CO) RC013947-RcAGL42.2	false
219	CO	RC051122 (CO) RC013947-RcAGL42.2	false
221	CO	RC050559 (CO) RC013947-RcAGL42.2	false
223	CO	RC050026 (CO) RC013947-RcAGL42.2	false
225	CO	RC049877 (CO) RC013947-RcAGL42.2	false
227	CO	RC047201 (CO) RC013947-RcAGL42.2	false
229	CO	RC047011 (CO) RC013947-RcAGL42.2	false
231	CO	RC046164 (CO) RC013947-RcAGL42.2	false
233	CO	RC044232 (CO) RC013947-RcAGL42.2	false
235	CO	RC043372 (CO) RC013947-RcAGL42.2	false
237	CO	RC043323 (CO) RC013947-RcAGL42.2	false
239	CO	RC037866 (CO) RC013947-RcAGL42.2	false
241	CO	RC037090 (CO) RC013947-RcAGL42.2	false
243	CO	RC036303 (CO) RC013947-RcAGL42.2	false
245	CO	RC035404 (CO) RC013947-RcAGL42.2	false
247	CO	RC034206 (CO) RC013947-RcAGL42.2	false
249	CO	RC032986 (CO) RC013947-RcAGL42.2	false
251	CO	RC032845 (CO) RC013947-RcAGL42.2	false
253	CO	RC031723 (CO) RC013947-RcAGL42.2	false
255	CO	RC031583 (CO) RC013947-RcAGL42.2	false
257	CO	RC030308 (CO) RC013947-RcAGL42.2	false
259	CO	RC029709 (CO) RC013947-RcAGL42.2	false
261	CO	RC029037 (CO) RC013947-RcAGL42.2	false
263	CO	RC028696 (CO) RC013947-RcAGL42.2	false
265	CO	RC028655 (CO) RC013947-RcAGL42.2	false
267	CO	RC028531 (CO) RC013947-RcAGL42.2	false
269	CO	RC027089 (CO) RC013947-RcAGL42.2	false
271	CO	RC026777 (CO) RC013947-RcAGL42.2	false
273	CO	RC023320 (CO) RC013947-RcAGL42.2	false
275	CO	RC022205 (CO) RC013947-RcAGL42.2	false
277	CO	RC020882 (CO) RC013947-RcAGL42.2	false
279	CO	RC020682 (CO) RC013947-RcAGL42.2	false
281	CO	RC016454 (CO) RC013947-RcAGL42.2	false
283	CO	RC014466 (CO) RC013947-RcAGL42.2	false
285	CO	RC013953 (CO) RC013947-RcAGL42.2	false
287	CO	RC013714 (CO) RC013947-RcAGL42.2	false
289	CO	RC013675 (CO) RC013947-RcAGL42.2	false
291	CO	RC012340 (CO) RC013947-RcAGL42.2	false
293	CO	RC012177 (CO) RC013947-RcAGL42.2	false
295	CO	RC011969 (CO) RC013947-RcAGL42.2	false
297	CO	RC008665 (CO) RC013947-RcAGL42.2	false
299	CO	RC008134 (CO) RC013947-RcAGL42.2	false
301	CO	RC002368 (CO) RC013947-RcAGL42.2	false
303	CO	RC002103 (CO) RC013947-RcAGL42.2	false
306	CO	RC067830 (CO) RC014697-RcSOC1.4	false
308	CO	RC044507 (CO) RC014697-RcSOC1.4	false
310	CO	RC034422 (CO) RC014697-RcSOC1.4	false
312	CO	RC031986 (CO) RC014697-RcSOC1.4	false
314	CO	RC028302 (CO) RC014697-RcSOC1.4	false
316	CO	RC000651 (CO) RC014697-RcSOC1.4	false
319	CO	RC074614 (CO) RC019290-RcAGL24.1	false
321	CO	RC061685 (CO) RC012828-RcAGL24.2	false
322	CO	RC061685 (CO) RC019290-RcAGL24.1	false
324	CO	RC064111 (CO) RC013947-RcAGL42.2	false
326	CO	RC064111 (CO) RC019456-RcSOC1.1	false
328	CO	RC047407 (CO) RC013947-RcAGL42.2	false
329	CO	RC047407 (CO) RC019456-RcSOC1.1	false
331	CO	RC027759 (CO) RC013947-RcAGL42.2	false
332	CO	RC027759 (CO) RC019456-RcSOC1.1	false
334	CO	RC021333 (CO) RC013947-RcAGL42.2	false
335	CO	RC021333 (CO) RC019456-RcSOC1.1	false
337	CO	RC016637 (CO) RC013947-RcAGL42.2	false
338	CO	RC016637 (CO) RC019456-RcSOC1.1	false
340	CO	RC008206 (CO) RC013947-RcAGL42.2	false
341	CO	RC008206 (CO) RC019456-RcSOC1.1	false
343	CO	RC081393 (CO) RC000216-RcAP3.3	false
344	CO	RC081393 (CO) RC000382-RcPI4	false
346	CO	RC081393 (CO) RC025337-RcPI4	false
348	CO	RC076075 (CO) RC000216-RcAP3.3	false
349	CO	RC076075 (CO) RC025337-RcPI4	false
351	CO	RC036898 (CO) RC000216-RcAP3.3	false
352	CO	RC036898 (CO) RC000382-RcPI4	false
353	CO	RC036898 (CO) RC025337-RcPI4	false
355	CO	RC023567 (CO) RC000216-RcAP3.3	false
356	CO	RC023567 (CO) RC000382-RcPI4	false
357	CO	RC023567 (CO) RC025337-RcPI4	false
359	CO	RC015240 (CO) RC000216-RcAP3.3	false
360	CO	RC015240 (CO) RC025337-RcPI4	false
362	CO	RC013814 (CO) RC025337-RcPI4	false
364	CO	RC041934 (CO) RC019456-RcSOC1.1	false
366	CO	RC041934 (CO) RC025470-RcSOC1.4	false
368	CO	RC040450 (CO) RC025470-RcSOC1.4	false
370	CO	RC037294 (CO) RC019456-RcSOC1.1	false
371	CO	RC037294 (CO) RC025470-RcSOC1.4	false
373	CO	RC036283 (CO) RC014697-RcSOC1.4	false
374	CO	RC036283 (CO) RC025470-RcSOC1.4	false
376	CO	RC008443 (CO) RC019456-RcSOC1.1	false
377	CO	RC008443 (CO) RC025470-RcSOC1.4	false
379	CO	RC049313 (CO) RC000382-RcPI4	false
380	CO	RC049313 (CO) RC008108-RcSEP3.1	false
382	CO	RC049313 (CO) RC029563-RcPI5	false
384	CO	RC038758 (CO) RC000216-RcAP3.3	false
385	CO	RC038758 (CO) RC000382-RcPI4	false
386	CO	RC038758 (CO) RC008108-RcSEP3.1	false
387	CO	RC038758 (CO) RC025337-RcPI4	false
388	CO	RC038758 (CO) RC029563-RcPI5	false
390	CO	RC018933 (CO) RC001750-RcPI3	false
391	CO	RC018933 (CO) RC029563-RcPI5	false
393	CO	RC065542 (CO) RC019456-RcSOC1.1	false
394	CO	RC065542 (CO) RC025470-RcSOC1.4	false
396	CO	RC065542 (CO) RC037764-RcSOC1.1	false
399	CO	RC039480 (CO) RC005318-RcSOC1.1	false
400	CO	RC039480 (CO) RC014697-RcSOC1.4	false
401	CO	RC039480 (CO) RC019456-RcSOC1.1	false
402	CO	RC039480 (CO) RC025470-RcSOC1.4	false
403	CO	RC039480 (CO) RC037764-RcSOC1.1	false
406	CO	RC066927 (CO) RC040855-RcSEP4.1	false
408	CO	RC054898 (CO) RC040855-RcSEP4.1	false
410	CO	RC034630 (CO) RC040855-RcSEP4.1	false
413	CO	RC045336 (CO) RC041338-RcAP3.2	false
415	CO	RC039296 (CO) RC041338-RcAP3.2	false
417	CO	RC032803 (CO) RC041338-RcAP3.2	false
419	CO	RC029288 (CO) RC041338-RcAP3.2	false
421	CO	RC023423 (CO) RC000470-RcAP3.2	false
422	CO	RC023423 (CO) RC041338-RcAP3.2	false
424	CO	RC007405 (CO) RC041338-RcAP3.2	false
427	CO	RC082684 (CO) RC042019-RcPI5	false
429	CO	RC080235 (CO) RC029563-RcPI5	false
430	CO	RC080235 (CO) RC042019-RcPI5	false
432	CO	RC079353 (CO) RC000216-RcAP3.3	false
433	CO	RC079353 (CO) RC000382-RcPI4	false
434	CO	RC079353 (CO) RC008108-RcSEP3.1	false
435	CO	RC079353 (CO) RC025337-RcPI4	false
436	CO	RC079353 (CO) RC029563-RcPI5	false
437	CO	RC079353 (CO) RC042019-RcPI5	false
439	CO	RC075097 (CO) RC000216-RcAP3.3	false
440	CO	RC075097 (CO) RC000382-RcPI4	false
441	CO	RC075097 (CO) RC008108-RcSEP3.1	false
442	CO	RC075097 (CO) RC025337-RcPI4	false
443	CO	RC075097 (CO) RC029563-RcPI5	false
444	CO	RC075097 (CO) RC042019-RcPI5	false
446	CO	RC074042 (CO) RC000216-RcAP3.3	false
447	CO	RC074042 (CO) RC000382-RcPI4	false
448	CO	RC074042 (CO) RC008108-RcSEP3.1	false
449	CO	RC074042 (CO) RC025337-RcPI4	false
450	CO	RC074042 (CO) RC029563-RcPI5	false
451	CO	RC074042 (CO) RC042019-RcPI5	false
453	CO	RC073080 (CO) RC000216-RcAP3.3	false
454	CO	RC073080 (CO) RC000382-RcPI4	false
455	CO	RC073080 (CO) RC008108-RcSEP3.1	false
456	CO	RC073080 (CO) RC025337-RcPI4	false
457	CO	RC073080 (CO) RC029563-RcPI5	false
458	CO	RC073080 (CO) RC042019-RcPI5	false
460	CO	RC072980 (CO) RC000216-RcAP3.3	false
461	CO	RC072980 (CO) RC000382-RcPI4	false
462	CO	RC072980 (CO) RC008108-RcSEP3.1	false
463	CO	RC072980 (CO) RC025337-RcPI4	false
464	CO	RC072980 (CO) RC029563-RcPI5	false
465	CO	RC072980 (CO) RC042019-RcPI5	false
467	CO	RC071846 (CO) RC000216-RcAP3.3	false
468	CO	RC071846 (CO) RC000382-RcPI4	false
469	CO	RC071846 (CO) RC008108-RcSEP3.1	false
470	CO	RC071846 (CO) RC025337-RcPI4	false
471	CO	RC071846 (CO) RC029563-RcPI5	false
472	CO	RC071846 (CO) RC042019-RcPI5	false
474	CO	RC071801 (CO) RC000216-RcAP3.3	false
475	CO	RC071801 (CO) RC000382-RcPI4	false
476	CO	RC071801 (CO) RC008108-RcSEP3.1	false
477	CO	RC071801 (CO) RC025337-RcPI4	false
478	CO	RC071801 (CO) RC029563-RcPI5	false
479	CO	RC071801 (CO) RC042019-RcPI5	false
481	CO	RC069358 (CO) RC000216-RcAP3.3	false
482	CO	RC069358 (CO) RC000382-RcPI4	false
483	CO	RC069358 (CO) RC008108-RcSEP3.1	false
484	CO	RC069358 (CO) RC025337-RcPI4	false
485	CO	RC069358 (CO) RC029563-RcPI5	false
486	CO	RC069358 (CO) RC042019-RcPI5	false
488	CO	RC064904 (CO) RC000216-RcAP3.3	false
489	CO	RC064904 (CO) RC000382-RcPI4	false
490	CO	RC064904 (CO) RC008108-RcSEP3.1	false
491	CO	RC064904 (CO) RC025337-RcPI4	false
492	CO	RC064904 (CO) RC029563-RcPI5	false
493	CO	RC064904 (CO) RC042019-RcPI5	false
495	CO	RC062603 (CO) RC000216-RcAP3.3	false
496	CO	RC062603 (CO) RC000382-RcPI4	false
497	CO	RC062603 (CO) RC008108-RcSEP3.1	false
498	CO	RC062603 (CO) RC025337-RcPI4	false
499	CO	RC062603 (CO) RC029563-RcPI5	false
500	CO	RC062603 (CO) RC042019-RcPI5	false
502	CO	RC062415 (CO) RC042019-RcPI5	false
504	CO	RC062341 (CO) RC000216-RcAP3.3	false
505	CO	RC062341 (CO) RC000382-RcPI4	false
506	CO	RC062341 (CO) RC025337-RcPI4	false
507	CO	RC062341 (CO) RC029563-RcPI5	false
508	CO	RC062341 (CO) RC042019-RcPI5	false
510	CO	RC060523 (CO) RC000382-RcPI4	false
511	CO	RC060523 (CO) RC008108-RcSEP3.1	false
512	CO	RC060523 (CO) RC029563-RcPI5	false
513	CO	RC060523 (CO) RC042019-RcPI5	false
515	CO	RC059762 (CO) RC000216-RcAP3.3	false
516	CO	RC059762 (CO) RC000382-RcPI4	false
517	CO	RC059762 (CO) RC008108-RcSEP3.1	false
518	CO	RC059762 (CO) RC025337-RcPI4	false
519	CO	RC059762 (CO) RC029563-RcPI5	false
520	CO	RC059762 (CO) RC042019-RcPI5	false
522	CO	RC056751 (CO) RC000216-RcAP3.3	false
523	CO	RC056751 (CO) RC000382-RcPI4	false
524	CO	RC056751 (CO) RC025337-RcPI4	false
525	CO	RC056751 (CO) RC029563-RcPI5	false
526	CO	RC056751 (CO) RC042019-RcPI5	false
528	CO	RC050747 (CO) RC000216-RcAP3.3	false
529	CO	RC050747 (CO) RC000382-RcPI4	false
530	CO	RC050747 (CO) RC008108-RcSEP3.1	false
531	CO	RC050747 (CO) RC025337-RcPI4	false
532	CO	RC050747 (CO) RC029563-RcPI5	false
533	CO	RC050747 (CO) RC042019-RcPI5	false
535	CO	RC048575 (CO) RC000216-RcAP3.3	false
536	CO	RC048575 (CO) RC000382-RcPI4	false
537	CO	RC048575 (CO) RC025337-RcPI4	false
538	CO	RC048575 (CO) RC029563-RcPI5	false
539	CO	RC048575 (CO) RC042019-RcPI5	false
541	CO	RC046985 (CO) RC000216-RcAP3.3	false
542	CO	RC046985 (CO) RC000382-RcPI4	false
543	CO	RC046985 (CO) RC008108-RcSEP3.1	false
544	CO	RC046985 (CO) RC025337-RcPI4	false
545	CO	RC046985 (CO) RC029563-RcPI5	false
546	CO	RC046985 (CO) RC042019-RcPI5	false
548	CO	RC045596 (CO) RC000216-RcAP3.3	false
549	CO	RC045596 (CO) RC000382-RcPI4	false
550	CO	RC045596 (CO) RC025337-RcPI4	false
551	CO	RC045596 (CO) RC029563-RcPI5	false
552	CO	RC045596 (CO) RC042019-RcPI5	false
554	CO	RC044858 (CO) RC000216-RcAP3.3	false
555	CO	RC044858 (CO) RC000382-RcPI4	false
556	CO	RC044858 (CO) RC008108-RcSEP3.1	false
557	CO	RC044858 (CO) RC025337-RcPI4	false
558	CO	RC044858 (CO) RC029563-RcPI5	false
559	CO	RC044858 (CO) RC042019-RcPI5	false
561	CO	RC044141 (CO) RC000216-RcAP3.3	false
562	CO	RC044141 (CO) RC000382-RcPI4	false
563	CO	RC044141 (CO) RC025337-RcPI4	false
564	CO	RC044141 (CO) RC029563-RcPI5	false
565	CO	RC044141 (CO) RC042019-RcPI5	false
567	CO	RC042226 (CO) RC000216-RcAP3.3	false
568	CO	RC042226 (CO) RC000382-RcPI4	false
569	CO	RC042226 (CO) RC008108-RcSEP3.1	false
570	CO	RC042226 (CO) RC025337-RcPI4	false
571	CO	RC042226 (CO) RC029563-RcPI5	false
572	CO	RC042226 (CO) RC042019-RcPI5	false
574	CO	RC041707 (CO) RC000216-RcAP3.3	false
575	CO	RC041707 (CO) RC000382-RcPI4	false
576	CO	RC041707 (CO) RC008108-RcSEP3.1	false
577	CO	RC041707 (CO) RC025337-RcPI4	false
578	CO	RC041707 (CO) RC029563-RcPI5	false
579	CO	RC041707 (CO) RC042019-RcPI5	false
581	CO	RC039866 (CO) RC000216-RcAP3.3	false
582	CO	RC039866 (CO) RC000382-RcPI4	false
583	CO	RC039866 (CO) RC008108-RcSEP3.1	false
584	CO	RC039866 (CO) RC025337-RcPI4	false
585	CO	RC039866 (CO) RC029563-RcPI5	false
586	CO	RC039866 (CO) RC042019-RcPI5	false
588	CO	RC038498 (CO) RC000216-RcAP3.3	false
589	CO	RC038498 (CO) RC000382-RcPI4	false
590	CO	RC038498 (CO) RC025337-RcPI4	false
591	CO	RC038498 (CO) RC029563-RcPI5	false
592	CO	RC038498 (CO) RC042019-RcPI5	false
594	CO	RC038476 (CO) RC042019-RcPI5	false
596	CO	RC037720 (CO) RC000216-RcAP3.3	false
597	CO	RC037720 (CO) RC000382-RcPI4	false
598	CO	RC037720 (CO) RC008108-RcSEP3.1	false
599	CO	RC037720 (CO) RC025337-RcPI4	false
600	CO	RC037720 (CO) RC029563-RcPI5	false
601	CO	RC037720 (CO) RC042019-RcPI5	false
603	CO	RC037106 (CO) RC000216-RcAP3.3	false
604	CO	RC037106 (CO) RC000382-RcPI4	false
605	CO	RC037106 (CO) RC025337-RcPI4	false
606	CO	RC037106 (CO) RC029563-RcPI5	false
607	CO	RC037106 (CO) RC042019-RcPI5	false
609	CO	RC032617 (CO) RC000216-RcAP3.3	false
610	CO	RC032617 (CO) RC000382-RcPI4	false
611	CO	RC032617 (CO) RC008108-RcSEP3.1	false
612	CO	RC032617 (CO) RC025337-RcPI4	false
613	CO	RC032617 (CO) RC029563-RcPI5	false
614	CO	RC032617 (CO) RC042019-RcPI5	false
616	CO	RC028921 (CO) RC000216-RcAP3.3	false
617	CO	RC028921 (CO) RC000382-RcPI4	false
618	CO	RC028921 (CO) RC025337-RcPI4	false
619	CO	RC028921 (CO) RC029563-RcPI5	false
620	CO	RC028921 (CO) RC042019-RcPI5	false
622	CO	RC026875 (CO) RC042019-RcPI5	false
624	CO	RC026414 (CO) RC000216-RcAP3.3	false
625	CO	RC026414 (CO) RC000382-RcPI4	false
626	CO	RC026414 (CO) RC008108-RcSEP3.1	false
627	CO	RC026414 (CO) RC025337-RcPI4	false
628	CO	RC026414 (CO) RC029563-RcPI5	false
629	CO	RC026414 (CO) RC042019-RcPI5	false
631	CO	RC026070 (CO) RC000216-RcAP3.3	false
632	CO	RC026070 (CO) RC000382-RcPI4	false
633	CO	RC026070 (CO) RC025337-RcPI4	false
634	CO	RC026070 (CO) RC029563-RcPI5	false
635	CO	RC026070 (CO) RC042019-RcPI5	false
637	CO	RC021246 (CO) RC000216-RcAP3.3	false
638	CO	RC021246 (CO) RC000382-RcPI4	false
639	CO	RC021246 (CO) RC008108-RcSEP3.1	false
640	CO	RC021246 (CO) RC025337-RcPI4	false
641	CO	RC021246 (CO) RC029563-RcPI5	false
642	CO	RC021246 (CO) RC042019-RcPI5	false
644	CO	RC020155 (CO) RC000216-RcAP3.3	false
645	CO	RC020155 (CO) RC000382-RcPI4	false
646	CO	RC020155 (CO) RC025337-RcPI4	false
647	CO	RC020155 (CO) RC029563-RcPI5	false
648	CO	RC020155 (CO) RC042019-RcPI5	false
650	CO	RC018966 (CO) RC029563-RcPI5	false
651	CO	RC018966 (CO) RC042019-RcPI5	false
653	CO	RC018559 (CO) RC000216-RcAP3.3	false
654	CO	RC018559 (CO) RC000382-RcPI4	false
655	CO	RC018559 (CO) RC008108-RcSEP3.1	false
656	CO	RC018559 (CO) RC025337-RcPI4	false
657	CO	RC018559 (CO) RC029563-RcPI5	false
658	CO	RC018559 (CO) RC042019-RcPI5	false
660	CO	RC018507 (CO) RC000216-RcAP3.3	false
661	CO	RC018507 (CO) RC000382-RcPI4	false
662	CO	RC018507 (CO) RC008108-RcSEP3.1	false
663	CO	RC018507 (CO) RC025337-RcPI4	false
664	CO	RC018507 (CO) RC029563-RcPI5	false
665	CO	RC018507 (CO) RC042019-RcPI5	false
667	CO	RC014939 (CO) RC000216-RcAP3.3	false
668	CO	RC014939 (CO) RC000382-RcPI4	false
669	CO	RC014939 (CO) RC025337-RcPI4	false
670	CO	RC014939 (CO) RC029563-RcPI5	false
671	CO	RC014939 (CO) RC042019-RcPI5	false
673	CO	RC011981 (CO) RC000216-RcAP3.3	false
674	CO	RC011981 (CO) RC000382-RcPI4	false
675	CO	RC011981 (CO) RC025337-RcPI4	false
676	CO	RC011981 (CO) RC042019-RcPI5	false
678	CO	RC008480 (CO) RC000216-RcAP3.3	false
679	CO	RC008480 (CO) RC000382-RcPI4	false
680	CO	RC008480 (CO) RC008108-RcSEP3.1	false
681	CO	RC008480 (CO) RC025337-RcPI4	false
682	CO	RC008480 (CO) RC029563-RcPI5	false
683	CO	RC008480 (CO) RC042019-RcPI5	false
685	CO	RC008195 (CO) RC000216-RcAP3.3	false
686	CO	RC008195 (CO) RC000382-RcPI4	false
687	CO	RC008195 (CO) RC008108-RcSEP3.1	false
688	CO	RC008195 (CO) RC025337-RcPI4	false
689	CO	RC008195 (CO) RC029563-RcPI5	false
690	CO	RC008195 (CO) RC042019-RcPI5	false
692	CO	RC007524 (CO) RC000216-RcAP3.3	false
693	CO	RC007524 (CO) RC025337-RcPI4	false
694	CO	RC007524 (CO) RC029563-RcPI5	false
695	CO	RC007524 (CO) RC042019-RcPI5	false
697	CO	RC006782 (CO) RC000216-RcAP3.3	false
698	CO	RC006782 (CO) RC000382-RcPI4	false
699	CO	RC006782 (CO) RC008108-RcSEP3.1	false
700	CO	RC006782 (CO) RC025337-RcPI4	false
701	CO	RC006782 (CO) RC029563-RcPI5	false
702	CO	RC006782 (CO) RC042019-RcPI5	false
704	CO	RC005073 (CO) RC000216-RcAP3.3	false
705	CO	RC005073 (CO) RC000382-RcPI4	false
706	CO	RC005073 (CO) RC008108-RcSEP3.1	false
707	CO	RC005073 (CO) RC025337-RcPI4	false
708	CO	RC005073 (CO) RC029563-RcPI5	false
709	CO	RC005073 (CO) RC042019-RcPI5	false
711	CO	RC003054 (CO) RC000216-RcAP3.3	false
712	CO	RC003054 (CO) RC000382-RcPI4	false
713	CO	RC003054 (CO) RC008108-RcSEP3.1	false
714	CO	RC003054 (CO) RC025337-RcPI4	false
715	CO	RC003054 (CO) RC029563-RcPI5	false
716	CO	RC003054 (CO) RC042019-RcPI5	false
718	CO	RC081654 (CO) RC004090-RcSOC1.1	false
719	CO	RC081654 (CO) RC019456-RcSOC1.1	false
720	CO	RC081654 (CO) RC025470-RcSOC1.4	false
721	CO	RC081654 (CO) RC037764-RcSOC1.1	false
723	CO	RC081654 (CO) RC043958-RcSOC1.5	false
725	CO	RC080414 (CO) RC004090-RcSOC1.1	false
726	CO	RC080414 (CO) RC019456-RcSOC1.1	false
727	CO	RC080414 (CO) RC025470-RcSOC1.4	false
728	CO	RC080414 (CO) RC037764-RcSOC1.1	false
729	CO	RC080414 (CO) RC043958-RcSOC1.5	false
731	CO	RC070932 (CO) RC004090-RcSOC1.1	false
732	CO	RC070932 (CO) RC043958-RcSOC1.5	false
734	CO	RC070133 (CO) RC004090-RcSOC1.1	false
735	CO	RC070133 (CO) RC025470-RcSOC1.4	false
736	CO	RC070133 (CO) RC037764-RcSOC1.1	false
737	CO	RC070133 (CO) RC043958-RcSOC1.5	false
739	CO	RC059388 (CO) RC004090-RcSOC1.1	false
740	CO	RC059388 (CO) RC025470-RcSOC1.4	false
741	CO	RC059388 (CO) RC037764-RcSOC1.1	false
742	CO	RC059388 (CO) RC043958-RcSOC1.5	false
744	CO	RC053269 (CO) RC019456-RcSOC1.1	false
745	CO	RC053269 (CO) RC043958-RcSOC1.5	false
747	CO	RC039985 (CO) RC004090-RcSOC1.1	false
748	CO	RC039985 (CO) RC019456-RcSOC1.1	false
749	CO	RC039985 (CO) RC025470-RcSOC1.4	false
750	CO	RC039985 (CO) RC037764-RcSOC1.1	false
751	CO	RC039985 (CO) RC043958-RcSOC1.5	false
753	CO	RC031592 (CO) RC004090-RcSOC1.1	false
754	CO	RC031592 (CO) RC005318-RcSOC1.1	false
755	CO	RC031592 (CO) RC014697-RcSOC1.4	false
756	CO	RC031592 (CO) RC019456-RcSOC1.1	false
757	CO	RC031592 (CO) RC025470-RcSOC1.4	false
758	CO	RC031592 (CO) RC037764-RcSOC1.1	false
759	CO	RC031592 (CO) RC043958-RcSOC1.5	false
761	CO	RC030622 (CO) RC004090-RcSOC1.1	false
762	CO	RC030622 (CO) RC043958-RcSOC1.5	false
764	CO	RC025704 (CO) RC019456-RcSOC1.1	false
765	CO	RC025704 (CO) RC043958-RcSOC1.5	false
767	CO	RC022581 (CO) RC043958-RcSOC1.5	false
769	CO	RC020580 (CO) RC019456-RcSOC1.1	false
770	CO	RC020580 (CO) RC043958-RcSOC1.5	false
772	CO	RC019006 (CO) RC019456-RcSOC1.1	false
773	CO	RC019006 (CO) RC043958-RcSOC1.5	false
775	CO	RC012434 (CO) RC004090-RcSOC1.1	false
776	CO	RC012434 (CO) RC005318-RcSOC1.1	false
777	CO	RC012434 (CO) RC013947-RcAGL42.2	false
778	CO	RC012434 (CO) RC019456-RcSOC1.1	false
779	CO	RC012434 (CO) RC025470-RcSOC1.4	false
780	CO	RC012434 (CO) RC037764-RcSOC1.1	false
781	CO	RC012434 (CO) RC043958-RcSOC1.5	false
783	CO	RC008244 (CO) RC043958-RcSOC1.5	false
786	CO	RC074228 (CO) RC057826-RcAGL19.3	false
788	CO	RC065131 (CO) RC057826-RcAGL19.3	false
790	CO	RC063705 (CO) RC057826-RcAGL19.3	false
792	CO	RC062713 (CO) RC057826-RcAGL19.3	false
794	CO	RC052867 (CO) RC057826-RcAGL19.3	false
796	CO	RC039645 (CO) RC057826-RcAGL19.3	false
798	CO	RC037091 (CO) RC057826-RcAGL19.3	false
800	CO	RC036213 (CO) RC014697-RcSOC1.4	false
801	CO	RC036213 (CO) RC057826-RcAGL19.3	false
803	CO	RC031364 (CO) RC057826-RcAGL19.3	false
805	CO	RC030907 (CO) RC013947-RcAGL42.2	false
806	CO	RC030907 (CO) RC057826-RcAGL19.3	false
808	CO	RC018593 (CO) RC057826-RcAGL19.3	false
810	CO	RC014274 (CO) RC057826-RcAGL19.3	false
812	CO	RC013880 (CO) RC057826-RcAGL19.3	false
814	CO	RC013621 (CO) RC013947-RcAGL42.2	false
815	CO	RC013621 (CO) RC057826-RcAGL19.3	false
817	CO	RC011363 (CO) RC057826-RcAGL19.3	false
820	CO	RC081079 (CO) RC059345-RcAGL19.3	false
822	CO	RC079807 (CO) RC059345-RcAGL19.3	false
824	CO	RC076561 (CO) RC059345-RcAGL19.3	false
826	CO	RC076050 (CO) RC059345-RcAGL19.3	false
828	CO	RC075621 (CO) RC059345-RcAGL19.3	false
830	CO	RC074278 (CO) RC059345-RcAGL19.3	false
832	CO	RC073093 (CO) RC012828-RcAGL24.2	false
833	CO	RC073093 (CO) RC059345-RcAGL19.3	false
835	CO	RC070419 (CO) RC059345-RcAGL19.3	false
837	CO	RC066352 (CO) RC059345-RcAGL19.3	false
839	CO	RC066315 (CO) RC005318-RcSOC1.1	false
840	CO	RC066315 (CO) RC014697-RcSOC1.4	false
841	CO	RC066315 (CO) RC057826-RcAGL19.3	false
842	CO	RC066315 (CO) RC059345-RcAGL19.3	false
844	CO	RC065087 (CO) RC012828-RcAGL24.2	false
845	CO	RC065087 (CO) RC059345-RcAGL19.3	false
847	CO	RC059485 (CO) RC059345-RcAGL19.3	false
849	CO	RC058835 (CO) RC059345-RcAGL19.3	false
851	CO	RC058377 (CO) RC059345-RcAGL19.3	false
853	CO	RC053549 (CO) RC012828-RcAGL24.2	false
854	CO	RC053549 (CO) RC059345-RcAGL19.3	false
856	CO	RC052434 (CO) RC059345-RcAGL19.3	false
858	CO	RC051840 (CO) RC059345-RcAGL19.3	false
860	CO	RC051052 (CO) RC059345-RcAGL19.3	false
862	CO	RC047396 (CO) RC059345-RcAGL19.3	false
864	CO	RC046990 (CO) RC059345-RcAGL19.3	false
866	CO	RC046169 (CO) RC059345-RcAGL19.3	false
868	CO	RC045602 (CO) RC059345-RcAGL19.3	false
870	CO	RC044923 (CO) RC059345-RcAGL19.3	false
872	CO	RC044142 (CO) RC059345-RcAGL19.3	false
874	CO	RC042308 (CO) RC012828-RcAGL24.2	false
875	CO	RC042308 (CO) RC059345-RcAGL19.3	false
877	CO	RC042089 (CO) RC059345-RcAGL19.3	false
879	CO	RC041451 (CO) RC059345-RcAGL19.3	false
881	CO	RC041309 (CO) RC059345-RcAGL19.3	false
883	CO	RC041248 (CO) RC059345-RcAGL19.3	false
885	CO	RC040275 (CO) RC059345-RcAGL19.3	false
887	CO	RC031807 (CO) RC059345-RcAGL19.3	false
889	CO	RC031291 (CO) RC012828-RcAGL24.2	false
890	CO	RC031291 (CO) RC059345-RcAGL19.3	false
892	CO	RC030110 (CO) RC059345-RcAGL19.3	false
894	CO	RC028276 (CO) RC057826-RcAGL19.3	false
895	CO	RC028276 (CO) RC059345-RcAGL19.3	false
897	CO	RC028084 (CO) RC059345-RcAGL19.3	false
899	CO	RC026210 (CO) RC059345-RcAGL19.3	false
901	CO	RC025893 (CO) RC059345-RcAGL19.3	false
903	CO	RC025387 (CO) RC059345-RcAGL19.3	false
905	CO	RC024874 (CO) RC059345-RcAGL19.3	false
907	CO	RC022777 (CO) RC059345-RcAGL19.3	false
909	CO	RC022095 (CO) RC059345-RcAGL19.3	false
911	CO	RC020688 (CO) RC059345-RcAGL19.3	false
913	CO	RC020604 (CO) RC059345-RcAGL19.3	false
915	CO	RC018826 (CO) RC059345-RcAGL19.3	false
917	CO	RC018803 (CO) RC059345-RcAGL19.3	false
919	CO	RC018717 (CO) RC059345-RcAGL19.3	false
921	CO	RC017047 (CO) RC059345-RcAGL19.3	false
923	CO	RC014630 (CO) RC014697-RcSOC1.4	false
924	CO	RC014630 (CO) RC059345-RcAGL19.3	false
926	CO	RC012577 (CO) RC057826-RcAGL19.3	false
927	CO	RC012577 (CO) RC059345-RcAGL19.3	false
929	CO	RC008093 (CO) RC057826-RcAGL19.3	false
930	CO	RC008093 (CO) RC059345-RcAGL19.3	false
932	CO	RC005915 (CO) RC004090-RcSOC1.1	false
933	CO	RC005915 (CO) RC014697-RcSOC1.4	false
934	CO	RC005915 (CO) RC025470-RcSOC1.4	false
935	CO	RC005915 (CO) RC059345-RcAGL19.3	false
937	CO	RC005023 (CO) RC059345-RcAGL19.3	false
939	CO	RC003800 (CO) RC059345-RcAGL19.3	false
941	CO	RC075806 (CO) RC012828-RcAGL24.2	false
943	CO	RC075806 (CO) RC061279-RcAGL24.2	false
945	CO	RC074834 (CO) RC057826-RcAGL19.3	false
946	CO	RC074834 (CO) RC059345-RcAGL19.3	false
947	CO	RC074834 (CO) RC061279-RcAGL24.2	false
949	CO	RC074695 (CO) RC061279-RcAGL24.2	false
951	CO	RC072114 (CO) RC061279-RcAGL24.2	false
953	CO	RC069122 (CO) RC061279-RcAGL24.2	false
955	CO	RC046058 (CO) RC059345-RcAGL19.3	false
956	CO	RC046058 (CO) RC061279-RcAGL24.2	false
958	CO	RC044774 (CO) RC012828-RcAGL24.2	false
959	CO	RC044774 (CO) RC061279-RcAGL24.2	false
961	CO	RC039819 (CO) RC061279-RcAGL24.2	false
963	CO	RC038081 (CO) RC061279-RcAGL24.2	false
965	CO	RC037793 (CO) RC061279-RcAGL24.2	false
967	CO	RC030752 (CO) RC061279-RcAGL24.2	false
969	CO	RC029444 (CO) RC061279-RcAGL24.2	false
971	CO	RC021210 (CO) RC061279-RcAGL24.2	false
973	CO	RC020652 (CO) RC061279-RcAGL24.2	false
975	CO	RC019563 (CO) RC013947-RcAGL42.2	false
976	CO	RC019563 (CO) RC061279-RcAGL24.2	false
978	CO	RC014330 (CO) RC059345-RcAGL19.3	false
979	CO	RC014330 (CO) RC061279-RcAGL24.2	false
981	CO	RC006665 (CO) RC061279-RcAGL24.2	false
983	CO	RC080411 (CO) RC061279-RcAGL24.2	false
985	CO	RC080411 (CO) RC062163-RcAGL24.2	false
987	CO	RC077523 (CO) RC061279-RcAGL24.2	false
988	CO	RC077523 (CO) RC062163-RcAGL24.2	false
990	CO	RC076554 (CO) RC012828-RcAGL24.2	false
991	CO	RC076554 (CO) RC061279-RcAGL24.2	false
992	CO	RC076554 (CO) RC062163-RcAGL24.2	false
994	CO	RC074988 (CO) RC012828-RcAGL24.2	false
995	CO	RC074988 (CO) RC019290-RcAGL24.1	false
996	CO	RC074988 (CO) RC061279-RcAGL24.2	false
997	CO	RC074988 (CO) RC062163-RcAGL24.2	false
999	CO	RC073024 (CO) RC012828-RcAGL24.2	false
1000	CO	RC073024 (CO) RC019290-RcAGL24.1	false
1001	CO	RC073024 (CO) RC061279-RcAGL24.2	false
1002	CO	RC073024 (CO) RC062163-RcAGL24.2	false
1004	CO	RC069796 (CO) RC012828-RcAGL24.2	false
1005	CO	RC069796 (CO) RC061279-RcAGL24.2	false
1006	CO	RC069796 (CO) RC062163-RcAGL24.2	false
1008	CO	RC068412 (CO) RC012828-RcAGL24.2	false
1009	CO	RC068412 (CO) RC061279-RcAGL24.2	false
1010	CO	RC068412 (CO) RC062163-RcAGL24.2	false
1012	CO	RC067483 (CO) RC019290-RcAGL24.1	false
1013	CO	RC067483 (CO) RC061279-RcAGL24.2	false
1014	CO	RC067483 (CO) RC062163-RcAGL24.2	false
1016	CO	RC067185 (CO) RC012828-RcAGL24.2	false
1017	CO	RC067185 (CO) RC061279-RcAGL24.2	false
1018	CO	RC067185 (CO) RC062163-RcAGL24.2	false
1020	CO	RC067130 (CO) RC061279-RcAGL24.2	false
1021	CO	RC067130 (CO) RC062163-RcAGL24.2	false
1023	CO	RC055038 (CO) RC061279-RcAGL24.2	false
1024	CO	RC055038 (CO) RC062163-RcAGL24.2	false
1026	CO	RC050875 (CO) RC012828-RcAGL24.2	false
1027	CO	RC050875 (CO) RC019290-RcAGL24.1	false
1028	CO	RC050875 (CO) RC061279-RcAGL24.2	false
1029	CO	RC050875 (CO) RC062163-RcAGL24.2	false
1031	CO	RC048905 (CO) RC012828-RcAGL24.2	false
1032	CO	RC048905 (CO) RC061279-RcAGL24.2	false
1033	CO	RC048905 (CO) RC062163-RcAGL24.2	false
1035	CO	RC048301 (CO) RC012828-RcAGL24.2	false
1036	CO	RC048301 (CO) RC019290-RcAGL24.1	false
1037	CO	RC048301 (CO) RC062163-RcAGL24.2	false
1039	CO	RC042844 (CO) RC012828-RcAGL24.2	false
1040	CO	RC042844 (CO) RC061279-RcAGL24.2	false
1041	CO	RC042844 (CO) RC062163-RcAGL24.2	false
1043	CO	RC041412 (CO) RC012828-RcAGL24.2	false
1044	CO	RC041412 (CO) RC062163-RcAGL24.2	false
1046	CO	RC040141 (CO) RC012828-RcAGL24.2	false
1047	CO	RC040141 (CO) RC061279-RcAGL24.2	false
1048	CO	RC040141 (CO) RC062163-RcAGL24.2	false
1050	CO	RC036553 (CO) RC012828-RcAGL24.2	false
1051	CO	RC036553 (CO) RC061279-RcAGL24.2	false
1052	CO	RC036553 (CO) RC062163-RcAGL24.2	false
1054	CO	RC034831 (CO) RC012828-RcAGL24.2	false
1055	CO	RC034831 (CO) RC061279-RcAGL24.2	false
1056	CO	RC034831 (CO) RC062163-RcAGL24.2	false
1058	CO	RC032060 (CO) RC012828-RcAGL24.2	false
1059	CO	RC032060 (CO) RC062163-RcAGL24.2	false
1061	CO	RC029679 (CO) RC012828-RcAGL24.2	false
1062	CO	RC029679 (CO) RC059345-RcAGL19.3	false
1063	CO	RC029679 (CO) RC062163-RcAGL24.2	false
1065	CO	RC027318 (CO) RC012828-RcAGL24.2	false
1066	CO	RC027318 (CO) RC062163-RcAGL24.2	false
1068	CO	RC027164 (CO) RC012828-RcAGL24.2	false
1069	CO	RC027164 (CO) RC059345-RcAGL19.3	false
1070	CO	RC027164 (CO) RC061279-RcAGL24.2	false
1071	CO	RC027164 (CO) RC062163-RcAGL24.2	false
1073	CO	RC024615 (CO) RC012828-RcAGL24.2	false
1074	CO	RC024615 (CO) RC062163-RcAGL24.2	false
1076	CO	RC023637 (CO) RC012828-RcAGL24.2	false
1077	CO	RC023637 (CO) RC061279-RcAGL24.2	false
1078	CO	RC023637 (CO) RC062163-RcAGL24.2	false
1080	CO	RC021435 (CO) RC012828-RcAGL24.2	false
1081	CO	RC021435 (CO) RC061279-RcAGL24.2	false
1082	CO	RC021435 (CO) RC062163-RcAGL24.2	false
1084	CO	RC019119 (CO) RC012828-RcAGL24.2	false
1085	CO	RC019119 (CO) RC061279-RcAGL24.2	false
1086	CO	RC019119 (CO) RC062163-RcAGL24.2	false
1088	CO	RC017900 (CO) RC012828-RcAGL24.2	false
1089	CO	RC017900 (CO) RC057826-RcAGL19.3	false
1090	CO	RC017900 (CO) RC059345-RcAGL19.3	false
1091	CO	RC017900 (CO) RC061279-RcAGL24.2	false
1092	CO	RC017900 (CO) RC062163-RcAGL24.2	false
1094	CO	RC017838 (CO) RC012828-RcAGL24.2	false
1095	CO	RC017838 (CO) RC019290-RcAGL24.1	false
1096	CO	RC017838 (CO) RC062163-RcAGL24.2	false
1098	CO	RC006404 (CO) RC012828-RcAGL24.2	false
1099	CO	RC006404 (CO) RC059345-RcAGL19.3	false
1100	CO	RC006404 (CO) RC061279-RcAGL24.2	false
1101	CO	RC006404 (CO) RC062163-RcAGL24.2	false
1103	CO	RC081634 (CO) RC019456-RcSOC1.1	false
1104	CO	RC081634 (CO) RC025470-RcSOC1.4	false
1105	CO	RC081634 (CO) RC043958-RcSOC1.5	false
1106	CO	RC081634 (CO) RC061279-RcAGL24.2	false
1108	CO	RC081634 (CO) RC062898-RcSOC1.1	false
1110	CO	RC077792 (CO) RC004090-RcSOC1.1	false
1111	CO	RC077792 (CO) RC005318-RcSOC1.1	false
1112	CO	RC077792 (CO) RC014697-RcSOC1.4	false
1113	CO	RC077792 (CO) RC019456-RcSOC1.1	false
1114	CO	RC077792 (CO) RC025470-RcSOC1.4	false
1115	CO	RC077792 (CO) RC037764-RcSOC1.1	false
1116	CO	RC077792 (CO) RC043958-RcSOC1.5	false
1117	CO	RC077792 (CO) RC057826-RcAGL19.3	false
1118	CO	RC077792 (CO) RC062898-RcSOC1.1	false
1120	CO	RC076243 (CO) RC005318-RcSOC1.1	false
1121	CO	RC076243 (CO) RC014697-RcSOC1.4	false
1122	CO	RC076243 (CO) RC057826-RcAGL19.3	false
1123	CO	RC076243 (CO) RC062898-RcSOC1.1	false
1125	CO	RC075356 (CO) RC004090-RcSOC1.1	false
1126	CO	RC075356 (CO) RC005318-RcSOC1.1	false
1127	CO	RC075356 (CO) RC014697-RcSOC1.4	false
1128	CO	RC075356 (CO) RC019456-RcSOC1.1	false
1129	CO	RC075356 (CO) RC025470-RcSOC1.4	false
1130	CO	RC075356 (CO) RC037764-RcSOC1.1	false
1131	CO	RC075356 (CO) RC043958-RcSOC1.5	false
1132	CO	RC075356 (CO) RC062898-RcSOC1.1	false
1134	CO	RC074300 (CO) RC004090-RcSOC1.1	false
1135	CO	RC074300 (CO) RC005318-RcSOC1.1	false
1136	CO	RC074300 (CO) RC014697-RcSOC1.4	false
1137	CO	RC074300 (CO) RC019456-RcSOC1.1	false
1138	CO	RC074300 (CO) RC025470-RcSOC1.4	false
1139	CO	RC074300 (CO) RC037764-RcSOC1.1	false
1140	CO	RC074300 (CO) RC043958-RcSOC1.5	false
1141	CO	RC074300 (CO) RC062898-RcSOC1.1	false
1143	CO	RC073914 (CO) RC004090-RcSOC1.1	false
1144	CO	RC073914 (CO) RC005318-RcSOC1.1	false
1145	CO	RC073914 (CO) RC013947-RcAGL42.2	false
1146	CO	RC073914 (CO) RC014697-RcSOC1.4	false
1147	CO	RC073914 (CO) RC019456-RcSOC1.1	false
1148	CO	RC073914 (CO) RC025470-RcSOC1.4	false
1149	CO	RC073914 (CO) RC037764-RcSOC1.1	false
1150	CO	RC073914 (CO) RC043958-RcSOC1.5	false
1151	CO	RC073914 (CO) RC062898-RcSOC1.1	false
1153	CO	RC073173 (CO) RC004090-RcSOC1.1	false
1154	CO	RC073173 (CO) RC005318-RcSOC1.1	false
1155	CO	RC073173 (CO) RC014697-RcSOC1.4	false
1156	CO	RC073173 (CO) RC019456-RcSOC1.1	false
1157	CO	RC073173 (CO) RC025470-RcSOC1.4	false
1158	CO	RC073173 (CO) RC037764-RcSOC1.1	false
1159	CO	RC073173 (CO) RC043958-RcSOC1.5	false
1160	CO	RC073173 (CO) RC062898-RcSOC1.1	false
1162	CO	RC071855 (CO) RC005318-RcSOC1.1	false
1163	CO	RC071855 (CO) RC013947-RcAGL42.2	false
1164	CO	RC071855 (CO) RC019456-RcSOC1.1	false
1165	CO	RC071855 (CO) RC037764-RcSOC1.1	false
1166	CO	RC071855 (CO) RC057826-RcAGL19.3	false
1167	CO	RC071855 (CO) RC062898-RcSOC1.1	false
1169	CO	RC071587 (CO) RC004090-RcSOC1.1	false
1170	CO	RC071587 (CO) RC005318-RcSOC1.1	false
1171	CO	RC071587 (CO) RC013947-RcAGL42.2	false
1172	CO	RC071587 (CO) RC019456-RcSOC1.1	false
1173	CO	RC071587 (CO) RC025470-RcSOC1.4	false
1174	CO	RC071587 (CO) RC037764-RcSOC1.1	false
1175	CO	RC071587 (CO) RC043958-RcSOC1.5	false
1176	CO	RC071587 (CO) RC062898-RcSOC1.1	false
1178	CO	RC071001 (CO) RC005318-RcSOC1.1	false
1179	CO	RC071001 (CO) RC013947-RcAGL42.2	false
1180	CO	RC071001 (CO) RC014697-RcSOC1.4	false
1181	CO	RC071001 (CO) RC019456-RcSOC1.1	false
1182	CO	RC071001 (CO) RC025470-RcSOC1.4	false
1183	CO	RC071001 (CO) RC037764-RcSOC1.1	false
1184	CO	RC071001 (CO) RC062898-RcSOC1.1	false
1186	CO	RC070353 (CO) RC019456-RcSOC1.1	false
1187	CO	RC070353 (CO) RC025470-RcSOC1.4	false
1188	CO	RC070353 (CO) RC043958-RcSOC1.5	false
1189	CO	RC070353 (CO) RC061279-RcAGL24.2	false
1190	CO	RC070353 (CO) RC062898-RcSOC1.1	false
1192	CO	RC070257 (CO) RC005318-RcSOC1.1	false
1193	CO	RC070257 (CO) RC019456-RcSOC1.1	false
1194	CO	RC070257 (CO) RC025470-RcSOC1.4	false
1195	CO	RC070257 (CO) RC057826-RcAGL19.3	false
1196	CO	RC070257 (CO) RC062898-RcSOC1.1	false
1198	CO	RC069950 (CO) RC062898-RcSOC1.1	false
1200	CO	RC069855 (CO) RC004090-RcSOC1.1	false
1201	CO	RC069855 (CO) RC005318-RcSOC1.1	false
1202	CO	RC069855 (CO) RC014697-RcSOC1.4	false
1203	CO	RC069855 (CO) RC025470-RcSOC1.4	false
1204	CO	RC069855 (CO) RC043958-RcSOC1.5	false
1205	CO	RC069855 (CO) RC059345-RcAGL19.3	false
1206	CO	RC069855 (CO) RC062898-RcSOC1.1	false
1208	CO	RC069449 (CO) RC004090-RcSOC1.1	false
1209	CO	RC069449 (CO) RC043958-RcSOC1.5	false
1210	CO	RC069449 (CO) RC057826-RcAGL19.3	false
1211	CO	RC069449 (CO) RC062898-RcSOC1.1	false
1213	CO	RC068202 (CO) RC014697-RcSOC1.4	false
1214	CO	RC068202 (CO) RC019456-RcSOC1.1	false
1215	CO	RC068202 (CO) RC025470-RcSOC1.4	false
1216	CO	RC068202 (CO) RC062898-RcSOC1.1	false
1218	CO	RC067726 (CO) RC005318-RcSOC1.1	false
1219	CO	RC067726 (CO) RC013947-RcAGL42.2	false
1220	CO	RC067726 (CO) RC019456-RcSOC1.1	false
1221	CO	RC067726 (CO) RC025470-RcSOC1.4	false
1222	CO	RC067726 (CO) RC037764-RcSOC1.1	false
1223	CO	RC067726 (CO) RC043958-RcSOC1.5	false
1224	CO	RC067726 (CO) RC062898-RcSOC1.1	false
1226	CO	RC067308 (CO) RC004090-RcSOC1.1	false
1227	CO	RC067308 (CO) RC005318-RcSOC1.1	false
1228	CO	RC067308 (CO) RC013947-RcAGL42.2	false
1229	CO	RC067308 (CO) RC014697-RcSOC1.4	false
1230	CO	RC067308 (CO) RC019456-RcSOC1.1	false
1231	CO	RC067308 (CO) RC025470-RcSOC1.4	false
1232	CO	RC067308 (CO) RC037764-RcSOC1.1	false
1233	CO	RC067308 (CO) RC043958-RcSOC1.5	false
1234	CO	RC067308 (CO) RC057826-RcAGL19.3	false
1235	CO	RC067308 (CO) RC062898-RcSOC1.1	false
1237	CO	RC066746 (CO) RC005318-RcSOC1.1	false
1238	CO	RC066746 (CO) RC014697-RcSOC1.4	false
1239	CO	RC066746 (CO) RC019456-RcSOC1.1	false
1240	CO	RC066746 (CO) RC025470-RcSOC1.4	false
1241	CO	RC066746 (CO) RC037764-RcSOC1.1	false
1242	CO	RC066746 (CO) RC062898-RcSOC1.1	false
1244	CO	RC065707 (CO) RC004090-RcSOC1.1	false
1245	CO	RC065707 (CO) RC005318-RcSOC1.1	false
1246	CO	RC065707 (CO) RC014697-RcSOC1.4	false
1247	CO	RC065707 (CO) RC019456-RcSOC1.1	false
1248	CO	RC065707 (CO) RC025470-RcSOC1.4	false
1249	CO	RC065707 (CO) RC037764-RcSOC1.1	false
1250	CO	RC065707 (CO) RC043958-RcSOC1.5	false
1251	CO	RC065707 (CO) RC062898-RcSOC1.1	false
1253	CO	RC065639 (CO) RC004090-RcSOC1.1	false
1254	CO	RC065639 (CO) RC005318-RcSOC1.1	false
1255	CO	RC065639 (CO) RC014697-RcSOC1.4	false
1256	CO	RC065639 (CO) RC019456-RcSOC1.1	false
1257	CO	RC065639 (CO) RC025470-RcSOC1.4	false
1258	CO	RC065639 (CO) RC037764-RcSOC1.1	false
1259	CO	RC065639 (CO) RC043958-RcSOC1.5	false
1260	CO	RC065639 (CO) RC062898-RcSOC1.1	false
1262	CO	RC065419 (CO) RC004090-RcSOC1.1	false
1263	CO	RC065419 (CO) RC005318-RcSOC1.1	false
1264	CO	RC065419 (CO) RC014697-RcSOC1.4	false
1265	CO	RC065419 (CO) RC019456-RcSOC1.1	false
1266	CO	RC065419 (CO) RC025470-RcSOC1.4	false
1267	CO	RC065419 (CO) RC037764-RcSOC1.1	false
1268	CO	RC065419 (CO) RC043958-RcSOC1.5	false
1269	CO	RC065419 (CO) RC062898-RcSOC1.1	false
1271	CO	RC065057 (CO) RC019456-RcSOC1.1	false
1272	CO	RC065057 (CO) RC025470-RcSOC1.4	false
1273	CO	RC065057 (CO) RC043958-RcSOC1.5	false
1274	CO	RC065057 (CO) RC057826-RcAGL19.3	false
1275	CO	RC065057 (CO) RC061279-RcAGL24.2	false
1276	CO	RC065057 (CO) RC062898-RcSOC1.1	false
1278	CO	RC064211 (CO) RC005318-RcSOC1.1	false
1279	CO	RC064211 (CO) RC013947-RcAGL42.2	false
1280	CO	RC064211 (CO) RC019456-RcSOC1.1	false
1281	CO	RC064211 (CO) RC025470-RcSOC1.4	false
1282	CO	RC064211 (CO) RC037764-RcSOC1.1	false
1283	CO	RC064211 (CO) RC043958-RcSOC1.5	false
1284	CO	RC064211 (CO) RC062898-RcSOC1.1	false
1286	CO	RC064191 (CO) RC004090-RcSOC1.1	false
1287	CO	RC064191 (CO) RC005318-RcSOC1.1	false
1288	CO	RC064191 (CO) RC014697-RcSOC1.4	false
1289	CO	RC064191 (CO) RC019456-RcSOC1.1	false
1290	CO	RC064191 (CO) RC025470-RcSOC1.4	false
1291	CO	RC064191 (CO) RC037764-RcSOC1.1	false
1292	CO	RC064191 (CO) RC043958-RcSOC1.5	false
1293	CO	RC064191 (CO) RC057826-RcAGL19.3	false
1294	CO	RC064191 (CO) RC062898-RcSOC1.1	false
1296	CO	RC063836 (CO) RC004090-RcSOC1.1	false
1297	CO	RC063836 (CO) RC005318-RcSOC1.1	false
1298	CO	RC063836 (CO) RC013947-RcAGL42.2	false
1299	CO	RC063836 (CO) RC014697-RcSOC1.4	false
1300	CO	RC063836 (CO) RC019456-RcSOC1.1	false
1301	CO	RC063836 (CO) RC025470-RcSOC1.4	false
1302	CO	RC063836 (CO) RC037764-RcSOC1.1	false
1303	CO	RC063836 (CO) RC043958-RcSOC1.5	false
1304	CO	RC063836 (CO) RC062898-RcSOC1.1	false
1306	CO	RC062790 (CO) RC004090-RcSOC1.1	false
1307	CO	RC062790 (CO) RC005318-RcSOC1.1	false
1308	CO	RC062790 (CO) RC014697-RcSOC1.4	false
1309	CO	RC062790 (CO) RC019456-RcSOC1.1	false
1310	CO	RC062790 (CO) RC025470-RcSOC1.4	false
1311	CO	RC062790 (CO) RC037764-RcSOC1.1	false
1312	CO	RC062790 (CO) RC043958-RcSOC1.5	false
1313	CO	RC062790 (CO) RC057826-RcAGL19.3	false
1314	CO	RC062790 (CO) RC062898-RcSOC1.1	false
1316	CO	RC062706 (CO) RC004090-RcSOC1.1	false
1317	CO	RC062706 (CO) RC005318-RcSOC1.1	false
1318	CO	RC062706 (CO) RC014697-RcSOC1.4	false
1319	CO	RC062706 (CO) RC019456-RcSOC1.1	false
1320	CO	RC062706 (CO) RC025470-RcSOC1.4	false
1321	CO	RC062706 (CO) RC037764-RcSOC1.1	false
1322	CO	RC062706 (CO) RC043958-RcSOC1.5	false
1323	CO	RC062706 (CO) RC057826-RcAGL19.3	false
1324	CO	RC062706 (CO) RC062898-RcSOC1.1	false
1326	CO	RC062494 (CO) RC005318-RcSOC1.1	false
1327	CO	RC062494 (CO) RC014697-RcSOC1.4	false
1328	CO	RC062494 (CO) RC019456-RcSOC1.1	false
1329	CO	RC062494 (CO) RC025470-RcSOC1.4	false
1330	CO	RC062494 (CO) RC037764-RcSOC1.1	false
1331	CO	RC062494 (CO) RC062898-RcSOC1.1	false
1333	CO	RC062386 (CO) RC004090-RcSOC1.1	false
1334	CO	RC062386 (CO) RC014697-RcSOC1.4	false
1335	CO	RC062386 (CO) RC025470-RcSOC1.4	false
1336	CO	RC062386 (CO) RC037764-RcSOC1.1	false
1337	CO	RC062386 (CO) RC043958-RcSOC1.5	false
1338	CO	RC062386 (CO) RC062898-RcSOC1.1	false
1340	CO	RC061999 (CO) RC004090-RcSOC1.1	false
1341	CO	RC061999 (CO) RC005318-RcSOC1.1	false
1342	CO	RC061999 (CO) RC014697-RcSOC1.4	false
1343	CO	RC061999 (CO) RC019456-RcSOC1.1	false
1344	CO	RC061999 (CO) RC025470-RcSOC1.4	false
1345	CO	RC061999 (CO) RC037764-RcSOC1.1	false
1346	CO	RC061999 (CO) RC043958-RcSOC1.5	false
1347	CO	RC061999 (CO) RC057826-RcAGL19.3	false
1348	CO	RC061999 (CO) RC062898-RcSOC1.1	false
1350	CO	RC060947 (CO) RC004090-RcSOC1.1	false
1351	CO	RC060947 (CO) RC005318-RcSOC1.1	false
1352	CO	RC060947 (CO) RC013947-RcAGL42.2	false
1353	CO	RC060947 (CO) RC019456-RcSOC1.1	false
1354	CO	RC060947 (CO) RC025470-RcSOC1.4	false
1355	CO	RC060947 (CO) RC037764-RcSOC1.1	false
1356	CO	RC060947 (CO) RC043958-RcSOC1.5	false
1357	CO	RC060947 (CO) RC062898-RcSOC1.1	false
1359	CO	RC060424 (CO) RC004090-RcSOC1.1	false
1360	CO	RC060424 (CO) RC005318-RcSOC1.1	false
1361	CO	RC060424 (CO) RC014697-RcSOC1.4	false
1362	CO	RC060424 (CO) RC019456-RcSOC1.1	false
1363	CO	RC060424 (CO) RC025470-RcSOC1.4	false
1364	CO	RC060424 (CO) RC037764-RcSOC1.1	false
1365	CO	RC060424 (CO) RC043958-RcSOC1.5	false
1366	CO	RC060424 (CO) RC057826-RcAGL19.3	false
1367	CO	RC060424 (CO) RC062898-RcSOC1.1	false
1369	CO	RC059896 (CO) RC004090-RcSOC1.1	false
1370	CO	RC059896 (CO) RC005318-RcSOC1.1	false
1371	CO	RC059896 (CO) RC019456-RcSOC1.1	false
1372	CO	RC059896 (CO) RC025470-RcSOC1.4	false
1373	CO	RC059896 (CO) RC037764-RcSOC1.1	false
1374	CO	RC059896 (CO) RC043958-RcSOC1.5	false
1375	CO	RC059896 (CO) RC062898-RcSOC1.1	false
1377	CO	RC059222 (CO) RC004090-RcSOC1.1	false
1378	CO	RC059222 (CO) RC005318-RcSOC1.1	false
1379	CO	RC059222 (CO) RC014697-RcSOC1.4	false
1380	CO	RC059222 (CO) RC019456-RcSOC1.1	false
1381	CO	RC059222 (CO) RC025470-RcSOC1.4	false
1382	CO	RC059222 (CO) RC037764-RcSOC1.1	false
1383	CO	RC059222 (CO) RC043958-RcSOC1.5	false
1384	CO	RC059222 (CO) RC062898-RcSOC1.1	false
1386	CO	RC059057 (CO) RC019456-RcSOC1.1	false
1387	CO	RC059057 (CO) RC025470-RcSOC1.4	false
1388	CO	RC059057 (CO) RC062898-RcSOC1.1	false
1390	CO	RC058560 (CO) RC005318-RcSOC1.1	false
1391	CO	RC058560 (CO) RC013947-RcAGL42.2	false
1392	CO	RC058560 (CO) RC019456-RcSOC1.1	false
1393	CO	RC058560 (CO) RC025470-RcSOC1.4	false
1394	CO	RC058560 (CO) RC037764-RcSOC1.1	false
1395	CO	RC058560 (CO) RC043958-RcSOC1.5	false
1396	CO	RC058560 (CO) RC062898-RcSOC1.1	false
1398	CO	RC058328 (CO) RC005318-RcSOC1.1	false
1399	CO	RC058328 (CO) RC014697-RcSOC1.4	false
1400	CO	RC058328 (CO) RC019456-RcSOC1.1	false
1401	CO	RC058328 (CO) RC025470-RcSOC1.4	false
1402	CO	RC058328 (CO) RC057826-RcAGL19.3	false
1403	CO	RC058328 (CO) RC062898-RcSOC1.1	false
1405	CO	RC057400 (CO) RC004090-RcSOC1.1	false
1406	CO	RC057400 (CO) RC005318-RcSOC1.1	false
1407	CO	RC057400 (CO) RC014697-RcSOC1.4	false
1408	CO	RC057400 (CO) RC019456-RcSOC1.1	false
1409	CO	RC057400 (CO) RC025470-RcSOC1.4	false
1410	CO	RC057400 (CO) RC037764-RcSOC1.1	false
1411	CO	RC057400 (CO) RC043958-RcSOC1.5	false
1412	CO	RC057400 (CO) RC057826-RcAGL19.3	false
1413	CO	RC057400 (CO) RC062898-RcSOC1.1	false
1415	CO	RC056910 (CO) RC004090-RcSOC1.1	false
1416	CO	RC056910 (CO) RC005318-RcSOC1.1	false
1417	CO	RC056910 (CO) RC019456-RcSOC1.1	false
1418	CO	RC056910 (CO) RC025470-RcSOC1.4	false
1419	CO	RC056910 (CO) RC037764-RcSOC1.1	false
1420	CO	RC056910 (CO) RC043958-RcSOC1.5	false
1421	CO	RC056910 (CO) RC057826-RcAGL19.3	false
1422	CO	RC056910 (CO) RC062898-RcSOC1.1	false
1424	CO	RC054405 (CO) RC005318-RcSOC1.1	false
1425	CO	RC054405 (CO) RC013947-RcAGL42.2	false
1426	CO	RC054405 (CO) RC019456-RcSOC1.1	false
1427	CO	RC054405 (CO) RC043958-RcSOC1.5	false
1428	CO	RC054405 (CO) RC057826-RcAGL19.3	false
1429	CO	RC054405 (CO) RC062898-RcSOC1.1	false
1431	CO	RC053722 (CO) RC004090-RcSOC1.1	false
1432	CO	RC053722 (CO) RC019456-RcSOC1.1	false
1433	CO	RC053722 (CO) RC025470-RcSOC1.4	false
1434	CO	RC053722 (CO) RC043958-RcSOC1.5	false
1435	CO	RC053722 (CO) RC062898-RcSOC1.1	false
1437	CO	RC051557 (CO) RC025470-RcSOC1.4	false
1438	CO	RC051557 (CO) RC062898-RcSOC1.1	false
1440	CO	RC050622 (CO) RC004090-RcSOC1.1	false
1441	CO	RC050622 (CO) RC014697-RcSOC1.4	false
1442	CO	RC050622 (CO) RC019456-RcSOC1.1	false
1443	CO	RC050622 (CO) RC025470-RcSOC1.4	false
1444	CO	RC050622 (CO) RC062898-RcSOC1.1	false
1446	CO	RC049084 (CO) RC004090-RcSOC1.1	false
1447	CO	RC049084 (CO) RC005318-RcSOC1.1	false
1448	CO	RC049084 (CO) RC014697-RcSOC1.4	false
1449	CO	RC049084 (CO) RC019456-RcSOC1.1	false
1450	CO	RC049084 (CO) RC025470-RcSOC1.4	false
1451	CO	RC049084 (CO) RC037764-RcSOC1.1	false
1452	CO	RC049084 (CO) RC043958-RcSOC1.5	false
1453	CO	RC049084 (CO) RC062898-RcSOC1.1	false
1455	CO	RC047901 (CO) RC004090-RcSOC1.1	false
1456	CO	RC047901 (CO) RC005318-RcSOC1.1	false
1457	CO	RC047901 (CO) RC014697-RcSOC1.4	false
1458	CO	RC047901 (CO) RC019456-RcSOC1.1	false
1459	CO	RC047901 (CO) RC025470-RcSOC1.4	false
1460	CO	RC047901 (CO) RC037764-RcSOC1.1	false
1461	CO	RC047901 (CO) RC043958-RcSOC1.5	false
1462	CO	RC047901 (CO) RC057826-RcAGL19.3	false
1463	CO	RC047901 (CO) RC062898-RcSOC1.1	false
1465	CO	RC047631 (CO) RC004090-RcSOC1.1	false
1466	CO	RC047631 (CO) RC019456-RcSOC1.1	false
1467	CO	RC047631 (CO) RC025470-RcSOC1.4	false
1468	CO	RC047631 (CO) RC037764-RcSOC1.1	false
1469	CO	RC047631 (CO) RC043958-RcSOC1.5	false
1470	CO	RC047631 (CO) RC062898-RcSOC1.1	false
1472	CO	RC047170 (CO) RC004090-RcSOC1.1	false
1473	CO	RC047170 (CO) RC005318-RcSOC1.1	false
1474	CO	RC047170 (CO) RC014697-RcSOC1.4	false
1475	CO	RC047170 (CO) RC019456-RcSOC1.1	false
1476	CO	RC047170 (CO) RC025470-RcSOC1.4	false
1477	CO	RC047170 (CO) RC037764-RcSOC1.1	false
1478	CO	RC047170 (CO) RC043958-RcSOC1.5	false
1479	CO	RC047170 (CO) RC062898-RcSOC1.1	false
1481	CO	RC045647 (CO) RC004090-RcSOC1.1	false
1482	CO	RC045647 (CO) RC005318-RcSOC1.1	false
1483	CO	RC045647 (CO) RC014697-RcSOC1.4	false
1484	CO	RC045647 (CO) RC019456-RcSOC1.1	false
1485	CO	RC045647 (CO) RC025470-RcSOC1.4	false
1486	CO	RC045647 (CO) RC037764-RcSOC1.1	false
1487	CO	RC045647 (CO) RC043958-RcSOC1.5	false
1488	CO	RC045647 (CO) RC062898-RcSOC1.1	false
1490	CO	RC044122 (CO) RC004090-RcSOC1.1	false
1491	CO	RC044122 (CO) RC005318-RcSOC1.1	false
1492	CO	RC044122 (CO) RC014697-RcSOC1.4	false
1493	CO	RC044122 (CO) RC019456-RcSOC1.1	false
1494	CO	RC044122 (CO) RC025470-RcSOC1.4	false
1495	CO	RC044122 (CO) RC037764-RcSOC1.1	false
1496	CO	RC044122 (CO) RC043958-RcSOC1.5	false
1497	CO	RC044122 (CO) RC057826-RcAGL19.3	false
1498	CO	RC044122 (CO) RC059345-RcAGL19.3	false
1499	CO	RC044122 (CO) RC062898-RcSOC1.1	false
1501	CO	RC044086 (CO) RC004090-RcSOC1.1	false
1502	CO	RC044086 (CO) RC005318-RcSOC1.1	false
1503	CO	RC044086 (CO) RC013947-RcAGL42.2	false
1504	CO	RC044086 (CO) RC014697-RcSOC1.4	false
1505	CO	RC044086 (CO) RC019456-RcSOC1.1	false
1506	CO	RC044086 (CO) RC025470-RcSOC1.4	false
1507	CO	RC044086 (CO) RC037764-RcSOC1.1	false
1508	CO	RC044086 (CO) RC043958-RcSOC1.5	false
1509	CO	RC044086 (CO) RC057826-RcAGL19.3	false
1510	CO	RC044086 (CO) RC062898-RcSOC1.1	false
1512	CO	RC043897 (CO) RC004090-RcSOC1.1	false
1513	CO	RC043897 (CO) RC005318-RcSOC1.1	false
1514	CO	RC043897 (CO) RC013947-RcAGL42.2	false
1515	CO	RC043897 (CO) RC014697-RcSOC1.4	false
1516	CO	RC043897 (CO) RC019456-RcSOC1.1	false
1517	CO	RC043897 (CO) RC025470-RcSOC1.4	false
1518	CO	RC043897 (CO) RC037764-RcSOC1.1	false
1519	CO	RC043897 (CO) RC043958-RcSOC1.5	false
1520	CO	RC043897 (CO) RC062898-RcSOC1.1	false
1522	CO	RC043880 (CO) RC025470-RcSOC1.4	false
1523	CO	RC043880 (CO) RC043958-RcSOC1.5	false
1524	CO	RC043880 (CO) RC062898-RcSOC1.1	false
1526	CO	RC043536 (CO) RC004090-RcSOC1.1	false
1527	CO	RC043536 (CO) RC005318-RcSOC1.1	false
1528	CO	RC043536 (CO) RC014697-RcSOC1.4	false
1529	CO	RC043536 (CO) RC019456-RcSOC1.1	false
1530	CO	RC043536 (CO) RC025470-RcSOC1.4	false
1531	CO	RC043536 (CO) RC037764-RcSOC1.1	false
1532	CO	RC043536 (CO) RC043958-RcSOC1.5	false
1533	CO	RC043536 (CO) RC057826-RcAGL19.3	false
1534	CO	RC043536 (CO) RC062898-RcSOC1.1	false
1536	CO	RC042457 (CO) RC019456-RcSOC1.1	false
1537	CO	RC042457 (CO) RC025470-RcSOC1.4	false
1538	CO	RC042457 (CO) RC043958-RcSOC1.5	false
1539	CO	RC042457 (CO) RC061279-RcAGL24.2	false
1540	CO	RC042457 (CO) RC062898-RcSOC1.1	false
1542	CO	RC041560 (CO) RC004090-RcSOC1.1	false
1543	CO	RC041560 (CO) RC005318-RcSOC1.1	false
1544	CO	RC041560 (CO) RC014697-RcSOC1.4	false
1545	CO	RC041560 (CO) RC019456-RcSOC1.1	false
1546	CO	RC041560 (CO) RC025470-RcSOC1.4	false
1547	CO	RC041560 (CO) RC037764-RcSOC1.1	false
1548	CO	RC041560 (CO) RC043958-RcSOC1.5	false
1549	CO	RC041560 (CO) RC057826-RcAGL19.3	false
1550	CO	RC041560 (CO) RC062898-RcSOC1.1	false
1552	CO	RC040200 (CO) RC004090-RcSOC1.1	false
1553	CO	RC040200 (CO) RC005318-RcSOC1.1	false
1554	CO	RC040200 (CO) RC014697-RcSOC1.4	false
1555	CO	RC040200 (CO) RC025470-RcSOC1.4	false
1556	CO	RC040200 (CO) RC037764-RcSOC1.1	false
1557	CO	RC040200 (CO) RC043958-RcSOC1.5	false
1558	CO	RC040200 (CO) RC062898-RcSOC1.1	false
1560	CO	RC040193 (CO) RC019456-RcSOC1.1	false
1561	CO	RC040193 (CO) RC025470-RcSOC1.4	false
1562	CO	RC040193 (CO) RC062898-RcSOC1.1	false
1564	CO	RC038221 (CO) RC004090-RcSOC1.1	false
1565	CO	RC038221 (CO) RC005318-RcSOC1.1	false
1566	CO	RC038221 (CO) RC014697-RcSOC1.4	false
1567	CO	RC038221 (CO) RC019456-RcSOC1.1	false
1568	CO	RC038221 (CO) RC025470-RcSOC1.4	false
1569	CO	RC038221 (CO) RC037764-RcSOC1.1	false
1570	CO	RC038221 (CO) RC043958-RcSOC1.5	false
1571	CO	RC038221 (CO) RC062898-RcSOC1.1	false
1573	CO	RC037619 (CO) RC004090-RcSOC1.1	false
1574	CO	RC037619 (CO) RC005318-RcSOC1.1	false
1575	CO	RC037619 (CO) RC013947-RcAGL42.2	false
1576	CO	RC037619 (CO) RC014697-RcSOC1.4	false
1577	CO	RC037619 (CO) RC019456-RcSOC1.1	false
1578	CO	RC037619 (CO) RC025470-RcSOC1.4	false
1579	CO	RC037619 (CO) RC037764-RcSOC1.1	false
1580	CO	RC037619 (CO) RC043958-RcSOC1.5	false
1581	CO	RC037619 (CO) RC057826-RcAGL19.3	false
1582	CO	RC037619 (CO) RC062898-RcSOC1.1	false
1584	CO	RC037515 (CO) RC005318-RcSOC1.1	false
1585	CO	RC037515 (CO) RC014697-RcSOC1.4	false
1586	CO	RC037515 (CO) RC019456-RcSOC1.1	false
1587	CO	RC037515 (CO) RC025470-RcSOC1.4	false
1588	CO	RC037515 (CO) RC062898-RcSOC1.1	false
1590	CO	RC037061 (CO) RC004090-RcSOC1.1	false
1591	CO	RC037061 (CO) RC005318-RcSOC1.1	false
1592	CO	RC037061 (CO) RC013947-RcAGL42.2	false
1593	CO	RC037061 (CO) RC014697-RcSOC1.4	false
1594	CO	RC037061 (CO) RC019456-RcSOC1.1	false
1595	CO	RC037061 (CO) RC025470-RcSOC1.4	false
1596	CO	RC037061 (CO) RC037764-RcSOC1.1	false
1597	CO	RC037061 (CO) RC043958-RcSOC1.5	false
1598	CO	RC037061 (CO) RC057826-RcAGL19.3	false
1599	CO	RC037061 (CO) RC062898-RcSOC1.1	false
1601	CO	RC036418 (CO) RC004090-RcSOC1.1	false
1602	CO	RC036418 (CO) RC005318-RcSOC1.1	false
1603	CO	RC036418 (CO) RC013947-RcAGL42.2	false
1604	CO	RC036418 (CO) RC014697-RcSOC1.4	false
1605	CO	RC036418 (CO) RC019456-RcSOC1.1	false
1606	CO	RC036418 (CO) RC025470-RcSOC1.4	false
1607	CO	RC036418 (CO) RC037764-RcSOC1.1	false
1608	CO	RC036418 (CO) RC043958-RcSOC1.5	false
1609	CO	RC036418 (CO) RC062898-RcSOC1.1	false
1611	CO	RC034706 (CO) RC004090-RcSOC1.1	false
1612	CO	RC034706 (CO) RC005318-RcSOC1.1	false
1613	CO	RC034706 (CO) RC014697-RcSOC1.4	false
1614	CO	RC034706 (CO) RC019456-RcSOC1.1	false
1615	CO	RC034706 (CO) RC025470-RcSOC1.4	false
1616	CO	RC034706 (CO) RC037764-RcSOC1.1	false
1617	CO	RC034706 (CO) RC043958-RcSOC1.5	false
1618	CO	RC034706 (CO) RC062898-RcSOC1.1	false
1620	CO	RC034101 (CO) RC004090-RcSOC1.1	false
1621	CO	RC034101 (CO) RC005318-RcSOC1.1	false
1622	CO	RC034101 (CO) RC014697-RcSOC1.4	false
1623	CO	RC034101 (CO) RC019456-RcSOC1.1	false
1624	CO	RC034101 (CO) RC025470-RcSOC1.4	false
1625	CO	RC034101 (CO) RC037764-RcSOC1.1	false
1626	CO	RC034101 (CO) RC062898-RcSOC1.1	false
1628	CO	RC033797 (CO) RC004090-RcSOC1.1	false
1629	CO	RC033797 (CO) RC005318-RcSOC1.1	false
1630	CO	RC033797 (CO) RC014697-RcSOC1.4	false
1631	CO	RC033797 (CO) RC019456-RcSOC1.1	false
1632	CO	RC033797 (CO) RC025470-RcSOC1.4	false
1633	CO	RC033797 (CO) RC037764-RcSOC1.1	false
1634	CO	RC033797 (CO) RC043958-RcSOC1.5	false
1635	CO	RC033797 (CO) RC062898-RcSOC1.1	false
1637	CO	RC033467 (CO) RC004090-RcSOC1.1	false
1638	CO	RC033467 (CO) RC005318-RcSOC1.1	false
1639	CO	RC033467 (CO) RC014697-RcSOC1.4	false
1640	CO	RC033467 (CO) RC019456-RcSOC1.1	false
1641	CO	RC033467 (CO) RC025470-RcSOC1.4	false
1642	CO	RC033467 (CO) RC037764-RcSOC1.1	false
1643	CO	RC033467 (CO) RC043958-RcSOC1.5	false
1644	CO	RC033467 (CO) RC062898-RcSOC1.1	false
1646	CO	RC033465 (CO) RC004090-RcSOC1.1	false
1647	CO	RC033465 (CO) RC005318-RcSOC1.1	false
1648	CO	RC033465 (CO) RC014697-RcSOC1.4	false
1649	CO	RC033465 (CO) RC019456-RcSOC1.1	false
1650	CO	RC033465 (CO) RC025470-RcSOC1.4	false
1651	CO	RC033465 (CO) RC037764-RcSOC1.1	false
1652	CO	RC033465 (CO) RC043958-RcSOC1.5	false
1653	CO	RC033465 (CO) RC057826-RcAGL19.3	false
1654	CO	RC033465 (CO) RC062898-RcSOC1.1	false
1656	CO	RC031994 (CO) RC005318-RcSOC1.1	false
1657	CO	RC031994 (CO) RC013947-RcAGL42.2	false
1658	CO	RC031994 (CO) RC019456-RcSOC1.1	false
1659	CO	RC031994 (CO) RC025470-RcSOC1.4	false
1660	CO	RC031994 (CO) RC037764-RcSOC1.1	false
1661	CO	RC031994 (CO) RC043958-RcSOC1.5	false
1662	CO	RC031994 (CO) RC062898-RcSOC1.1	false
1664	CO	RC031984 (CO) RC005318-RcSOC1.1	false
1665	CO	RC031984 (CO) RC013947-RcAGL42.2	false
1666	CO	RC031984 (CO) RC014697-RcSOC1.4	false
1667	CO	RC031984 (CO) RC019456-RcSOC1.1	false
1668	CO	RC031984 (CO) RC025470-RcSOC1.4	false
1669	CO	RC031984 (CO) RC037764-RcSOC1.1	false
1670	CO	RC031984 (CO) RC062898-RcSOC1.1	false
1672	CO	RC031301 (CO) RC004090-RcSOC1.1	false
1673	CO	RC031301 (CO) RC005318-RcSOC1.1	false
1674	CO	RC031301 (CO) RC013947-RcAGL42.2	false
1675	CO	RC031301 (CO) RC014697-RcSOC1.4	false
1676	CO	RC031301 (CO) RC019456-RcSOC1.1	false
1677	CO	RC031301 (CO) RC025470-RcSOC1.4	false
1678	CO	RC031301 (CO) RC037764-RcSOC1.1	false
1679	CO	RC031301 (CO) RC043958-RcSOC1.5	false
1680	CO	RC031301 (CO) RC062898-RcSOC1.1	false
1682	CO	RC030975 (CO) RC004090-RcSOC1.1	false
1683	CO	RC030975 (CO) RC005318-RcSOC1.1	false
1684	CO	RC030975 (CO) RC014697-RcSOC1.4	false
1685	CO	RC030975 (CO) RC019456-RcSOC1.1	false
1686	CO	RC030975 (CO) RC025470-RcSOC1.4	false
1687	CO	RC030975 (CO) RC037764-RcSOC1.1	false
1688	CO	RC030975 (CO) RC043958-RcSOC1.5	false
1689	CO	RC030975 (CO) RC062898-RcSOC1.1	false
1691	CO	RC030882 (CO) RC004090-RcSOC1.1	false
1692	CO	RC030882 (CO) RC005318-RcSOC1.1	false
1693	CO	RC030882 (CO) RC014697-RcSOC1.4	false
1694	CO	RC030882 (CO) RC019456-RcSOC1.1	false
1695	CO	RC030882 (CO) RC025470-RcSOC1.4	false
1696	CO	RC030882 (CO) RC037764-RcSOC1.1	false
1697	CO	RC030882 (CO) RC043958-RcSOC1.5	false
1698	CO	RC030882 (CO) RC062898-RcSOC1.1	false
1700	CO	RC028131 (CO) RC004090-RcSOC1.1	false
1701	CO	RC028131 (CO) RC005318-RcSOC1.1	false
1702	CO	RC028131 (CO) RC014697-RcSOC1.4	false
1703	CO	RC028131 (CO) RC019456-RcSOC1.1	false
1704	CO	RC028131 (CO) RC025470-RcSOC1.4	false
1705	CO	RC028131 (CO) RC037764-RcSOC1.1	false
1706	CO	RC028131 (CO) RC043958-RcSOC1.5	false
1707	CO	RC028131 (CO) RC057826-RcAGL19.3	false
1708	CO	RC028131 (CO) RC062898-RcSOC1.1	false
1710	CO	RC027753 (CO) RC004090-RcSOC1.1	false
1711	CO	RC027753 (CO) RC019456-RcSOC1.1	false
1712	CO	RC027753 (CO) RC025470-RcSOC1.4	false
1713	CO	RC027753 (CO) RC037764-RcSOC1.1	false
1714	CO	RC027753 (CO) RC043958-RcSOC1.5	false
1715	CO	RC027753 (CO) RC062898-RcSOC1.1	false
1717	CO	RC027301 (CO) RC004090-RcSOC1.1	false
1718	CO	RC027301 (CO) RC005318-RcSOC1.1	false
1719	CO	RC027301 (CO) RC014697-RcSOC1.4	false
1720	CO	RC027301 (CO) RC019456-RcSOC1.1	false
1721	CO	RC027301 (CO) RC025470-RcSOC1.4	false
1722	CO	RC027301 (CO) RC037764-RcSOC1.1	false
1723	CO	RC027301 (CO) RC043958-RcSOC1.5	false
1724	CO	RC027301 (CO) RC057826-RcAGL19.3	false
1725	CO	RC027301 (CO) RC062898-RcSOC1.1	false
1727	CO	RC025985 (CO) RC005318-RcSOC1.1	false
1728	CO	RC025985 (CO) RC013947-RcAGL42.2	false
1729	CO	RC025985 (CO) RC014697-RcSOC1.4	false
1730	CO	RC025985 (CO) RC019456-RcSOC1.1	false
1731	CO	RC025985 (CO) RC025470-RcSOC1.4	false
1732	CO	RC025985 (CO) RC037764-RcSOC1.1	false
1733	CO	RC025985 (CO) RC057826-RcAGL19.3	false
1734	CO	RC025985 (CO) RC062898-RcSOC1.1	false
1736	CO	RC024727 (CO) RC005318-RcSOC1.1	false
1737	CO	RC024727 (CO) RC013947-RcAGL42.2	false
1738	CO	RC024727 (CO) RC014697-RcSOC1.4	false
1739	CO	RC024727 (CO) RC019456-RcSOC1.1	false
1740	CO	RC024727 (CO) RC025470-RcSOC1.4	false
1741	CO	RC024727 (CO) RC037764-RcSOC1.1	false
1742	CO	RC024727 (CO) RC062898-RcSOC1.1	false
1744	CO	RC023740 (CO) RC062898-RcSOC1.1	false
1746	CO	RC023677 (CO) RC004090-RcSOC1.1	false
1747	CO	RC023677 (CO) RC005318-RcSOC1.1	false
1748	CO	RC023677 (CO) RC013947-RcAGL42.2	false
1749	CO	RC023677 (CO) RC014697-RcSOC1.4	false
1750	CO	RC023677 (CO) RC019456-RcSOC1.1	false
1751	CO	RC023677 (CO) RC025470-RcSOC1.4	false
1752	CO	RC023677 (CO) RC037764-RcSOC1.1	false
1753	CO	RC023677 (CO) RC043958-RcSOC1.5	false
1754	CO	RC023677 (CO) RC057826-RcAGL19.3	false
1755	CO	RC023677 (CO) RC062898-RcSOC1.1	false
1757	CO	RC019688 (CO) RC004090-RcSOC1.1	false
1758	CO	RC019688 (CO) RC005318-RcSOC1.1	false
1759	CO	RC019688 (CO) RC014697-RcSOC1.4	false
1760	CO	RC019688 (CO) RC019456-RcSOC1.1	false
1761	CO	RC019688 (CO) RC025470-RcSOC1.4	false
1762	CO	RC019688 (CO) RC037764-RcSOC1.1	false
1763	CO	RC019688 (CO) RC043958-RcSOC1.5	false
1764	CO	RC019688 (CO) RC057826-RcAGL19.3	false
1765	CO	RC019688 (CO) RC062898-RcSOC1.1	false
1767	CO	RC019564 (CO) RC004090-RcSOC1.1	false
1768	CO	RC019564 (CO) RC005318-RcSOC1.1	false
1769	CO	RC019564 (CO) RC019456-RcSOC1.1	false
1770	CO	RC019564 (CO) RC025470-RcSOC1.4	false
1771	CO	RC019564 (CO) RC037764-RcSOC1.1	false
1772	CO	RC019564 (CO) RC043958-RcSOC1.5	false
1773	CO	RC019564 (CO) RC057826-RcAGL19.3	false
1774	CO	RC019564 (CO) RC062898-RcSOC1.1	false
1776	CO	RC019516 (CO) RC004090-RcSOC1.1	false
1777	CO	RC019516 (CO) RC005318-RcSOC1.1	false
1778	CO	RC019516 (CO) RC014697-RcSOC1.4	false
1779	CO	RC019516 (CO) RC019456-RcSOC1.1	false
1780	CO	RC019516 (CO) RC025470-RcSOC1.4	false
1781	CO	RC019516 (CO) RC037764-RcSOC1.1	false
1782	CO	RC019516 (CO) RC043958-RcSOC1.5	false
1783	CO	RC019516 (CO) RC057826-RcAGL19.3	false
1784	CO	RC019516 (CO) RC062898-RcSOC1.1	false
1786	CO	RC019431 (CO) RC057826-RcAGL19.3	false
1787	CO	RC019431 (CO) RC062898-RcSOC1.1	false
1789	CO	RC018820 (CO) RC004090-RcSOC1.1	false
1790	CO	RC018820 (CO) RC005318-RcSOC1.1	false
1791	CO	RC018820 (CO) RC014697-RcSOC1.4	false
1792	CO	RC018820 (CO) RC019456-RcSOC1.1	false
1793	CO	RC018820 (CO) RC025470-RcSOC1.4	false
1794	CO	RC018820 (CO) RC037764-RcSOC1.1	false
1795	CO	RC018820 (CO) RC043958-RcSOC1.5	false
1796	CO	RC018820 (CO) RC057826-RcAGL19.3	false
1797	CO	RC018820 (CO) RC062898-RcSOC1.1	false
1799	CO	RC018471 (CO) RC004090-RcSOC1.1	false
1800	CO	RC018471 (CO) RC005318-RcSOC1.1	false
1801	CO	RC018471 (CO) RC014697-RcSOC1.4	false
1802	CO	RC018471 (CO) RC019456-RcSOC1.1	false
1803	CO	RC018471 (CO) RC025470-RcSOC1.4	false
1804	CO	RC018471 (CO) RC037764-RcSOC1.1	false
1805	CO	RC018471 (CO) RC043958-RcSOC1.5	false
1806	CO	RC018471 (CO) RC057826-RcAGL19.3	false
1807	CO	RC018471 (CO) RC062898-RcSOC1.1	false
1809	CO	RC018412 (CO) RC004090-RcSOC1.1	false
1810	CO	RC018412 (CO) RC005318-RcSOC1.1	false
1811	CO	RC018412 (CO) RC014697-RcSOC1.4	false
1812	CO	RC018412 (CO) RC019456-RcSOC1.1	false
1813	CO	RC018412 (CO) RC025470-RcSOC1.4	false
1814	CO	RC018412 (CO) RC037764-RcSOC1.1	false
1815	CO	RC018412 (CO) RC043958-RcSOC1.5	false
1816	CO	RC018412 (CO) RC057826-RcAGL19.3	false
1817	CO	RC018412 (CO) RC062898-RcSOC1.1	false
1819	CO	RC018233 (CO) RC004090-RcSOC1.1	false
1820	CO	RC018233 (CO) RC005318-RcSOC1.1	false
1821	CO	RC018233 (CO) RC014697-RcSOC1.4	false
1822	CO	RC018233 (CO) RC019456-RcSOC1.1	false
1823	CO	RC018233 (CO) RC025470-RcSOC1.4	false
1824	CO	RC018233 (CO) RC037764-RcSOC1.1	false
1825	CO	RC018233 (CO) RC043958-RcSOC1.5	false
1826	CO	RC018233 (CO) RC057826-RcAGL19.3	false
1827	CO	RC018233 (CO) RC062898-RcSOC1.1	false
1829	CO	RC017113 (CO) RC005318-RcSOC1.1	false
1830	CO	RC017113 (CO) RC013947-RcAGL42.2	false
1831	CO	RC017113 (CO) RC019456-RcSOC1.1	false
1832	CO	RC017113 (CO) RC025470-RcSOC1.4	false
1833	CO	RC017113 (CO) RC037764-RcSOC1.1	false
1834	CO	RC017113 (CO) RC062898-RcSOC1.1	false
1836	CO	RC016414 (CO) RC004090-RcSOC1.1	false
1837	CO	RC016414 (CO) RC005318-RcSOC1.1	false
1838	CO	RC016414 (CO) RC013947-RcAGL42.2	false
1839	CO	RC016414 (CO) RC014697-RcSOC1.4	false
1840	CO	RC016414 (CO) RC019456-RcSOC1.1	false
1841	CO	RC016414 (CO) RC025470-RcSOC1.4	false
1842	CO	RC016414 (CO) RC037764-RcSOC1.1	false
1843	CO	RC016414 (CO) RC043958-RcSOC1.5	false
1844	CO	RC016414 (CO) RC057826-RcAGL19.3	false
1845	CO	RC016414 (CO) RC062898-RcSOC1.1	false
1847	CO	RC014793 (CO) RC004090-RcSOC1.1	false
1848	CO	RC014793 (CO) RC005318-RcSOC1.1	false
1849	CO	RC014793 (CO) RC014697-RcSOC1.4	false
1850	CO	RC014793 (CO) RC019456-RcSOC1.1	false
1851	CO	RC014793 (CO) RC025470-RcSOC1.4	false
1852	CO	RC014793 (CO) RC037764-RcSOC1.1	false
1853	CO	RC014793 (CO) RC043958-RcSOC1.5	false
1854	CO	RC014793 (CO) RC057826-RcAGL19.3	false
1855	CO	RC014793 (CO) RC062898-RcSOC1.1	false
1857	CO	RC013067 (CO) RC004090-RcSOC1.1	false
1858	CO	RC013067 (CO) RC005318-RcSOC1.1	false
1859	CO	RC013067 (CO) RC013947-RcAGL42.2	false
1860	CO	RC013067 (CO) RC014697-RcSOC1.4	false
1861	CO	RC013067 (CO) RC019456-RcSOC1.1	false
1862	CO	RC013067 (CO) RC025470-RcSOC1.4	false
1863	CO	RC013067 (CO) RC037764-RcSOC1.1	false
1864	CO	RC013067 (CO) RC043958-RcSOC1.5	false
1865	CO	RC013067 (CO) RC062898-RcSOC1.1	false
1867	CO	RC011860 (CO) RC005318-RcSOC1.1	false
1868	CO	RC011860 (CO) RC013947-RcAGL42.2	false
1869	CO	RC011860 (CO) RC014697-RcSOC1.4	false
1870	CO	RC011860 (CO) RC019456-RcSOC1.1	false
1871	CO	RC011860 (CO) RC025470-RcSOC1.4	false
1872	CO	RC011860 (CO) RC037764-RcSOC1.1	false
1873	CO	RC011860 (CO) RC057826-RcAGL19.3	false
1874	CO	RC011860 (CO) RC062898-RcSOC1.1	false
1876	CO	RC011520 (CO) RC004090-RcSOC1.1	false
1877	CO	RC011520 (CO) RC005318-RcSOC1.1	false
1878	CO	RC011520 (CO) RC014697-RcSOC1.4	false
1879	CO	RC011520 (CO) RC019456-RcSOC1.1	false
1880	CO	RC011520 (CO) RC025470-RcSOC1.4	false
1881	CO	RC011520 (CO) RC037764-RcSOC1.1	false
1882	CO	RC011520 (CO) RC043958-RcSOC1.5	false
1883	CO	RC011520 (CO) RC062898-RcSOC1.1	false
1885	CO	RC011493 (CO) RC004090-RcSOC1.1	false
1886	CO	RC011493 (CO) RC005318-RcSOC1.1	false
1887	CO	RC011493 (CO) RC013947-RcAGL42.2	false
1888	CO	RC011493 (CO) RC014697-RcSOC1.4	false
1889	CO	RC011493 (CO) RC019456-RcSOC1.1	false
1890	CO	RC011493 (CO) RC025470-RcSOC1.4	false
1891	CO	RC011493 (CO) RC037764-RcSOC1.1	false
1892	CO	RC011493 (CO) RC043958-RcSOC1.5	false
1893	CO	RC011493 (CO) RC057826-RcAGL19.3	false
1894	CO	RC011493 (CO) RC062898-RcSOC1.1	false
1896	CO	RC009973 (CO) RC004090-RcSOC1.1	false
1897	CO	RC009973 (CO) RC005318-RcSOC1.1	false
1898	CO	RC009973 (CO) RC014697-RcSOC1.4	false
1899	CO	RC009973 (CO) RC019456-RcSOC1.1	false
1900	CO	RC009973 (CO) RC025470-RcSOC1.4	false
1901	CO	RC009973 (CO) RC037764-RcSOC1.1	false
1902	CO	RC009973 (CO) RC043958-RcSOC1.5	false
1903	CO	RC009973 (CO) RC062898-RcSOC1.1	false
1905	CO	RC009347 (CO) RC004090-RcSOC1.1	false
1906	CO	RC009347 (CO) RC005318-RcSOC1.1	false
1907	CO	RC009347 (CO) RC019456-RcSOC1.1	false
1908	CO	RC009347 (CO) RC025470-RcSOC1.4	false
1909	CO	RC009347 (CO) RC037764-RcSOC1.1	false
1910	CO	RC009347 (CO) RC043958-RcSOC1.5	false
1911	CO	RC009347 (CO) RC057826-RcAGL19.3	false
1912	CO	RC009347 (CO) RC062898-RcSOC1.1	false
1914	CO	RC008632 (CO) RC004090-RcSOC1.1	false
1915	CO	RC008632 (CO) RC005318-RcSOC1.1	false
1916	CO	RC008632 (CO) RC013947-RcAGL42.2	false
1917	CO	RC008632 (CO) RC014697-RcSOC1.4	false
1918	CO	RC008632 (CO) RC019456-RcSOC1.1	false
1919	CO	RC008632 (CO) RC025470-RcSOC1.4	false
1920	CO	RC008632 (CO) RC037764-RcSOC1.1	false
1921	CO	RC008632 (CO) RC043958-RcSOC1.5	false
1922	CO	RC008632 (CO) RC062898-RcSOC1.1	false
1924	CO	RC007657 (CO) RC057826-RcAGL19.3	false
1925	CO	RC007657 (CO) RC062898-RcSOC1.1	false
1927	CO	RC007196 (CO) RC014697-RcSOC1.4	false
1928	CO	RC007196 (CO) RC025470-RcSOC1.4	false
1929	CO	RC007196 (CO) RC062898-RcSOC1.1	false
1931	CO	RC007051 (CO) RC004090-RcSOC1.1	false
1932	CO	RC007051 (CO) RC005318-RcSOC1.1	false
1933	CO	RC007051 (CO) RC014697-RcSOC1.4	false
1934	CO	RC007051 (CO) RC019456-RcSOC1.1	false
1935	CO	RC007051 (CO) RC025470-RcSOC1.4	false
1936	CO	RC007051 (CO) RC037764-RcSOC1.1	false
1937	CO	RC007051 (CO) RC043958-RcSOC1.5	false
1938	CO	RC007051 (CO) RC062898-RcSOC1.1	false
1940	CO	RC005695 (CO) RC004090-RcSOC1.1	false
1941	CO	RC005695 (CO) RC005318-RcSOC1.1	false
1942	CO	RC005695 (CO) RC014697-RcSOC1.4	false
1943	CO	RC005695 (CO) RC019456-RcSOC1.1	false
1944	CO	RC005695 (CO) RC025470-RcSOC1.4	false
1945	CO	RC005695 (CO) RC037764-RcSOC1.1	false
1946	CO	RC005695 (CO) RC043958-RcSOC1.5	false
1947	CO	RC005695 (CO) RC057826-RcAGL19.3	false
1948	CO	RC005695 (CO) RC062898-RcSOC1.1	false
1950	CO	RC005059 (CO) RC004090-RcSOC1.1	false
1951	CO	RC005059 (CO) RC005318-RcSOC1.1	false
1952	CO	RC005059 (CO) RC013947-RcAGL42.2	false
1953	CO	RC005059 (CO) RC014697-RcSOC1.4	false
1954	CO	RC005059 (CO) RC019456-RcSOC1.1	false
1955	CO	RC005059 (CO) RC025470-RcSOC1.4	false
1956	CO	RC005059 (CO) RC037764-RcSOC1.1	false
1957	CO	RC005059 (CO) RC043958-RcSOC1.5	false
1958	CO	RC005059 (CO) RC057826-RcAGL19.3	false
1959	CO	RC005059 (CO) RC062898-RcSOC1.1	false
1961	CO	RC004689 (CO) RC004090-RcSOC1.1	false
1962	CO	RC004689 (CO) RC005318-RcSOC1.1	false
1963	CO	RC004689 (CO) RC014697-RcSOC1.4	false
1964	CO	RC004689 (CO) RC019456-RcSOC1.1	false
1965	CO	RC004689 (CO) RC025470-RcSOC1.4	false
1966	CO	RC004689 (CO) RC037764-RcSOC1.1	false
1967	CO	RC004689 (CO) RC043958-RcSOC1.5	false
1968	CO	RC004689 (CO) RC057826-RcAGL19.3	false
1969	CO	RC004689 (CO) RC062898-RcSOC1.1	false
1971	CO	RC004516 (CO) RC004090-RcSOC1.1	false
1972	CO	RC004516 (CO) RC005318-RcSOC1.1	false
1973	CO	RC004516 (CO) RC014697-RcSOC1.4	false
1974	CO	RC004516 (CO) RC019456-RcSOC1.1	false
1975	CO	RC004516 (CO) RC025470-RcSOC1.4	false
1976	CO	RC004516 (CO) RC037764-RcSOC1.1	false
1977	CO	RC004516 (CO) RC043958-RcSOC1.5	false
1978	CO	RC004516 (CO) RC057826-RcAGL19.3	false
1979	CO	RC004516 (CO) RC062898-RcSOC1.1	false
1982	CO	RC080118 (CO) RC069571-RcSEP2.1	false
1984	CO	RC070893 (CO) RC001958-RcSEP2.1	false
1985	CO	RC070893 (CO) RC069571-RcSEP2.1	false
1987	CO	RC068898 (CO) RC069571-RcSEP2.1	false
1989	CO	RC062894 (CO) RC001958-RcSEP2.1	false
1990	CO	RC062894 (CO) RC069571-RcSEP2.1	false
1992	CO	RC062403 (CO) RC001958-RcSEP2.1	false
1993	CO	RC062403 (CO) RC041338-RcAP3.2	false
1994	CO	RC062403 (CO) RC069571-RcSEP2.1	false
1996	CO	RC060909 (CO) RC069571-RcSEP2.1	false
1998	CO	RC060436 (CO) RC001958-RcSEP2.1	false
1999	CO	RC060436 (CO) RC069571-RcSEP2.1	false
2001	CO	RC059065 (CO) RC069571-RcSEP2.1	false
2003	CO	RC058998 (CO) RC001958-RcSEP2.1	false
2004	CO	RC058998 (CO) RC069571-RcSEP2.1	false
2006	CO	RC055237 (CO) RC001958-RcSEP2.1	false
2007	CO	RC055237 (CO) RC069571-RcSEP2.1	false
2009	CO	RC053363 (CO) RC001958-RcSEP2.1	false
2010	CO	RC053363 (CO) RC069571-RcSEP2.1	false
2012	CO	RC041544 (CO) RC001958-RcSEP2.1	false
2013	CO	RC041544 (CO) RC069571-RcSEP2.1	false
2015	CO	RC039754 (CO) RC001958-RcSEP2.1	false
2016	CO	RC039754 (CO) RC069571-RcSEP2.1	false
2018	CO	RC038912 (CO) RC001958-RcSEP2.1	false
2019	CO	RC038912 (CO) RC069571-RcSEP2.1	false
2021	CO	RC034760 (CO) RC069571-RcSEP2.1	false
2023	CO	RC025433 (CO) RC001958-RcSEP2.1	false
2024	CO	RC025433 (CO) RC069571-RcSEP2.1	false
2026	CO	RC022706 (CO) RC001958-RcSEP2.1	false
2027	CO	RC022706 (CO) RC069571-RcSEP2.1	false
2029	CO	RC018044 (CO) RC001958-RcSEP2.1	false
2030	CO	RC018044 (CO) RC069571-RcSEP2.1	false
2032	CO	RC015697 (CO) RC001958-RcSEP2.1	false
2033	CO	RC015697 (CO) RC069571-RcSEP2.1	false
2035	CO	RC012764 (CO) RC069571-RcSEP2.1	false
2037	CO	RC010892 (CO) RC001958-RcSEP2.1	false
2038	CO	RC010892 (CO) RC069571-RcSEP2.1	false
2040	CO	RC081828 (CO) RC000470-RcAP3.2	false
2041	CO	RC081828 (CO) RC041338-RcAP3.2	false
2043	CO	RC081828 (CO) RC074783-RcAP3.2	false
2045	CO	RC078691 (CO) RC000470-RcAP3.2	false
2046	CO	RC078691 (CO) RC041338-RcAP3.2	false
2047	CO	RC078691 (CO) RC074783-RcAP3.2	false
2049	CO	RC077371 (CO) RC000470-RcAP3.2	false
2050	CO	RC077371 (CO) RC041338-RcAP3.2	false
2051	CO	RC077371 (CO) RC074783-RcAP3.2	false
2053	CO	RC075454 (CO) RC000470-RcAP3.2	false
2054	CO	RC075454 (CO) RC041338-RcAP3.2	false
2055	CO	RC075454 (CO) RC074783-RcAP3.2	false
2057	CO	RC075405 (CO) RC000470-RcAP3.2	false
2058	CO	RC075405 (CO) RC001958-RcSEP2.1	false
2059	CO	RC075405 (CO) RC041338-RcAP3.2	false
2060	CO	RC075405 (CO) RC069571-RcSEP2.1	false
2061	CO	RC075405 (CO) RC074783-RcAP3.2	false
2063	CO	RC074728 (CO) RC000470-RcAP3.2	false
2064	CO	RC074728 (CO) RC041338-RcAP3.2	false
2065	CO	RC074728 (CO) RC074783-RcAP3.2	false
2067	CO	RC072225 (CO) RC000470-RcAP3.2	false
2068	CO	RC072225 (CO) RC041338-RcAP3.2	false
2069	CO	RC072225 (CO) RC074783-RcAP3.2	false
2071	CO	RC071201 (CO) RC000470-RcAP3.2	false
2072	CO	RC071201 (CO) RC041338-RcAP3.2	false
2073	CO	RC071201 (CO) RC069571-RcSEP2.1	false
2074	CO	RC071201 (CO) RC074783-RcAP3.2	false
2076	CO	RC067762 (CO) RC041338-RcAP3.2	false
2077	CO	RC067762 (CO) RC074783-RcAP3.2	false
2079	CO	RC053685 (CO) RC000470-RcAP3.2	false
2080	CO	RC053685 (CO) RC041338-RcAP3.2	false
2081	CO	RC053685 (CO) RC074783-RcAP3.2	false
2083	CO	RC050542 (CO) RC000470-RcAP3.2	false
2084	CO	RC050542 (CO) RC041338-RcAP3.2	false
2085	CO	RC050542 (CO) RC069571-RcSEP2.1	false
2086	CO	RC050542 (CO) RC074783-RcAP3.2	false
2088	CO	RC049652 (CO) RC000470-RcAP3.2	false
2089	CO	RC049652 (CO) RC041338-RcAP3.2	false
2090	CO	RC049652 (CO) RC074783-RcAP3.2	false
2092	CO	RC046668 (CO) RC000470-RcAP3.2	false
2093	CO	RC046668 (CO) RC074783-RcAP3.2	false
2095	CO	RC046500 (CO) RC000470-RcAP3.2	false
2096	CO	RC046500 (CO) RC041338-RcAP3.2	false
2097	CO	RC046500 (CO) RC074783-RcAP3.2	false
2099	CO	RC041975 (CO) RC000470-RcAP3.2	false
2100	CO	RC041975 (CO) RC041338-RcAP3.2	false
2101	CO	RC041975 (CO) RC074783-RcAP3.2	false
2103	CO	RC037585 (CO) RC000470-RcAP3.2	false
2104	CO	RC037585 (CO) RC041338-RcAP3.2	false
2105	CO	RC037585 (CO) RC069571-RcSEP2.1	false
2106	CO	RC037585 (CO) RC074783-RcAP3.2	false
2108	CO	RC037244 (CO) RC040855-RcSEP4.1	false
2109	CO	RC037244 (CO) RC041338-RcAP3.2	false
2110	CO	RC037244 (CO) RC074783-RcAP3.2	false
2112	CO	RC037022 (CO) RC000470-RcAP3.2	false
2113	CO	RC037022 (CO) RC041338-RcAP3.2	false
2114	CO	RC037022 (CO) RC074783-RcAP3.2	false
2116	CO	RC036539 (CO) RC041338-RcAP3.2	false
2117	CO	RC036539 (CO) RC074783-RcAP3.2	false
2119	CO	RC035384 (CO) RC000470-RcAP3.2	false
2120	CO	RC035384 (CO) RC041338-RcAP3.2	false
2121	CO	RC035384 (CO) RC074783-RcAP3.2	false
2123	CO	RC033954 (CO) RC000470-RcAP3.2	false
2124	CO	RC033954 (CO) RC041338-RcAP3.2	false
2125	CO	RC033954 (CO) RC074783-RcAP3.2	false
2127	CO	RC032141 (CO) RC074783-RcAP3.2	false
2129	CO	RC031150 (CO) RC000470-RcAP3.2	false
2130	CO	RC031150 (CO) RC041338-RcAP3.2	false
2131	CO	RC031150 (CO) RC074783-RcAP3.2	false
2133	CO	RC028917 (CO) RC000470-RcAP3.2	false
2134	CO	RC028917 (CO) RC001958-RcSEP2.1	false
2135	CO	RC028917 (CO) RC041338-RcAP3.2	false
2136	CO	RC028917 (CO) RC069571-RcSEP2.1	false
2137	CO	RC028917 (CO) RC074783-RcAP3.2	false
2139	CO	RC023948 (CO) RC000470-RcAP3.2	false
2140	CO	RC023948 (CO) RC001958-RcSEP2.1	false
2141	CO	RC023948 (CO) RC041338-RcAP3.2	false
2142	CO	RC023948 (CO) RC074783-RcAP3.2	false
2144	CO	RC023923 (CO) RC001750-RcPI3	false
2145	CO	RC023923 (CO) RC041338-RcAP3.2	false
2146	CO	RC023923 (CO) RC074783-RcAP3.2	false
2148	CO	RC022454 (CO) RC000470-RcAP3.2	false
2149	CO	RC022454 (CO) RC041338-RcAP3.2	false
2150	CO	RC022454 (CO) RC074783-RcAP3.2	false
2152	CO	RC020133 (CO) RC000470-RcAP3.2	false
2153	CO	RC020133 (CO) RC041338-RcAP3.2	false
2154	CO	RC020133 (CO) RC074783-RcAP3.2	false
2156	CO	RC020076 (CO) RC000470-RcAP3.2	false
2157	CO	RC020076 (CO) RC041338-RcAP3.2	false
2158	CO	RC020076 (CO) RC074783-RcAP3.2	false
2160	CO	RC019843 (CO) RC000470-RcAP3.2	false
2161	CO	RC019843 (CO) RC001958-RcSEP2.1	false
2162	CO	RC019843 (CO) RC041338-RcAP3.2	false
2163	CO	RC019843 (CO) RC069571-RcSEP2.1	false
2164	CO	RC019843 (CO) RC074783-RcAP3.2	false
2166	CO	RC018703 (CO) RC000470-RcAP3.2	false
2167	CO	RC018703 (CO) RC041338-RcAP3.2	false
2168	CO	RC018703 (CO) RC074783-RcAP3.2	false
2170	CO	RC016898 (CO) RC001958-RcSEP2.1	false
2171	CO	RC016898 (CO) RC041338-RcAP3.2	false
2172	CO	RC016898 (CO) RC069571-RcSEP2.1	false
2173	CO	RC016898 (CO) RC074783-RcAP3.2	false
2175	CO	RC015442 (CO) RC000470-RcAP3.2	false
2176	CO	RC015442 (CO) RC041338-RcAP3.2	false
2177	CO	RC015442 (CO) RC074783-RcAP3.2	false
2179	CO	RC015424 (CO) RC000470-RcAP3.2	false
2180	CO	RC015424 (CO) RC041338-RcAP3.2	false
2181	CO	RC015424 (CO) RC074783-RcAP3.2	false
2183	CO	RC015006 (CO) RC000470-RcAP3.2	false
2184	CO	RC015006 (CO) RC041338-RcAP3.2	false
2185	CO	RC015006 (CO) RC074783-RcAP3.2	false
2187	CO	RC014132 (CO) RC000470-RcAP3.2	false
2188	CO	RC014132 (CO) RC041338-RcAP3.2	false
2189	CO	RC014132 (CO) RC074783-RcAP3.2	false
2191	CO	RC014011 (CO) RC000470-RcAP3.2	false
2192	CO	RC014011 (CO) RC041338-RcAP3.2	false
2193	CO	RC014011 (CO) RC074783-RcAP3.2	false
2195	CO	RC010728 (CO) RC000470-RcAP3.2	false
2196	CO	RC010728 (CO) RC041338-RcAP3.2	false
2197	CO	RC010728 (CO) RC074783-RcAP3.2	false
2199	CO	RC005523 (CO) RC000470-RcAP3.2	false
2200	CO	RC005523 (CO) RC041338-RcAP3.2	false
2201	CO	RC005523 (CO) RC074783-RcAP3.2	false
2203	CO	RC079811 (CO) RC001750-RcPI3	false
2204	CO	RC079811 (CO) RC029563-RcPI5	false
2205	CO	RC079811 (CO) RC042019-RcPI5	false
2207	CO	RC079811 (CO) RC079234-RcPI3	false
2209	CO	RC079292 (CO) RC000470-RcAP3.2	false
2210	CO	RC079292 (CO) RC041338-RcAP3.2	false
2211	CO	RC079292 (CO) RC074783-RcAP3.2	false
2212	CO	RC079292 (CO) RC079234-RcPI3	false
2214	CO	RC077950 (CO) RC000470-RcAP3.2	false
2215	CO	RC077950 (CO) RC001750-RcPI3	false
2216	CO	RC077950 (CO) RC001958-RcSEP2.1	false
2217	CO	RC077950 (CO) RC041338-RcAP3.2	false
2218	CO	RC077950 (CO) RC074783-RcAP3.2	false
2219	CO	RC077950 (CO) RC079234-RcPI3	false
2221	CO	RC077703 (CO) RC000470-RcAP3.2	false
2222	CO	RC077703 (CO) RC001750-RcPI3	false
2223	CO	RC077703 (CO) RC074783-RcAP3.2	false
2224	CO	RC077703 (CO) RC079234-RcPI3	false
2226	CO	RC072428 (CO) RC001750-RcPI3	false
2227	CO	RC072428 (CO) RC079234-RcPI3	false
2229	CO	RC071643 (CO) RC001750-RcPI3	false
2230	CO	RC071643 (CO) RC079234-RcPI3	false
2232	CO	RC069149 (CO) RC001750-RcPI3	false
2233	CO	RC069149 (CO) RC079234-RcPI3	false
2235	CO	RC067394 (CO) RC001750-RcPI3	false
2236	CO	RC067394 (CO) RC029563-RcPI5	false
2237	CO	RC067394 (CO) RC042019-RcPI5	false
2238	CO	RC067394 (CO) RC079234-RcPI3	false
2240	CO	RC066475 (CO) RC000470-RcAP3.2	false
2241	CO	RC066475 (CO) RC041338-RcAP3.2	false
2242	CO	RC066475 (CO) RC074783-RcAP3.2	false
2243	CO	RC066475 (CO) RC079234-RcPI3	false
2245	CO	RC063779 (CO) RC000470-RcAP3.2	false
2246	CO	RC063779 (CO) RC001750-RcPI3	false
2247	CO	RC063779 (CO) RC001958-RcSEP2.1	false
2248	CO	RC063779 (CO) RC041338-RcAP3.2	false
2249	CO	RC063779 (CO) RC069571-RcSEP2.1	false
2250	CO	RC063779 (CO) RC074783-RcAP3.2	false
2251	CO	RC063779 (CO) RC079234-RcPI3	false
2253	CO	RC062571 (CO) RC000470-RcAP3.2	false
2254	CO	RC062571 (CO) RC001750-RcPI3	false
2255	CO	RC062571 (CO) RC041338-RcAP3.2	false
2256	CO	RC062571 (CO) RC074783-RcAP3.2	false
2257	CO	RC062571 (CO) RC079234-RcPI3	false
2259	CO	RC061767 (CO) RC000470-RcAP3.2	false
2260	CO	RC061767 (CO) RC001750-RcPI3	false
2261	CO	RC061767 (CO) RC041338-RcAP3.2	false
2262	CO	RC061767 (CO) RC074783-RcAP3.2	false
2263	CO	RC061767 (CO) RC079234-RcPI3	false
2265	CO	RC061328 (CO) RC001750-RcPI3	false
2266	CO	RC061328 (CO) RC079234-RcPI3	false
2268	CO	RC060964 (CO) RC079234-RcPI3	false
2270	CO	RC058782 (CO) RC001750-RcPI3	false
2271	CO	RC058782 (CO) RC079234-RcPI3	false
2273	CO	RC058626 (CO) RC000470-RcAP3.2	false
2274	CO	RC058626 (CO) RC001750-RcPI3	false
2275	CO	RC058626 (CO) RC041338-RcAP3.2	false
2276	CO	RC058626 (CO) RC074783-RcAP3.2	false
2277	CO	RC058626 (CO) RC079234-RcPI3	false
2279	CO	RC057883 (CO) RC001750-RcPI3	false
2280	CO	RC057883 (CO) RC029563-RcPI5	false
2281	CO	RC057883 (CO) RC079234-RcPI3	false
2283	CO	RC056811 (CO) RC000470-RcAP3.2	false
2284	CO	RC056811 (CO) RC001750-RcPI3	false
2285	CO	RC056811 (CO) RC041338-RcAP3.2	false
2286	CO	RC056811 (CO) RC074783-RcAP3.2	false
2287	CO	RC056811 (CO) RC079234-RcPI3	false
2289	CO	RC054890 (CO) RC000470-RcAP3.2	false
2290	CO	RC054890 (CO) RC001750-RcPI3	false
2291	CO	RC054890 (CO) RC041338-RcAP3.2	false
2292	CO	RC054890 (CO) RC074783-RcAP3.2	false
2293	CO	RC054890 (CO) RC079234-RcPI3	false
2295	CO	RC054547 (CO) RC000470-RcAP3.2	false
2296	CO	RC054547 (CO) RC001750-RcPI3	false
2297	CO	RC054547 (CO) RC041338-RcAP3.2	false
2298	CO	RC054547 (CO) RC074783-RcAP3.2	false
2299	CO	RC054547 (CO) RC079234-RcPI3	false
2301	CO	RC054419 (CO) RC000470-RcAP3.2	false
2302	CO	RC054419 (CO) RC001750-RcPI3	false
2303	CO	RC054419 (CO) RC041338-RcAP3.2	false
2304	CO	RC054419 (CO) RC074783-RcAP3.2	false
2305	CO	RC054419 (CO) RC079234-RcPI3	false
2307	CO	RC052927 (CO) RC000470-RcAP3.2	false
2308	CO	RC052927 (CO) RC001750-RcPI3	false
2309	CO	RC052927 (CO) RC041338-RcAP3.2	false
2310	CO	RC052927 (CO) RC074783-RcAP3.2	false
2311	CO	RC052927 (CO) RC079234-RcPI3	false
2313	CO	RC051844 (CO) RC000470-RcAP3.2	false
2314	CO	RC051844 (CO) RC001750-RcPI3	false
2315	CO	RC051844 (CO) RC041338-RcAP3.2	false
2316	CO	RC051844 (CO) RC074783-RcAP3.2	false
2317	CO	RC051844 (CO) RC079234-RcPI3	false
2319	CO	RC050838 (CO) RC000470-RcAP3.2	false
2320	CO	RC050838 (CO) RC001750-RcPI3	false
2321	CO	RC050838 (CO) RC079234-RcPI3	false
2323	CO	RC049989 (CO) RC000470-RcAP3.2	false
2324	CO	RC049989 (CO) RC001750-RcPI3	false
2325	CO	RC049989 (CO) RC074783-RcAP3.2	false
2326	CO	RC049989 (CO) RC079234-RcPI3	false
2328	CO	RC048798 (CO) RC001750-RcPI3	false
2329	CO	RC048798 (CO) RC079234-RcPI3	false
2331	CO	RC048012 (CO) RC001750-RcPI3	false
2332	CO	RC048012 (CO) RC029563-RcPI5	false
2333	CO	RC048012 (CO) RC042019-RcPI5	false
2334	CO	RC048012 (CO) RC079234-RcPI3	false
2336	CO	RC046833 (CO) RC001750-RcPI3	false
2337	CO	RC046833 (CO) RC029563-RcPI5	false
2338	CO	RC046833 (CO) RC042019-RcPI5	false
2339	CO	RC046833 (CO) RC079234-RcPI3	false
2341	CO	RC042410 (CO) RC079234-RcPI3	false
2343	CO	RC042024 (CO) RC001750-RcPI3	false
2344	CO	RC042024 (CO) RC079234-RcPI3	false
2346	CO	RC040803 (CO) RC001750-RcPI3	false
2347	CO	RC040803 (CO) RC079234-RcPI3	false
2349	CO	RC040611 (CO) RC001750-RcPI3	false
2350	CO	RC040611 (CO) RC079234-RcPI3	false
2352	CO	RC039526 (CO) RC001750-RcPI3	false
2353	CO	RC039526 (CO) RC079234-RcPI3	false
2355	CO	RC039388 (CO) RC001750-RcPI3	false
2356	CO	RC039388 (CO) RC079234-RcPI3	false
2358	CO	RC038140 (CO) RC000470-RcAP3.2	false
2359	CO	RC038140 (CO) RC001750-RcPI3	false
2360	CO	RC038140 (CO) RC079234-RcPI3	false
2362	CO	RC037914 (CO) RC000470-RcAP3.2	false
2363	CO	RC037914 (CO) RC001750-RcPI3	false
2364	CO	RC037914 (CO) RC001958-RcSEP2.1	false
2365	CO	RC037914 (CO) RC041338-RcAP3.2	false
2366	CO	RC037914 (CO) RC069571-RcSEP2.1	false
2367	CO	RC037914 (CO) RC074783-RcAP3.2	false
2368	CO	RC037914 (CO) RC079234-RcPI3	false
2370	CO	RC034232 (CO) RC001750-RcPI3	false
2371	CO	RC034232 (CO) RC079234-RcPI3	false
2373	CO	RC030103 (CO) RC079234-RcPI3	false
2375	CO	RC030075 (CO) RC000470-RcAP3.2	false
2376	CO	RC030075 (CO) RC041338-RcAP3.2	false
2377	CO	RC030075 (CO) RC074783-RcAP3.2	false
2378	CO	RC030075 (CO) RC079234-RcPI3	false
2380	CO	RC029087 (CO) RC000470-RcAP3.2	false
2381	CO	RC029087 (CO) RC001750-RcPI3	false
2382	CO	RC029087 (CO) RC041338-RcAP3.2	false
2383	CO	RC029087 (CO) RC074783-RcAP3.2	false
2384	CO	RC029087 (CO) RC079234-RcPI3	false
2386	CO	RC021359 (CO) RC079234-RcPI3	false
2388	CO	RC017377 (CO) RC001750-RcPI3	false
2389	CO	RC017377 (CO) RC079234-RcPI3	false
2391	CO	RC016736 (CO) RC000470-RcAP3.2	false
2392	CO	RC016736 (CO) RC001750-RcPI3	false
2393	CO	RC016736 (CO) RC041338-RcAP3.2	false
2394	CO	RC016736 (CO) RC074783-RcAP3.2	false
2395	CO	RC016736 (CO) RC079234-RcPI3	false
2397	CO	RC015246 (CO) RC000470-RcAP3.2	false
2398	CO	RC015246 (CO) RC001750-RcPI3	false
2399	CO	RC015246 (CO) RC041338-RcAP3.2	false
2400	CO	RC015246 (CO) RC074783-RcAP3.2	false
2401	CO	RC015246 (CO) RC079234-RcPI3	false
2403	CO	RC014414 (CO) RC000470-RcAP3.2	false
2404	CO	RC014414 (CO) RC001750-RcPI3	false
2405	CO	RC014414 (CO) RC041338-RcAP3.2	false
2406	CO	RC014414 (CO) RC074783-RcAP3.2	false
2407	CO	RC014414 (CO) RC079234-RcPI3	false
2409	CO	RC013996 (CO) RC001750-RcPI3	false
2410	CO	RC013996 (CO) RC079234-RcPI3	false
2412	CO	RC013293 (CO) RC000470-RcAP3.2	false
2413	CO	RC013293 (CO) RC001750-RcPI3	false
2414	CO	RC013293 (CO) RC041338-RcAP3.2	false
2415	CO	RC013293 (CO) RC074783-RcAP3.2	false
2416	CO	RC013293 (CO) RC079234-RcPI3	false
2418	CO	RC013209 (CO) RC001750-RcPI3	false
2419	CO	RC013209 (CO) RC079234-RcPI3	false
2421	CO	RC012993 (CO) RC001750-RcPI3	false
2422	CO	RC012993 (CO) RC079234-RcPI3	false
2424	CO	RC010643 (CO) RC001750-RcPI3	false
2425	CO	RC010643 (CO) RC079234-RcPI3	false
2427	CO	RC007485 (CO) RC000470-RcAP3.2	false
2428	CO	RC007485 (CO) RC001750-RcPI3	false
2429	CO	RC007485 (CO) RC041338-RcAP3.2	false
2430	CO	RC007485 (CO) RC074783-RcAP3.2	false
2431	CO	RC007485 (CO) RC079234-RcPI3	false
2433	CO	RC006995 (CO) RC000470-RcAP3.2	false
2434	CO	RC006995 (CO) RC001750-RcPI3	false
2435	CO	RC006995 (CO) RC041338-RcAP3.2	false
2436	CO	RC006995 (CO) RC074783-RcAP3.2	false
2437	CO	RC006995 (CO) RC079234-RcPI3	false
2439	CO	RC005329 (CO) RC000470-RcAP3.2	false
2440	CO	RC005329 (CO) RC001750-RcPI3	false
2441	CO	RC005329 (CO) RC041338-RcAP3.2	false
2442	CO	RC005329 (CO) RC074783-RcAP3.2	false
2443	CO	RC005329 (CO) RC079234-RcPI3	false
2445	CO	RC001856 (CO) RC000470-RcAP3.2	false
2446	CO	RC001856 (CO) RC001750-RcPI3	false
2447	CO	RC001856 (CO) RC041338-RcAP3.2	false
2448	CO	RC001856 (CO) RC074783-RcAP3.2	false
2449	CO	RC001856 (CO) RC079234-RcPI3	false
2451	CO	RC069058 (CO) RC004090-RcSOC1.1	false
2452	CO	RC069058 (CO) RC005318-RcSOC1.1	false
2453	CO	RC069058 (CO) RC019456-RcSOC1.1	false
2454	CO	RC069058 (CO) RC025470-RcSOC1.4	false
2455	CO	RC069058 (CO) RC037764-RcSOC1.1	false
2456	CO	RC069058 (CO) RC043958-RcSOC1.5	false
2457	CO	RC069058 (CO) RC062898-RcSOC1.1	false
2459	CO	RC036779 (CO) RC019456-RcSOC1.1	false
2461	CO	RC011683 (CO) RC005318-RcSOC1.1	false
2462	CO	RC011683 (CO) RC019456-RcSOC1.1	false
2463	CO	RC011683 (CO) RC025470-RcSOC1.4	false
2464	CO	RC011683 (CO) RC037764-RcSOC1.1	false
2465	CO	RC011683 (CO) RC043958-RcSOC1.5	false
2467	CO	RC021603 (CO) RC062163-RcAGL24.2	false
2469	CO	RC067649 (CO) RC008108-RcSEP3.1	false
2471	CO	RC083207 (CO) RC001958-RcSEP2.1	false
2472	CO	RC083207 (CO) RC069571-RcSEP2.1	false
2473	CO	RC040855-RcSEP4.1 (CO) RC083207	false
2475	CO	RC040855-RcSEP4.1 (CO) RC077798	false
2477	CO	RC040855-RcSEP4.1 (CO) RC077125	false
2479	CO	RC040855-RcSEP4.1 (CO) RC070187	false
2481	CO	RC040855-RcSEP4.1 (CO) RC069851	false
2483	CO	RC040855-RcSEP4.1 (CO) RC058522	false
2485	CO	RC040855-RcSEP4.1 (CO) RC029652	false
2487	CO	RC040855-RcSEP4.1 (CO) RC025768	false
2489	CO	RC040855-RcSEP4.1 (CO) RC024797	false
2491	CO	RC040855-RcSEP4.1 (CO) RC012149	false
2493	CO	RC081831 (CO) RC000216-RcAP3.3	false
2494	CO	RC081831 (CO) RC000382-RcPI4	false
2495	CO	RC081831 (CO) RC008108-RcSEP3.1	false
2496	CO	RC081831 (CO) RC025337-RcPI4	false
2498	CO	RC081534 (CO) RC000216-RcAP3.3	false
2499	CO	RC081534 (CO) RC000382-RcPI4	false
2500	CO	RC081534 (CO) RC008108-RcSEP3.1	false
2501	CO	RC081534 (CO) RC025337-RcPI4	false
2503	CO	RC079413 (CO) RC000216-RcAP3.3	false
2504	CO	RC079413 (CO) RC000382-RcPI4	false
2505	CO	RC079413 (CO) RC025337-RcPI4	false
2507	CO	RC077372 (CO) RC000216-RcAP3.3	false
2508	CO	RC077372 (CO) RC000382-RcPI4	false
2509	CO	RC077372 (CO) RC025337-RcPI4	false
2511	CO	RC076841 (CO) RC000216-RcAP3.3	false
2512	CO	RC076841 (CO) RC000382-RcPI4	false
2513	CO	RC076841 (CO) RC008108-RcSEP3.1	false
2514	CO	RC076841 (CO) RC025337-RcPI4	false
2516	CO	RC067223 (CO) RC000216-RcAP3.3	false
2517	CO	RC067223 (CO) RC000382-RcPI4	false
2518	CO	RC067223 (CO) RC008108-RcSEP3.1	false
2519	CO	RC067223 (CO) RC025337-RcPI4	false
2520	CO	RC067223 (CO) RC029563-RcPI5	false
2522	CO	RC054543 (CO) RC000216-RcAP3.3	false
2523	CO	RC054543 (CO) RC000382-RcPI4	false
2524	CO	RC054543 (CO) RC008108-RcSEP3.1	false
2525	CO	RC054543 (CO) RC025337-RcPI4	false
2527	CO	RC051333 (CO) RC000382-RcPI4	false
2528	CO	RC051333 (CO) RC008108-RcSEP3.1	false
2529	CO	RC051333 (CO) RC025337-RcPI4	false
2531	CO	RC047518 (CO) RC000382-RcPI4	false
2532	CO	RC047518 (CO) RC008108-RcSEP3.1	false
2534	CO	RC044304 (CO) RC000382-RcPI4	false
2535	CO	RC044304 (CO) RC008108-RcSEP3.1	false
2537	CO	RC043746 (CO) RC000216-RcAP3.3	false
2538	CO	RC043746 (CO) RC000382-RcPI4	false
2539	CO	RC043746 (CO) RC008108-RcSEP3.1	false
2540	CO	RC043746 (CO) RC025337-RcPI4	false
2542	CO	RC042692 (CO) RC000216-RcAP3.3	false
2543	CO	RC042692 (CO) RC000382-RcPI4	false
2544	CO	RC042692 (CO) RC025337-RcPI4	false
2546	CO	RC041565 (CO) RC000216-RcAP3.3	false
2547	CO	RC041565 (CO) RC000382-RcPI4	false
2548	CO	RC041565 (CO) RC008108-RcSEP3.1	false
2549	CO	RC041565 (CO) RC025337-RcPI4	false
2551	CO	RC038734 (CO) RC000382-RcPI4	false
2552	CO	RC038734 (CO) RC008108-RcSEP3.1	false
2554	CO	RC036073 (CO) RC000216-RcAP3.3	false
2555	CO	RC036073 (CO) RC000382-RcPI4	false
2556	CO	RC036073 (CO) RC008108-RcSEP3.1	false
2557	CO	RC036073 (CO) RC025337-RcPI4	false
2558	CO	RC036073 (CO) RC029563-RcPI5	false
2560	CO	RC026079 (CO) RC000382-RcPI4	false
2561	CO	RC026079 (CO) RC008108-RcSEP3.1	false
2562	CO	RC026079 (CO) RC025337-RcPI4	false
2564	CO	RC025798 (CO) RC000216-RcAP3.3	false
2565	CO	RC025798 (CO) RC000382-RcPI4	false
2566	CO	RC025798 (CO) RC008108-RcSEP3.1	false
2567	CO	RC025798 (CO) RC025337-RcPI4	false
2569	CO	RC024203 (CO) RC000382-RcPI4	false
2570	CO	RC024203 (CO) RC008108-RcSEP3.1	false
2571	CO	RC024203 (CO) RC025337-RcPI4	false
2573	CO	RC022595 (CO) RC000382-RcPI4	false
2574	CO	RC022595 (CO) RC008108-RcSEP3.1	false
2575	CO	RC022595 (CO) RC025337-RcPI4	false
2577	CO	RC015854 (CO) RC000216-RcAP3.3	false
2578	CO	RC015854 (CO) RC000382-RcPI4	false
2579	CO	RC015854 (CO) RC025337-RcPI4	false
2581	CO	RC008405 (CO) RC000216-RcAP3.3	false
2582	CO	RC008405 (CO) RC000382-RcPI4	false
2583	CO	RC008405 (CO) RC008108-RcSEP3.1	false
2584	CO	RC008405 (CO) RC025337-RcPI4	false
2586	CO	RC007896 (CO) RC000216-RcAP3.3	false
2587	CO	RC007896 (CO) RC000382-RcPI4	false
2588	CO	RC007896 (CO) RC008108-RcSEP3.1	false
2589	CO	RC007896 (CO) RC025337-RcPI4	false
2591	CO	RC006690 (CO) RC000216-RcAP3.3	false
2592	CO	RC006690 (CO) RC000382-RcPI4	false
2593	CO	RC006690 (CO) RC025337-RcPI4	false
2595	CO	RC005895 (CO) RC000216-RcAP3.3	false
2596	CO	RC005895 (CO) RC000382-RcPI4	false
2597	CO	RC005895 (CO) RC008108-RcSEP3.1	false
2598	CO	RC005895 (CO) RC025337-RcPI4	false
2600	CO	RC004978 (CO) RC000382-RcPI4	false
2601	CO	RC004978 (CO) RC008108-RcSEP3.1	false
2602	CO	RC004978 (CO) RC025337-RcPI4	false
2604	CO	RC038285 (CO) RC004090-RcSOC1.1	false
2605	CO	RC038285 (CO) RC019456-RcSOC1.1	false
2606	CO	RC038285 (CO) RC025470-RcSOC1.4	false
2607	CO	RC038285 (CO) RC037764-RcSOC1.1	false
2609	CO	RC008484 (CO) RC019456-RcSOC1.1	false
2610	CO	RC008484 (CO) RC025470-RcSOC1.4	false
2611	CO	RC008484 (CO) RC037764-RcSOC1.1	false
2613	CO	RC073824 (CO) RC005318-RcSOC1.1	false
2614	CO	RC073824 (CO) RC014697-RcSOC1.4	false
2615	CO	RC073824 (CO) RC019456-RcSOC1.1	false
2616	CO	RC073824 (CO) RC025470-RcSOC1.4	false
2617	CO	RC073824 (CO) RC062898-RcSOC1.1	false
2619	CO	RC073760 (CO) RC019456-RcSOC1.1	false
2620	CO	RC073760 (CO) RC062898-RcSOC1.1	false
2622	CO	RC073151 (CO) RC004090-RcSOC1.1	false
2623	CO	RC073151 (CO) RC005318-RcSOC1.1	false
2624	CO	RC073151 (CO) RC013947-RcAGL42.2	false
2625	CO	RC073151 (CO) RC014697-RcSOC1.4	false
2626	CO	RC073151 (CO) RC019456-RcSOC1.1	false
2627	CO	RC073151 (CO) RC025470-RcSOC1.4	false
2628	CO	RC073151 (CO) RC037764-RcSOC1.1	false
2629	CO	RC073151 (CO) RC043958-RcSOC1.5	false
2630	CO	RC073151 (CO) RC062898-RcSOC1.1	false
2632	CO	RC070052 (CO) RC004090-RcSOC1.1	false
2633	CO	RC070052 (CO) RC005318-RcSOC1.1	false
2634	CO	RC070052 (CO) RC014697-RcSOC1.4	false
2635	CO	RC070052 (CO) RC019456-RcSOC1.1	false
2636	CO	RC070052 (CO) RC025470-RcSOC1.4	false
2637	CO	RC070052 (CO) RC037764-RcSOC1.1	false
2638	CO	RC070052 (CO) RC062898-RcSOC1.1	false
2640	CO	RC060910 (CO) RC004090-RcSOC1.1	false
2641	CO	RC060910 (CO) RC005318-RcSOC1.1	false
2642	CO	RC060910 (CO) RC014697-RcSOC1.4	false
2643	CO	RC060910 (CO) RC019456-RcSOC1.1	false
2644	CO	RC060910 (CO) RC025470-RcSOC1.4	false
2645	CO	RC060910 (CO) RC037764-RcSOC1.1	false
2646	CO	RC060910 (CO) RC043958-RcSOC1.5	false
2647	CO	RC060910 (CO) RC062898-RcSOC1.1	false
2649	CO	RC060839 (CO) RC014697-RcSOC1.4	false
2650	CO	RC060839 (CO) RC062898-RcSOC1.1	false
2652	CO	RC057097 (CO) RC004090-RcSOC1.1	false
2653	CO	RC057097 (CO) RC005318-RcSOC1.1	false
2654	CO	RC057097 (CO) RC014697-RcSOC1.4	false
2655	CO	RC057097 (CO) RC019456-RcSOC1.1	false
2656	CO	RC057097 (CO) RC025470-RcSOC1.4	false
2657	CO	RC057097 (CO) RC037764-RcSOC1.1	false
2658	CO	RC057097 (CO) RC043958-RcSOC1.5	false
2659	CO	RC057097 (CO) RC062898-RcSOC1.1	false
2661	CO	RC050582 (CO) RC014697-RcSOC1.4	false
2662	CO	RC050582 (CO) RC062898-RcSOC1.1	false
2664	CO	RC046693 (CO) RC004090-RcSOC1.1	false
2665	CO	RC046693 (CO) RC005318-RcSOC1.1	false
2666	CO	RC046693 (CO) RC014697-RcSOC1.4	false
2667	CO	RC046693 (CO) RC019456-RcSOC1.1	false
2668	CO	RC046693 (CO) RC025470-RcSOC1.4	false
2669	CO	RC046693 (CO) RC037764-RcSOC1.1	false
2670	CO	RC046693 (CO) RC043958-RcSOC1.5	false
2671	CO	RC046693 (CO) RC062898-RcSOC1.1	false
2673	CO	RC044496 (CO) RC004090-RcSOC1.1	false
2674	CO	RC044496 (CO) RC005318-RcSOC1.1	false
2675	CO	RC044496 (CO) RC014697-RcSOC1.4	false
2676	CO	RC044496 (CO) RC019456-RcSOC1.1	false
2677	CO	RC044496 (CO) RC025470-RcSOC1.4	false
2678	CO	RC044496 (CO) RC037764-RcSOC1.1	false
2679	CO	RC044496 (CO) RC043958-RcSOC1.5	false
2680	CO	RC044496 (CO) RC062898-RcSOC1.1	false
2682	CO	RC041663 (CO) RC004090-RcSOC1.1	false
2683	CO	RC041663 (CO) RC005318-RcSOC1.1	false
2684	CO	RC041663 (CO) RC014697-RcSOC1.4	false
2685	CO	RC041663 (CO) RC019456-RcSOC1.1	false
2686	CO	RC041663 (CO) RC025470-RcSOC1.4	false
2687	CO	RC041663 (CO) RC037764-RcSOC1.1	false
2688	CO	RC041663 (CO) RC043958-RcSOC1.5	false
2689	CO	RC041663 (CO) RC062898-RcSOC1.1	false
2691	CO	RC041471 (CO) RC004090-RcSOC1.1	false
[truncated: 937 more rows]
