# Supplementary material for: MIKCC-type MADS-box genes in Rosa chinensis: the remarkable expansion of ABCDE model genes and their roles in floral organogenesis
Source: Hortic Res. 2018 May 1;5:25. doi: 10.1038/s41438-018-0031-4 (PMC5928068; doi:10.1038/s41438-018-0031-4)
Supplement: Supplementary file 14 — Supplementary File S14. The co-expression networks of MIKCC genes for Cytoscape visualization(ZIP 119 kb) [file 41438_2018_31_MOESM14_ESM.zip › CytoscapeSession-2017_09_05-17_25/tables/36-Figure+6.sif/SHARED_ATTRS-org.cytoscape.model.CyEdge-36+shared+edge.cytable]

CyCSV-Version	1
SUID	shared interaction	shared name
java.lang.Long	java.lang.String	java.lang.String
36 shared edge
64	CO	RC001770 (CO) RC000216-RcAP3.3
66	CO	RC003999 (CO) RC000216-RcAP3.3
68	CO	RC003999 (CO) RC000382-RcPI4
71	CO	RC053834 (CO) RC000470-RcAP3.2
73	CO	RC029453 (CO) RC000470-RcAP3.2
76	CO	RC076474 (CO) RC001750-RcPI3
78	CO	RC063391 (CO) RC001750-RcPI3
80	CO	RC061553 (CO) RC001750-RcPI3
82	CO	RC038020 (CO) RC001750-RcPI3
84	CO	RC018305 (CO) RC001750-RcPI3
87	CO	RC075532 (CO) RC001958-RcSEP2.1
89	CO	RC074379 (CO) RC001958-RcSEP2.1
91	CO	RC066557 (CO) RC001958-RcSEP2.1
93	CO	RC066242 (CO) RC001958-RcSEP2.1
95	CO	RC060777 (CO) RC001958-RcSEP2.1
97	CO	RC036142 (CO) RC001958-RcSEP2.1
99	CO	RC027623 (CO) RC001958-RcSEP2.1
101	CO	RC011200 (CO) RC001958-RcSEP2.1
104	CO	RC019585 (CO) RC004090-RcSOC1.1
106	CO	RC016381 (CO) RC004090-RcSOC1.1
109	CO	RC081218 (CO) RC008108-RcSEP3.1
111	CO	RC077197 (CO) RC000216-RcAP3.3
112	CO	RC077197 (CO) RC008108-RcSEP3.1
114	CO	RC073856 (CO) RC008108-RcSEP3.1
116	CO	RC071847 (CO) RC000216-RcAP3.3
117	CO	RC071847 (CO) RC008108-RcSEP3.1
119	CO	RC069904 (CO) RC008108-RcSEP3.1
121	CO	RC061344 (CO) RC008108-RcSEP3.1
123	CO	RC054076 (CO) RC008108-RcSEP3.1
125	CO	RC052793 (CO) RC008108-RcSEP3.1
127	CO	RC041052 (CO) RC008108-RcSEP3.1
129	CO	RC035381 (CO) RC008108-RcSEP3.1
131	CO	RC034305 (CO) RC008108-RcSEP3.1
134	CO	RC083002 (CO) RC012828-RcAGL24.2
136	CO	RC079362 (CO) RC012828-RcAGL24.2
138	CO	RC074216 (CO) RC012828-RcAGL24.2
140	CO	RC071488 (CO) RC012828-RcAGL24.2
142	CO	RC070524 (CO) RC012828-RcAGL24.2
144	CO	RC062980 (CO) RC012828-RcAGL24.2
146	CO	RC059401 (CO) RC012828-RcAGL24.2
148	CO	RC058444 (CO) RC012828-RcAGL24.2
150	CO	RC057004 (CO) RC012828-RcAGL24.2
152	CO	RC053655 (CO) RC012828-RcAGL24.2
154	CO	RC051003 (CO) RC012828-RcAGL24.2
156	CO	RC049665 (CO) RC012828-RcAGL24.2
158	CO	RC047340 (CO) RC012828-RcAGL24.2
160	CO	RC045221 (CO) RC012828-RcAGL24.2
162	CO	RC043770 (CO) RC012828-RcAGL24.2
164	CO	RC036901 (CO) RC012828-RcAGL24.2
166	CO	RC033976 (CO) RC012828-RcAGL24.2
168	CO	RC027951 (CO) RC012828-RcAGL24.2
170	CO	RC016086 (CO) RC012828-RcAGL24.2
172	CO	RC013432 (CO) RC012828-RcAGL24.2
174	CO	RC011996 (CO) RC012828-RcAGL24.2
176	CO	RC007466 (CO) RC012828-RcAGL24.2
178	CO	RC003984 (CO) RC012828-RcAGL24.2
181	CO	RC082951 (CO) RC013947-RcAGL42.2
183	CO	RC082634 (CO) RC013947-RcAGL42.2
185	CO	RC082018 (CO) RC013947-RcAGL42.2
187	CO	RC077472 (CO) RC013947-RcAGL42.2
189	CO	RC073067 (CO) RC013947-RcAGL42.2
191	CO	RC071743 (CO) RC013947-RcAGL42.2
193	CO	RC070719 (CO) RC013947-RcAGL42.2
195	CO	RC070305 (CO) RC013947-RcAGL42.2
197	CO	RC069962 (CO) RC013947-RcAGL42.2
199	CO	RC068478 (CO) RC013947-RcAGL42.2
201	CO	RC064876 (CO) RC013947-RcAGL42.2
203	CO	RC064374 (CO) RC013947-RcAGL42.2
205	CO	RC064150 (CO) RC013947-RcAGL42.2
207	CO	RC063878 (CO) RC013947-RcAGL42.2
209	CO	RC059482 (CO) RC013947-RcAGL42.2
211	CO	RC058865 (CO) RC013947-RcAGL42.2
213	CO	RC057571 (CO) RC013947-RcAGL42.2
215	CO	RC052838 (CO) RC013947-RcAGL42.2
217	CO	RC051914 (CO) RC013947-RcAGL42.2
219	CO	RC051122 (CO) RC013947-RcAGL42.2
221	CO	RC050559 (CO) RC013947-RcAGL42.2
223	CO	RC050026 (CO) RC013947-RcAGL42.2
225	CO	RC049877 (CO) RC013947-RcAGL42.2
227	CO	RC047201 (CO) RC013947-RcAGL42.2
229	CO	RC047011 (CO) RC013947-RcAGL42.2
231	CO	RC046164 (CO) RC013947-RcAGL42.2
233	CO	RC044232 (CO) RC013947-RcAGL42.2
235	CO	RC043372 (CO) RC013947-RcAGL42.2
237	CO	RC043323 (CO) RC013947-RcAGL42.2
239	CO	RC037866 (CO) RC013947-RcAGL42.2
241	CO	RC037090 (CO) RC013947-RcAGL42.2
243	CO	RC036303 (CO) RC013947-RcAGL42.2
245	CO	RC035404 (CO) RC013947-RcAGL42.2
247	CO	RC034206 (CO) RC013947-RcAGL42.2
249	CO	RC032986 (CO) RC013947-RcAGL42.2
251	CO	RC032845 (CO) RC013947-RcAGL42.2
253	CO	RC031723 (CO) RC013947-RcAGL42.2
255	CO	RC031583 (CO) RC013947-RcAGL42.2
257	CO	RC030308 (CO) RC013947-RcAGL42.2
259	CO	RC029709 (CO) RC013947-RcAGL42.2
261	CO	RC029037 (CO) RC013947-RcAGL42.2
263	CO	RC028696 (CO) RC013947-RcAGL42.2
265	CO	RC028655 (CO) RC013947-RcAGL42.2
267	CO	RC028531 (CO) RC013947-RcAGL42.2
269	CO	RC027089 (CO) RC013947-RcAGL42.2
271	CO	RC026777 (CO) RC013947-RcAGL42.2
273	CO	RC023320 (CO) RC013947-RcAGL42.2
275	CO	RC022205 (CO) RC013947-RcAGL42.2
277	CO	RC020882 (CO) RC013947-RcAGL42.2
279	CO	RC020682 (CO) RC013947-RcAGL42.2
281	CO	RC016454 (CO) RC013947-RcAGL42.2
283	CO	RC014466 (CO) RC013947-RcAGL42.2
285	CO	RC013953 (CO) RC013947-RcAGL42.2
287	CO	RC013714 (CO) RC013947-RcAGL42.2
289	CO	RC013675 (CO) RC013947-RcAGL42.2
291	CO	RC012340 (CO) RC013947-RcAGL42.2
293	CO	RC012177 (CO) RC013947-RcAGL42.2
295	CO	RC011969 (CO) RC013947-RcAGL42.2
297	CO	RC008665 (CO) RC013947-RcAGL42.2
299	CO	RC008134 (CO) RC013947-RcAGL42.2
301	CO	RC002368 (CO) RC013947-RcAGL42.2
303	CO	RC002103 (CO) RC013947-RcAGL42.2
306	CO	RC067830 (CO) RC014697-RcSOC1.4
308	CO	RC044507 (CO) RC014697-RcSOC1.4
310	CO	RC034422 (CO) RC014697-RcSOC1.4
312	CO	RC031986 (CO) RC014697-RcSOC1.4
314	CO	RC028302 (CO) RC014697-RcSOC1.4
316	CO	RC000651 (CO) RC014697-RcSOC1.4
319	CO	RC074614 (CO) RC019290-RcAGL24.1
321	CO	RC061685 (CO) RC012828-RcAGL24.2
322	CO	RC061685 (CO) RC019290-RcAGL24.1
324	CO	RC064111 (CO) RC013947-RcAGL42.2
326	CO	RC064111 (CO) RC019456-RcSOC1.1
328	CO	RC047407 (CO) RC013947-RcAGL42.2
329	CO	RC047407 (CO) RC019456-RcSOC1.1
331	CO	RC027759 (CO) RC013947-RcAGL42.2
332	CO	RC027759 (CO) RC019456-RcSOC1.1
334	CO	RC021333 (CO) RC013947-RcAGL42.2
335	CO	RC021333 (CO) RC019456-RcSOC1.1
337	CO	RC016637 (CO) RC013947-RcAGL42.2
338	CO	RC016637 (CO) RC019456-RcSOC1.1
340	CO	RC008206 (CO) RC013947-RcAGL42.2
341	CO	RC008206 (CO) RC019456-RcSOC1.1
343	CO	RC081393 (CO) RC000216-RcAP3.3
344	CO	RC081393 (CO) RC000382-RcPI4
346	CO	RC081393 (CO) RC025337-RcPI4
348	CO	RC076075 (CO) RC000216-RcAP3.3
349	CO	RC076075 (CO) RC025337-RcPI4
351	CO	RC036898 (CO) RC000216-RcAP3.3
352	CO	RC036898 (CO) RC000382-RcPI4
353	CO	RC036898 (CO) RC025337-RcPI4
355	CO	RC023567 (CO) RC000216-RcAP3.3
356	CO	RC023567 (CO) RC000382-RcPI4
357	CO	RC023567 (CO) RC025337-RcPI4
359	CO	RC015240 (CO) RC000216-RcAP3.3
360	CO	RC015240 (CO) RC025337-RcPI4
362	CO	RC013814 (CO) RC025337-RcPI4
364	CO	RC041934 (CO) RC019456-RcSOC1.1
366	CO	RC041934 (CO) RC025470-RcSOC1.4
368	CO	RC040450 (CO) RC025470-RcSOC1.4
370	CO	RC037294 (CO) RC019456-RcSOC1.1
371	CO	RC037294 (CO) RC025470-RcSOC1.4
373	CO	RC036283 (CO) RC014697-RcSOC1.4
374	CO	RC036283 (CO) RC025470-RcSOC1.4
376	CO	RC008443 (CO) RC019456-RcSOC1.1
377	CO	RC008443 (CO) RC025470-RcSOC1.4
379	CO	RC049313 (CO) RC000382-RcPI4
380	CO	RC049313 (CO) RC008108-RcSEP3.1
382	CO	RC049313 (CO) RC029563-RcPI5
384	CO	RC038758 (CO) RC000216-RcAP3.3
385	CO	RC038758 (CO) RC000382-RcPI4
386	CO	RC038758 (CO) RC008108-RcSEP3.1
387	CO	RC038758 (CO) RC025337-RcPI4
388	CO	RC038758 (CO) RC029563-RcPI5
390	CO	RC018933 (CO) RC001750-RcPI3
391	CO	RC018933 (CO) RC029563-RcPI5
393	CO	RC065542 (CO) RC019456-RcSOC1.1
394	CO	RC065542 (CO) RC025470-RcSOC1.4
396	CO	RC065542 (CO) RC037764-RcSOC1.1
399	CO	RC039480 (CO) RC005318-RcSOC1.1
400	CO	RC039480 (CO) RC014697-RcSOC1.4
401	CO	RC039480 (CO) RC019456-RcSOC1.1
402	CO	RC039480 (CO) RC025470-RcSOC1.4
403	CO	RC039480 (CO) RC037764-RcSOC1.1
406	CO	RC066927 (CO) RC040855-RcSEP4.1
408	CO	RC054898 (CO) RC040855-RcSEP4.1
410	CO	RC034630 (CO) RC040855-RcSEP4.1
413	CO	RC045336 (CO) RC041338-RcAP3.2
415	CO	RC039296 (CO) RC041338-RcAP3.2
417	CO	RC032803 (CO) RC041338-RcAP3.2
419	CO	RC029288 (CO) RC041338-RcAP3.2
421	CO	RC023423 (CO) RC000470-RcAP3.2
422	CO	RC023423 (CO) RC041338-RcAP3.2
424	CO	RC007405 (CO) RC041338-RcAP3.2
427	CO	RC082684 (CO) RC042019-RcPI5
429	CO	RC080235 (CO) RC029563-RcPI5
430	CO	RC080235 (CO) RC042019-RcPI5
432	CO	RC079353 (CO) RC000216-RcAP3.3
433	CO	RC079353 (CO) RC000382-RcPI4
434	CO	RC079353 (CO) RC008108-RcSEP3.1
435	CO	RC079353 (CO) RC025337-RcPI4
436	CO	RC079353 (CO) RC029563-RcPI5
437	CO	RC079353 (CO) RC042019-RcPI5
439	CO	RC075097 (CO) RC000216-RcAP3.3
440	CO	RC075097 (CO) RC000382-RcPI4
441	CO	RC075097 (CO) RC008108-RcSEP3.1
442	CO	RC075097 (CO) RC025337-RcPI4
443	CO	RC075097 (CO) RC029563-RcPI5
444	CO	RC075097 (CO) RC042019-RcPI5
446	CO	RC074042 (CO) RC000216-RcAP3.3
447	CO	RC074042 (CO) RC000382-RcPI4
448	CO	RC074042 (CO) RC008108-RcSEP3.1
449	CO	RC074042 (CO) RC025337-RcPI4
450	CO	RC074042 (CO) RC029563-RcPI5
451	CO	RC074042 (CO) RC042019-RcPI5
453	CO	RC073080 (CO) RC000216-RcAP3.3
454	CO	RC073080 (CO) RC000382-RcPI4
455	CO	RC073080 (CO) RC008108-RcSEP3.1
456	CO	RC073080 (CO) RC025337-RcPI4
457	CO	RC073080 (CO) RC029563-RcPI5
458	CO	RC073080 (CO) RC042019-RcPI5
460	CO	RC072980 (CO) RC000216-RcAP3.3
461	CO	RC072980 (CO) RC000382-RcPI4
462	CO	RC072980 (CO) RC008108-RcSEP3.1
463	CO	RC072980 (CO) RC025337-RcPI4
464	CO	RC072980 (CO) RC029563-RcPI5
465	CO	RC072980 (CO) RC042019-RcPI5
467	CO	RC071846 (CO) RC000216-RcAP3.3
468	CO	RC071846 (CO) RC000382-RcPI4
469	CO	RC071846 (CO) RC008108-RcSEP3.1
470	CO	RC071846 (CO) RC025337-RcPI4
471	CO	RC071846 (CO) RC029563-RcPI5
472	CO	RC071846 (CO) RC042019-RcPI5
474	CO	RC071801 (CO) RC000216-RcAP3.3
475	CO	RC071801 (CO) RC000382-RcPI4
476	CO	RC071801 (CO) RC008108-RcSEP3.1
477	CO	RC071801 (CO) RC025337-RcPI4
478	CO	RC071801 (CO) RC029563-RcPI5
479	CO	RC071801 (CO) RC042019-RcPI5
481	CO	RC069358 (CO) RC000216-RcAP3.3
482	CO	RC069358 (CO) RC000382-RcPI4
483	CO	RC069358 (CO) RC008108-RcSEP3.1
484	CO	RC069358 (CO) RC025337-RcPI4
485	CO	RC069358 (CO) RC029563-RcPI5
486	CO	RC069358 (CO) RC042019-RcPI5
488	CO	RC064904 (CO) RC000216-RcAP3.3
489	CO	RC064904 (CO) RC000382-RcPI4
490	CO	RC064904 (CO) RC008108-RcSEP3.1
491	CO	RC064904 (CO) RC025337-RcPI4
492	CO	RC064904 (CO) RC029563-RcPI5
493	CO	RC064904 (CO) RC042019-RcPI5
495	CO	RC062603 (CO) RC000216-RcAP3.3
496	CO	RC062603 (CO) RC000382-RcPI4
497	CO	RC062603 (CO) RC008108-RcSEP3.1
498	CO	RC062603 (CO) RC025337-RcPI4
499	CO	RC062603 (CO) RC029563-RcPI5
500	CO	RC062603 (CO) RC042019-RcPI5
502	CO	RC062415 (CO) RC042019-RcPI5
504	CO	RC062341 (CO) RC000216-RcAP3.3
505	CO	RC062341 (CO) RC000382-RcPI4
506	CO	RC062341 (CO) RC025337-RcPI4
507	CO	RC062341 (CO) RC029563-RcPI5
508	CO	RC062341 (CO) RC042019-RcPI5
510	CO	RC060523 (CO) RC000382-RcPI4
511	CO	RC060523 (CO) RC008108-RcSEP3.1
512	CO	RC060523 (CO) RC029563-RcPI5
513	CO	RC060523 (CO) RC042019-RcPI5
515	CO	RC059762 (CO) RC000216-RcAP3.3
516	CO	RC059762 (CO) RC000382-RcPI4
517	CO	RC059762 (CO) RC008108-RcSEP3.1
518	CO	RC059762 (CO) RC025337-RcPI4
519	CO	RC059762 (CO) RC029563-RcPI5
520	CO	RC059762 (CO) RC042019-RcPI5
522	CO	RC056751 (CO) RC000216-RcAP3.3
523	CO	RC056751 (CO) RC000382-RcPI4
524	CO	RC056751 (CO) RC025337-RcPI4
525	CO	RC056751 (CO) RC029563-RcPI5
526	CO	RC056751 (CO) RC042019-RcPI5
528	CO	RC050747 (CO) RC000216-RcAP3.3
529	CO	RC050747 (CO) RC000382-RcPI4
530	CO	RC050747 (CO) RC008108-RcSEP3.1
531	CO	RC050747 (CO) RC025337-RcPI4
532	CO	RC050747 (CO) RC029563-RcPI5
533	CO	RC050747 (CO) RC042019-RcPI5
535	CO	RC048575 (CO) RC000216-RcAP3.3
536	CO	RC048575 (CO) RC000382-RcPI4
537	CO	RC048575 (CO) RC025337-RcPI4
538	CO	RC048575 (CO) RC029563-RcPI5
539	CO	RC048575 (CO) RC042019-RcPI5
541	CO	RC046985 (CO) RC000216-RcAP3.3
542	CO	RC046985 (CO) RC000382-RcPI4
543	CO	RC046985 (CO) RC008108-RcSEP3.1
544	CO	RC046985 (CO) RC025337-RcPI4
545	CO	RC046985 (CO) RC029563-RcPI5
546	CO	RC046985 (CO) RC042019-RcPI5
548	CO	RC045596 (CO) RC000216-RcAP3.3
549	CO	RC045596 (CO) RC000382-RcPI4
550	CO	RC045596 (CO) RC025337-RcPI4
551	CO	RC045596 (CO) RC029563-RcPI5
552	CO	RC045596 (CO) RC042019-RcPI5
554	CO	RC044858 (CO) RC000216-RcAP3.3
555	CO	RC044858 (CO) RC000382-RcPI4
556	CO	RC044858 (CO) RC008108-RcSEP3.1
557	CO	RC044858 (CO) RC025337-RcPI4
558	CO	RC044858 (CO) RC029563-RcPI5
559	CO	RC044858 (CO) RC042019-RcPI5
561	CO	RC044141 (CO) RC000216-RcAP3.3
562	CO	RC044141 (CO) RC000382-RcPI4
563	CO	RC044141 (CO) RC025337-RcPI4
564	CO	RC044141 (CO) RC029563-RcPI5
565	CO	RC044141 (CO) RC042019-RcPI5
567	CO	RC042226 (CO) RC000216-RcAP3.3
568	CO	RC042226 (CO) RC000382-RcPI4
569	CO	RC042226 (CO) RC008108-RcSEP3.1
570	CO	RC042226 (CO) RC025337-RcPI4
571	CO	RC042226 (CO) RC029563-RcPI5
572	CO	RC042226 (CO) RC042019-RcPI5
574	CO	RC041707 (CO) RC000216-RcAP3.3
575	CO	RC041707 (CO) RC000382-RcPI4
576	CO	RC041707 (CO) RC008108-RcSEP3.1
577	CO	RC041707 (CO) RC025337-RcPI4
578	CO	RC041707 (CO) RC029563-RcPI5
579	CO	RC041707 (CO) RC042019-RcPI5
581	CO	RC039866 (CO) RC000216-RcAP3.3
582	CO	RC039866 (CO) RC000382-RcPI4
583	CO	RC039866 (CO) RC008108-RcSEP3.1
584	CO	RC039866 (CO) RC025337-RcPI4
585	CO	RC039866 (CO) RC029563-RcPI5
586	CO	RC039866 (CO) RC042019-RcPI5
588	CO	RC038498 (CO) RC000216-RcAP3.3
589	CO	RC038498 (CO) RC000382-RcPI4
590	CO	RC038498 (CO) RC025337-RcPI4
591	CO	RC038498 (CO) RC029563-RcPI5
592	CO	RC038498 (CO) RC042019-RcPI5
594	CO	RC038476 (CO) RC042019-RcPI5
596	CO	RC037720 (CO) RC000216-RcAP3.3
597	CO	RC037720 (CO) RC000382-RcPI4
598	CO	RC037720 (CO) RC008108-RcSEP3.1
599	CO	RC037720 (CO) RC025337-RcPI4
600	CO	RC037720 (CO) RC029563-RcPI5
601	CO	RC037720 (CO) RC042019-RcPI5
603	CO	RC037106 (CO) RC000216-RcAP3.3
604	CO	RC037106 (CO) RC000382-RcPI4
605	CO	RC037106 (CO) RC025337-RcPI4
606	CO	RC037106 (CO) RC029563-RcPI5
607	CO	RC037106 (CO) RC042019-RcPI5
609	CO	RC032617 (CO) RC000216-RcAP3.3
610	CO	RC032617 (CO) RC000382-RcPI4
611	CO	RC032617 (CO) RC008108-RcSEP3.1
612	CO	RC032617 (CO) RC025337-RcPI4
613	CO	RC032617 (CO) RC029563-RcPI5
614	CO	RC032617 (CO) RC042019-RcPI5
616	CO	RC028921 (CO) RC000216-RcAP3.3
617	CO	RC028921 (CO) RC000382-RcPI4
618	CO	RC028921 (CO) RC025337-RcPI4
619	CO	RC028921 (CO) RC029563-RcPI5
620	CO	RC028921 (CO) RC042019-RcPI5
622	CO	RC026875 (CO) RC042019-RcPI5
624	CO	RC026414 (CO) RC000216-RcAP3.3
625	CO	RC026414 (CO) RC000382-RcPI4
626	CO	RC026414 (CO) RC008108-RcSEP3.1
627	CO	RC026414 (CO) RC025337-RcPI4
628	CO	RC026414 (CO) RC029563-RcPI5
629	CO	RC026414 (CO) RC042019-RcPI5
631	CO	RC026070 (CO) RC000216-RcAP3.3
632	CO	RC026070 (CO) RC000382-RcPI4
633	CO	RC026070 (CO) RC025337-RcPI4
634	CO	RC026070 (CO) RC029563-RcPI5
635	CO	RC026070 (CO) RC042019-RcPI5
637	CO	RC021246 (CO) RC000216-RcAP3.3
638	CO	RC021246 (CO) RC000382-RcPI4
639	CO	RC021246 (CO) RC008108-RcSEP3.1
640	CO	RC021246 (CO) RC025337-RcPI4
641	CO	RC021246 (CO) RC029563-RcPI5
642	CO	RC021246 (CO) RC042019-RcPI5
644	CO	RC020155 (CO) RC000216-RcAP3.3
645	CO	RC020155 (CO) RC000382-RcPI4
646	CO	RC020155 (CO) RC025337-RcPI4
647	CO	RC020155 (CO) RC029563-RcPI5
648	CO	RC020155 (CO) RC042019-RcPI5
650	CO	RC018966 (CO) RC029563-RcPI5
651	CO	RC018966 (CO) RC042019-RcPI5
653	CO	RC018559 (CO) RC000216-RcAP3.3
654	CO	RC018559 (CO) RC000382-RcPI4
655	CO	RC018559 (CO) RC008108-RcSEP3.1
656	CO	RC018559 (CO) RC025337-RcPI4
657	CO	RC018559 (CO) RC029563-RcPI5
658	CO	RC018559 (CO) RC042019-RcPI5
660	CO	RC018507 (CO) RC000216-RcAP3.3
661	CO	RC018507 (CO) RC000382-RcPI4
662	CO	RC018507 (CO) RC008108-RcSEP3.1
663	CO	RC018507 (CO) RC025337-RcPI4
664	CO	RC018507 (CO) RC029563-RcPI5
665	CO	RC018507 (CO) RC042019-RcPI5
667	CO	RC014939 (CO) RC000216-RcAP3.3
668	CO	RC014939 (CO) RC000382-RcPI4
669	CO	RC014939 (CO) RC025337-RcPI4
670	CO	RC014939 (CO) RC029563-RcPI5
671	CO	RC014939 (CO) RC042019-RcPI5
673	CO	RC011981 (CO) RC000216-RcAP3.3
674	CO	RC011981 (CO) RC000382-RcPI4
675	CO	RC011981 (CO) RC025337-RcPI4
676	CO	RC011981 (CO) RC042019-RcPI5
678	CO	RC008480 (CO) RC000216-RcAP3.3
679	CO	RC008480 (CO) RC000382-RcPI4
680	CO	RC008480 (CO) RC008108-RcSEP3.1
681	CO	RC008480 (CO) RC025337-RcPI4
682	CO	RC008480 (CO) RC029563-RcPI5
683	CO	RC008480 (CO) RC042019-RcPI5
685	CO	RC008195 (CO) RC000216-RcAP3.3
686	CO	RC008195 (CO) RC000382-RcPI4
687	CO	RC008195 (CO) RC008108-RcSEP3.1
688	CO	RC008195 (CO) RC025337-RcPI4
689	CO	RC008195 (CO) RC029563-RcPI5
690	CO	RC008195 (CO) RC042019-RcPI5
692	CO	RC007524 (CO) RC000216-RcAP3.3
693	CO	RC007524 (CO) RC025337-RcPI4
694	CO	RC007524 (CO) RC029563-RcPI5
695	CO	RC007524 (CO) RC042019-RcPI5
697	CO	RC006782 (CO) RC000216-RcAP3.3
698	CO	RC006782 (CO) RC000382-RcPI4
699	CO	RC006782 (CO) RC008108-RcSEP3.1
700	CO	RC006782 (CO) RC025337-RcPI4
701	CO	RC006782 (CO) RC029563-RcPI5
702	CO	RC006782 (CO) RC042019-RcPI5
704	CO	RC005073 (CO) RC000216-RcAP3.3
705	CO	RC005073 (CO) RC000382-RcPI4
706	CO	RC005073 (CO) RC008108-RcSEP3.1
707	CO	RC005073 (CO) RC025337-RcPI4
708	CO	RC005073 (CO) RC029563-RcPI5
709	CO	RC005073 (CO) RC042019-RcPI5
711	CO	RC003054 (CO) RC000216-RcAP3.3
712	CO	RC003054 (CO) RC000382-RcPI4
713	CO	RC003054 (CO) RC008108-RcSEP3.1
714	CO	RC003054 (CO) RC025337-RcPI4
715	CO	RC003054 (CO) RC029563-RcPI5
716	CO	RC003054 (CO) RC042019-RcPI5
718	CO	RC081654 (CO) RC004090-RcSOC1.1
719	CO	RC081654 (CO) RC019456-RcSOC1.1
720	CO	RC081654 (CO) RC025470-RcSOC1.4
721	CO	RC081654 (CO) RC037764-RcSOC1.1
723	CO	RC081654 (CO) RC043958-RcSOC1.5
725	CO	RC080414 (CO) RC004090-RcSOC1.1
726	CO	RC080414 (CO) RC019456-RcSOC1.1
727	CO	RC080414 (CO) RC025470-RcSOC1.4
728	CO	RC080414 (CO) RC037764-RcSOC1.1
729	CO	RC080414 (CO) RC043958-RcSOC1.5
731	CO	RC070932 (CO) RC004090-RcSOC1.1
732	CO	RC070932 (CO) RC043958-RcSOC1.5
734	CO	RC070133 (CO) RC004090-RcSOC1.1
735	CO	RC070133 (CO) RC025470-RcSOC1.4
736	CO	RC070133 (CO) RC037764-RcSOC1.1
737	CO	RC070133 (CO) RC043958-RcSOC1.5
739	CO	RC059388 (CO) RC004090-RcSOC1.1
740	CO	RC059388 (CO) RC025470-RcSOC1.4
741	CO	RC059388 (CO) RC037764-RcSOC1.1
742	CO	RC059388 (CO) RC043958-RcSOC1.5
744	CO	RC053269 (CO) RC019456-RcSOC1.1
745	CO	RC053269 (CO) RC043958-RcSOC1.5
747	CO	RC039985 (CO) RC004090-RcSOC1.1
748	CO	RC039985 (CO) RC019456-RcSOC1.1
749	CO	RC039985 (CO) RC025470-RcSOC1.4
750	CO	RC039985 (CO) RC037764-RcSOC1.1
751	CO	RC039985 (CO) RC043958-RcSOC1.5
753	CO	RC031592 (CO) RC004090-RcSOC1.1
754	CO	RC031592 (CO) RC005318-RcSOC1.1
755	CO	RC031592 (CO) RC014697-RcSOC1.4
756	CO	RC031592 (CO) RC019456-RcSOC1.1
757	CO	RC031592 (CO) RC025470-RcSOC1.4
758	CO	RC031592 (CO) RC037764-RcSOC1.1
759	CO	RC031592 (CO) RC043958-RcSOC1.5
761	CO	RC030622 (CO) RC004090-RcSOC1.1
762	CO	RC030622 (CO) RC043958-RcSOC1.5
764	CO	RC025704 (CO) RC019456-RcSOC1.1
765	CO	RC025704 (CO) RC043958-RcSOC1.5
767	CO	RC022581 (CO) RC043958-RcSOC1.5
769	CO	RC020580 (CO) RC019456-RcSOC1.1
770	CO	RC020580 (CO) RC043958-RcSOC1.5
772	CO	RC019006 (CO) RC019456-RcSOC1.1
773	CO	RC019006 (CO) RC043958-RcSOC1.5
775	CO	RC012434 (CO) RC004090-RcSOC1.1
776	CO	RC012434 (CO) RC005318-RcSOC1.1
777	CO	RC012434 (CO) RC013947-RcAGL42.2
778	CO	RC012434 (CO) RC019456-RcSOC1.1
779	CO	RC012434 (CO) RC025470-RcSOC1.4
780	CO	RC012434 (CO) RC037764-RcSOC1.1
781	CO	RC012434 (CO) RC043958-RcSOC1.5
783	CO	RC008244 (CO) RC043958-RcSOC1.5
786	CO	RC074228 (CO) RC057826-RcAGL19.3
788	CO	RC065131 (CO) RC057826-RcAGL19.3
790	CO	RC063705 (CO) RC057826-RcAGL19.3
792	CO	RC062713 (CO) RC057826-RcAGL19.3
794	CO	RC052867 (CO) RC057826-RcAGL19.3
796	CO	RC039645 (CO) RC057826-RcAGL19.3
798	CO	RC037091 (CO) RC057826-RcAGL19.3
800	CO	RC036213 (CO) RC014697-RcSOC1.4
801	CO	RC036213 (CO) RC057826-RcAGL19.3
803	CO	RC031364 (CO) RC057826-RcAGL19.3
805	CO	RC030907 (CO) RC013947-RcAGL42.2
806	CO	RC030907 (CO) RC057826-RcAGL19.3
808	CO	RC018593 (CO) RC057826-RcAGL19.3
810	CO	RC014274 (CO) RC057826-RcAGL19.3
812	CO	RC013880 (CO) RC057826-RcAGL19.3
814	CO	RC013621 (CO) RC013947-RcAGL42.2
815	CO	RC013621 (CO) RC057826-RcAGL19.3
817	CO	RC011363 (CO) RC057826-RcAGL19.3
820	CO	RC081079 (CO) RC059345-RcAGL19.3
822	CO	RC079807 (CO) RC059345-RcAGL19.3
824	CO	RC076561 (CO) RC059345-RcAGL19.3
826	CO	RC076050 (CO) RC059345-RcAGL19.3
828	CO	RC075621 (CO) RC059345-RcAGL19.3
830	CO	RC074278 (CO) RC059345-RcAGL19.3
832	CO	RC073093 (CO) RC012828-RcAGL24.2
833	CO	RC073093 (CO) RC059345-RcAGL19.3
835	CO	RC070419 (CO) RC059345-RcAGL19.3
837	CO	RC066352 (CO) RC059345-RcAGL19.3
839	CO	RC066315 (CO) RC005318-RcSOC1.1
840	CO	RC066315 (CO) RC014697-RcSOC1.4
841	CO	RC066315 (CO) RC057826-RcAGL19.3
842	CO	RC066315 (CO) RC059345-RcAGL19.3
844	CO	RC065087 (CO) RC012828-RcAGL24.2
845	CO	RC065087 (CO) RC059345-RcAGL19.3
847	CO	RC059485 (CO) RC059345-RcAGL19.3
849	CO	RC058835 (CO) RC059345-RcAGL19.3
851	CO	RC058377 (CO) RC059345-RcAGL19.3
853	CO	RC053549 (CO) RC012828-RcAGL24.2
854	CO	RC053549 (CO) RC059345-RcAGL19.3
856	CO	RC052434 (CO) RC059345-RcAGL19.3
858	CO	RC051840 (CO) RC059345-RcAGL19.3
860	CO	RC051052 (CO) RC059345-RcAGL19.3
862	CO	RC047396 (CO) RC059345-RcAGL19.3
864	CO	RC046990 (CO) RC059345-RcAGL19.3
866	CO	RC046169 (CO) RC059345-RcAGL19.3
868	CO	RC045602 (CO) RC059345-RcAGL19.3
870	CO	RC044923 (CO) RC059345-RcAGL19.3
872	CO	RC044142 (CO) RC059345-RcAGL19.3
874	CO	RC042308 (CO) RC012828-RcAGL24.2
875	CO	RC042308 (CO) RC059345-RcAGL19.3
877	CO	RC042089 (CO) RC059345-RcAGL19.3
879	CO	RC041451 (CO) RC059345-RcAGL19.3
881	CO	RC041309 (CO) RC059345-RcAGL19.3
883	CO	RC041248 (CO) RC059345-RcAGL19.3
885	CO	RC040275 (CO) RC059345-RcAGL19.3
887	CO	RC031807 (CO) RC059345-RcAGL19.3
889	CO	RC031291 (CO) RC012828-RcAGL24.2
890	CO	RC031291 (CO) RC059345-RcAGL19.3
892	CO	RC030110 (CO) RC059345-RcAGL19.3
894	CO	RC028276 (CO) RC057826-RcAGL19.3
895	CO	RC028276 (CO) RC059345-RcAGL19.3
897	CO	RC028084 (CO) RC059345-RcAGL19.3
899	CO	RC026210 (CO) RC059345-RcAGL19.3
901	CO	RC025893 (CO) RC059345-RcAGL19.3
903	CO	RC025387 (CO) RC059345-RcAGL19.3
905	CO	RC024874 (CO) RC059345-RcAGL19.3
907	CO	RC022777 (CO) RC059345-RcAGL19.3
909	CO	RC022095 (CO) RC059345-RcAGL19.3
911	CO	RC020688 (CO) RC059345-RcAGL19.3
913	CO	RC020604 (CO) RC059345-RcAGL19.3
915	CO	RC018826 (CO) RC059345-RcAGL19.3
917	CO	RC018803 (CO) RC059345-RcAGL19.3
919	CO	RC018717 (CO) RC059345-RcAGL19.3
921	CO	RC017047 (CO) RC059345-RcAGL19.3
923	CO	RC014630 (CO) RC014697-RcSOC1.4
924	CO	RC014630 (CO) RC059345-RcAGL19.3
926	CO	RC012577 (CO) RC057826-RcAGL19.3
927	CO	RC012577 (CO) RC059345-RcAGL19.3
929	CO	RC008093 (CO) RC057826-RcAGL19.3
930	CO	RC008093 (CO) RC059345-RcAGL19.3
932	CO	RC005915 (CO) RC004090-RcSOC1.1
933	CO	RC005915 (CO) RC014697-RcSOC1.4
934	CO	RC005915 (CO) RC025470-RcSOC1.4
935	CO	RC005915 (CO) RC059345-RcAGL19.3
937	CO	RC005023 (CO) RC059345-RcAGL19.3
939	CO	RC003800 (CO) RC059345-RcAGL19.3
941	CO	RC075806 (CO) RC012828-RcAGL24.2
943	CO	RC075806 (CO) RC061279-RcAGL24.2
945	CO	RC074834 (CO) RC057826-RcAGL19.3
946	CO	RC074834 (CO) RC059345-RcAGL19.3
947	CO	RC074834 (CO) RC061279-RcAGL24.2
949	CO	RC074695 (CO) RC061279-RcAGL24.2
951	CO	RC072114 (CO) RC061279-RcAGL24.2
953	CO	RC069122 (CO) RC061279-RcAGL24.2
955	CO	RC046058 (CO) RC059345-RcAGL19.3
956	CO	RC046058 (CO) RC061279-RcAGL24.2
958	CO	RC044774 (CO) RC012828-RcAGL24.2
959	CO	RC044774 (CO) RC061279-RcAGL24.2
961	CO	RC039819 (CO) RC061279-RcAGL24.2
963	CO	RC038081 (CO) RC061279-RcAGL24.2
965	CO	RC037793 (CO) RC061279-RcAGL24.2
967	CO	RC030752 (CO) RC061279-RcAGL24.2
969	CO	RC029444 (CO) RC061279-RcAGL24.2
971	CO	RC021210 (CO) RC061279-RcAGL24.2
973	CO	RC020652 (CO) RC061279-RcAGL24.2
975	CO	RC019563 (CO) RC013947-RcAGL42.2
976	CO	RC019563 (CO) RC061279-RcAGL24.2
978	CO	RC014330 (CO) RC059345-RcAGL19.3
979	CO	RC014330 (CO) RC061279-RcAGL24.2
981	CO	RC006665 (CO) RC061279-RcAGL24.2
983	CO	RC080411 (CO) RC061279-RcAGL24.2
985	CO	RC080411 (CO) RC062163-RcAGL24.2
987	CO	RC077523 (CO) RC061279-RcAGL24.2
988	CO	RC077523 (CO) RC062163-RcAGL24.2
990	CO	RC076554 (CO) RC012828-RcAGL24.2
991	CO	RC076554 (CO) RC061279-RcAGL24.2
992	CO	RC076554 (CO) RC062163-RcAGL24.2
994	CO	RC074988 (CO) RC012828-RcAGL24.2
995	CO	RC074988 (CO) RC019290-RcAGL24.1
996	CO	RC074988 (CO) RC061279-RcAGL24.2
997	CO	RC074988 (CO) RC062163-RcAGL24.2
999	CO	RC073024 (CO) RC012828-RcAGL24.2
1000	CO	RC073024 (CO) RC019290-RcAGL24.1
1001	CO	RC073024 (CO) RC061279-RcAGL24.2
1002	CO	RC073024 (CO) RC062163-RcAGL24.2
1004	CO	RC069796 (CO) RC012828-RcAGL24.2
1005	CO	RC069796 (CO) RC061279-RcAGL24.2
1006	CO	RC069796 (CO) RC062163-RcAGL24.2
1008	CO	RC068412 (CO) RC012828-RcAGL24.2
1009	CO	RC068412 (CO) RC061279-RcAGL24.2
1010	CO	RC068412 (CO) RC062163-RcAGL24.2
1012	CO	RC067483 (CO) RC019290-RcAGL24.1
1013	CO	RC067483 (CO) RC061279-RcAGL24.2
1014	CO	RC067483 (CO) RC062163-RcAGL24.2
1016	CO	RC067185 (CO) RC012828-RcAGL24.2
1017	CO	RC067185 (CO) RC061279-RcAGL24.2
1018	CO	RC067185 (CO) RC062163-RcAGL24.2
1020	CO	RC067130 (CO) RC061279-RcAGL24.2
1021	CO	RC067130 (CO) RC062163-RcAGL24.2
1023	CO	RC055038 (CO) RC061279-RcAGL24.2
1024	CO	RC055038 (CO) RC062163-RcAGL24.2
1026	CO	RC050875 (CO) RC012828-RcAGL24.2
1027	CO	RC050875 (CO) RC019290-RcAGL24.1
1028	CO	RC050875 (CO) RC061279-RcAGL24.2
1029	CO	RC050875 (CO) RC062163-RcAGL24.2
1031	CO	RC048905 (CO) RC012828-RcAGL24.2
1032	CO	RC048905 (CO) RC061279-RcAGL24.2
1033	CO	RC048905 (CO) RC062163-RcAGL24.2
1035	CO	RC048301 (CO) RC012828-RcAGL24.2
1036	CO	RC048301 (CO) RC019290-RcAGL24.1
1037	CO	RC048301 (CO) RC062163-RcAGL24.2
1039	CO	RC042844 (CO) RC012828-RcAGL24.2
1040	CO	RC042844 (CO) RC061279-RcAGL24.2
1041	CO	RC042844 (CO) RC062163-RcAGL24.2
1043	CO	RC041412 (CO) RC012828-RcAGL24.2
1044	CO	RC041412 (CO) RC062163-RcAGL24.2
1046	CO	RC040141 (CO) RC012828-RcAGL24.2
1047	CO	RC040141 (CO) RC061279-RcAGL24.2
1048	CO	RC040141 (CO) RC062163-RcAGL24.2
1050	CO	RC036553 (CO) RC012828-RcAGL24.2
1051	CO	RC036553 (CO) RC061279-RcAGL24.2
1052	CO	RC036553 (CO) RC062163-RcAGL24.2
1054	CO	RC034831 (CO) RC012828-RcAGL24.2
1055	CO	RC034831 (CO) RC061279-RcAGL24.2
1056	CO	RC034831 (CO) RC062163-RcAGL24.2
1058	CO	RC032060 (CO) RC012828-RcAGL24.2
1059	CO	RC032060 (CO) RC062163-RcAGL24.2
1061	CO	RC029679 (CO) RC012828-RcAGL24.2
1062	CO	RC029679 (CO) RC059345-RcAGL19.3
1063	CO	RC029679 (CO) RC062163-RcAGL24.2
1065	CO	RC027318 (CO) RC012828-RcAGL24.2
1066	CO	RC027318 (CO) RC062163-RcAGL24.2
1068	CO	RC027164 (CO) RC012828-RcAGL24.2
1069	CO	RC027164 (CO) RC059345-RcAGL19.3
1070	CO	RC027164 (CO) RC061279-RcAGL24.2
1071	CO	RC027164 (CO) RC062163-RcAGL24.2
1073	CO	RC024615 (CO) RC012828-RcAGL24.2
1074	CO	RC024615 (CO) RC062163-RcAGL24.2
1076	CO	RC023637 (CO) RC012828-RcAGL24.2
1077	CO	RC023637 (CO) RC061279-RcAGL24.2
1078	CO	RC023637 (CO) RC062163-RcAGL24.2
1080	CO	RC021435 (CO) RC012828-RcAGL24.2
1081	CO	RC021435 (CO) RC061279-RcAGL24.2
1082	CO	RC021435 (CO) RC062163-RcAGL24.2
1084	CO	RC019119 (CO) RC012828-RcAGL24.2
1085	CO	RC019119 (CO) RC061279-RcAGL24.2
1086	CO	RC019119 (CO) RC062163-RcAGL24.2
1088	CO	RC017900 (CO) RC012828-RcAGL24.2
1089	CO	RC017900 (CO) RC057826-RcAGL19.3
1090	CO	RC017900 (CO) RC059345-RcAGL19.3
1091	CO	RC017900 (CO) RC061279-RcAGL24.2
1092	CO	RC017900 (CO) RC062163-RcAGL24.2
1094	CO	RC017838 (CO) RC012828-RcAGL24.2
1095	CO	RC017838 (CO) RC019290-RcAGL24.1
1096	CO	RC017838 (CO) RC062163-RcAGL24.2
1098	CO	RC006404 (CO) RC012828-RcAGL24.2
1099	CO	RC006404 (CO) RC059345-RcAGL19.3
1100	CO	RC006404 (CO) RC061279-RcAGL24.2
1101	CO	RC006404 (CO) RC062163-RcAGL24.2
1103	CO	RC081634 (CO) RC019456-RcSOC1.1
1104	CO	RC081634 (CO) RC025470-RcSOC1.4
1105	CO	RC081634 (CO) RC043958-RcSOC1.5
1106	CO	RC081634 (CO) RC061279-RcAGL24.2
1108	CO	RC081634 (CO) RC062898-RcSOC1.1
1110	CO	RC077792 (CO) RC004090-RcSOC1.1
1111	CO	RC077792 (CO) RC005318-RcSOC1.1
1112	CO	RC077792 (CO) RC014697-RcSOC1.4
1113	CO	RC077792 (CO) RC019456-RcSOC1.1
1114	CO	RC077792 (CO) RC025470-RcSOC1.4
1115	CO	RC077792 (CO) RC037764-RcSOC1.1
1116	CO	RC077792 (CO) RC043958-RcSOC1.5
1117	CO	RC077792 (CO) RC057826-RcAGL19.3
1118	CO	RC077792 (CO) RC062898-RcSOC1.1
1120	CO	RC076243 (CO) RC005318-RcSOC1.1
1121	CO	RC076243 (CO) RC014697-RcSOC1.4
1122	CO	RC076243 (CO) RC057826-RcAGL19.3
1123	CO	RC076243 (CO) RC062898-RcSOC1.1
1125	CO	RC075356 (CO) RC004090-RcSOC1.1
1126	CO	RC075356 (CO) RC005318-RcSOC1.1
1127	CO	RC075356 (CO) RC014697-RcSOC1.4
1128	CO	RC075356 (CO) RC019456-RcSOC1.1
1129	CO	RC075356 (CO) RC025470-RcSOC1.4
1130	CO	RC075356 (CO) RC037764-RcSOC1.1
1131	CO	RC075356 (CO) RC043958-RcSOC1.5
1132	CO	RC075356 (CO) RC062898-RcSOC1.1
1134	CO	RC074300 (CO) RC004090-RcSOC1.1
1135	CO	RC074300 (CO) RC005318-RcSOC1.1
1136	CO	RC074300 (CO) RC014697-RcSOC1.4
1137	CO	RC074300 (CO) RC019456-RcSOC1.1
1138	CO	RC074300 (CO) RC025470-RcSOC1.4
1139	CO	RC074300 (CO) RC037764-RcSOC1.1
1140	CO	RC074300 (CO) RC043958-RcSOC1.5
1141	CO	RC074300 (CO) RC062898-RcSOC1.1
1143	CO	RC073914 (CO) RC004090-RcSOC1.1
1144	CO	RC073914 (CO) RC005318-RcSOC1.1
1145	CO	RC073914 (CO) RC013947-RcAGL42.2
1146	CO	RC073914 (CO) RC014697-RcSOC1.4
1147	CO	RC073914 (CO) RC019456-RcSOC1.1
1148	CO	RC073914 (CO) RC025470-RcSOC1.4
1149	CO	RC073914 (CO) RC037764-RcSOC1.1
1150	CO	RC073914 (CO) RC043958-RcSOC1.5
1151	CO	RC073914 (CO) RC062898-RcSOC1.1
1153	CO	RC073173 (CO) RC004090-RcSOC1.1
1154	CO	RC073173 (CO) RC005318-RcSOC1.1
1155	CO	RC073173 (CO) RC014697-RcSOC1.4
1156	CO	RC073173 (CO) RC019456-RcSOC1.1
1157	CO	RC073173 (CO) RC025470-RcSOC1.4
1158	CO	RC073173 (CO) RC037764-RcSOC1.1
1159	CO	RC073173 (CO) RC043958-RcSOC1.5
1160	CO	RC073173 (CO) RC062898-RcSOC1.1
1162	CO	RC071855 (CO) RC005318-RcSOC1.1
1163	CO	RC071855 (CO) RC013947-RcAGL42.2
1164	CO	RC071855 (CO) RC019456-RcSOC1.1
1165	CO	RC071855 (CO) RC037764-RcSOC1.1
1166	CO	RC071855 (CO) RC057826-RcAGL19.3
1167	CO	RC071855 (CO) RC062898-RcSOC1.1
1169	CO	RC071587 (CO) RC004090-RcSOC1.1
1170	CO	RC071587 (CO) RC005318-RcSOC1.1
1171	CO	RC071587 (CO) RC013947-RcAGL42.2
1172	CO	RC071587 (CO) RC019456-RcSOC1.1
1173	CO	RC071587 (CO) RC025470-RcSOC1.4
1174	CO	RC071587 (CO) RC037764-RcSOC1.1
1175	CO	RC071587 (CO) RC043958-RcSOC1.5
1176	CO	RC071587 (CO) RC062898-RcSOC1.1
1178	CO	RC071001 (CO) RC005318-RcSOC1.1
1179	CO	RC071001 (CO) RC013947-RcAGL42.2
1180	CO	RC071001 (CO) RC014697-RcSOC1.4
1181	CO	RC071001 (CO) RC019456-RcSOC1.1
1182	CO	RC071001 (CO) RC025470-RcSOC1.4
1183	CO	RC071001 (CO) RC037764-RcSOC1.1
1184	CO	RC071001 (CO) RC062898-RcSOC1.1
1186	CO	RC070353 (CO) RC019456-RcSOC1.1
1187	CO	RC070353 (CO) RC025470-RcSOC1.4
1188	CO	RC070353 (CO) RC043958-RcSOC1.5
1189	CO	RC070353 (CO) RC061279-RcAGL24.2
1190	CO	RC070353 (CO) RC062898-RcSOC1.1
1192	CO	RC070257 (CO) RC005318-RcSOC1.1
1193	CO	RC070257 (CO) RC019456-RcSOC1.1
1194	CO	RC070257 (CO) RC025470-RcSOC1.4
1195	CO	RC070257 (CO) RC057826-RcAGL19.3
1196	CO	RC070257 (CO) RC062898-RcSOC1.1
1198	CO	RC069950 (CO) RC062898-RcSOC1.1
1200	CO	RC069855 (CO) RC004090-RcSOC1.1
1201	CO	RC069855 (CO) RC005318-RcSOC1.1
1202	CO	RC069855 (CO) RC014697-RcSOC1.4
1203	CO	RC069855 (CO) RC025470-RcSOC1.4
1204	CO	RC069855 (CO) RC043958-RcSOC1.5
1205	CO	RC069855 (CO) RC059345-RcAGL19.3
1206	CO	RC069855 (CO) RC062898-RcSOC1.1
1208	CO	RC069449 (CO) RC004090-RcSOC1.1
1209	CO	RC069449 (CO) RC043958-RcSOC1.5
1210	CO	RC069449 (CO) RC057826-RcAGL19.3
1211	CO	RC069449 (CO) RC062898-RcSOC1.1
1213	CO	RC068202 (CO) RC014697-RcSOC1.4
1214	CO	RC068202 (CO) RC019456-RcSOC1.1
1215	CO	RC068202 (CO) RC025470-RcSOC1.4
1216	CO	RC068202 (CO) RC062898-RcSOC1.1
1218	CO	RC067726 (CO) RC005318-RcSOC1.1
1219	CO	RC067726 (CO) RC013947-RcAGL42.2
1220	CO	RC067726 (CO) RC019456-RcSOC1.1
1221	CO	RC067726 (CO) RC025470-RcSOC1.4
1222	CO	RC067726 (CO) RC037764-RcSOC1.1
1223	CO	RC067726 (CO) RC043958-RcSOC1.5
1224	CO	RC067726 (CO) RC062898-RcSOC1.1
1226	CO	RC067308 (CO) RC004090-RcSOC1.1
1227	CO	RC067308 (CO) RC005318-RcSOC1.1
1228	CO	RC067308 (CO) RC013947-RcAGL42.2
1229	CO	RC067308 (CO) RC014697-RcSOC1.4
1230	CO	RC067308 (CO) RC019456-RcSOC1.1
1231	CO	RC067308 (CO) RC025470-RcSOC1.4
1232	CO	RC067308 (CO) RC037764-RcSOC1.1
1233	CO	RC067308 (CO) RC043958-RcSOC1.5
1234	CO	RC067308 (CO) RC057826-RcAGL19.3
1235	CO	RC067308 (CO) RC062898-RcSOC1.1
1237	CO	RC066746 (CO) RC005318-RcSOC1.1
1238	CO	RC066746 (CO) RC014697-RcSOC1.4
1239	CO	RC066746 (CO) RC019456-RcSOC1.1
1240	CO	RC066746 (CO) RC025470-RcSOC1.4
1241	CO	RC066746 (CO) RC037764-RcSOC1.1
1242	CO	RC066746 (CO) RC062898-RcSOC1.1
1244	CO	RC065707 (CO) RC004090-RcSOC1.1
1245	CO	RC065707 (CO) RC005318-RcSOC1.1
1246	CO	RC065707 (CO) RC014697-RcSOC1.4
1247	CO	RC065707 (CO) RC019456-RcSOC1.1
1248	CO	RC065707 (CO) RC025470-RcSOC1.4
1249	CO	RC065707 (CO) RC037764-RcSOC1.1
1250	CO	RC065707 (CO) RC043958-RcSOC1.5
1251	CO	RC065707 (CO) RC062898-RcSOC1.1
1253	CO	RC065639 (CO) RC004090-RcSOC1.1
1254	CO	RC065639 (CO) RC005318-RcSOC1.1
1255	CO	RC065639 (CO) RC014697-RcSOC1.4
1256	CO	RC065639 (CO) RC019456-RcSOC1.1
1257	CO	RC065639 (CO) RC025470-RcSOC1.4
1258	CO	RC065639 (CO) RC037764-RcSOC1.1
1259	CO	RC065639 (CO) RC043958-RcSOC1.5
1260	CO	RC065639 (CO) RC062898-RcSOC1.1
1262	CO	RC065419 (CO) RC004090-RcSOC1.1
1263	CO	RC065419 (CO) RC005318-RcSOC1.1
1264	CO	RC065419 (CO) RC014697-RcSOC1.4
1265	CO	RC065419 (CO) RC019456-RcSOC1.1
1266	CO	RC065419 (CO) RC025470-RcSOC1.4
1267	CO	RC065419 (CO) RC037764-RcSOC1.1
1268	CO	RC065419 (CO) RC043958-RcSOC1.5
1269	CO	RC065419 (CO) RC062898-RcSOC1.1
1271	CO	RC065057 (CO) RC019456-RcSOC1.1
1272	CO	RC065057 (CO) RC025470-RcSOC1.4
1273	CO	RC065057 (CO) RC043958-RcSOC1.5
1274	CO	RC065057 (CO) RC057826-RcAGL19.3
1275	CO	RC065057 (CO) RC061279-RcAGL24.2
1276	CO	RC065057 (CO) RC062898-RcSOC1.1
1278	CO	RC064211 (CO) RC005318-RcSOC1.1
1279	CO	RC064211 (CO) RC013947-RcAGL42.2
1280	CO	RC064211 (CO) RC019456-RcSOC1.1
1281	CO	RC064211 (CO) RC025470-RcSOC1.4
1282	CO	RC064211 (CO) RC037764-RcSOC1.1
1283	CO	RC064211 (CO) RC043958-RcSOC1.5
1284	CO	RC064211 (CO) RC062898-RcSOC1.1
1286	CO	RC064191 (CO) RC004090-RcSOC1.1
1287	CO	RC064191 (CO) RC005318-RcSOC1.1
1288	CO	RC064191 (CO) RC014697-RcSOC1.4
1289	CO	RC064191 (CO) RC019456-RcSOC1.1
1290	CO	RC064191 (CO) RC025470-RcSOC1.4
1291	CO	RC064191 (CO) RC037764-RcSOC1.1
1292	CO	RC064191 (CO) RC043958-RcSOC1.5
1293	CO	RC064191 (CO) RC057826-RcAGL19.3
1294	CO	RC064191 (CO) RC062898-RcSOC1.1
1296	CO	RC063836 (CO) RC004090-RcSOC1.1
1297	CO	RC063836 (CO) RC005318-RcSOC1.1
1298	CO	RC063836 (CO) RC013947-RcAGL42.2
1299	CO	RC063836 (CO) RC014697-RcSOC1.4
1300	CO	RC063836 (CO) RC019456-RcSOC1.1
1301	CO	RC063836 (CO) RC025470-RcSOC1.4
1302	CO	RC063836 (CO) RC037764-RcSOC1.1
1303	CO	RC063836 (CO) RC043958-RcSOC1.5
1304	CO	RC063836 (CO) RC062898-RcSOC1.1
1306	CO	RC062790 (CO) RC004090-RcSOC1.1
1307	CO	RC062790 (CO) RC005318-RcSOC1.1
1308	CO	RC062790 (CO) RC014697-RcSOC1.4
1309	CO	RC062790 (CO) RC019456-RcSOC1.1
1310	CO	RC062790 (CO) RC025470-RcSOC1.4
1311	CO	RC062790 (CO) RC037764-RcSOC1.1
1312	CO	RC062790 (CO) RC043958-RcSOC1.5
1313	CO	RC062790 (CO) RC057826-RcAGL19.3
1314	CO	RC062790 (CO) RC062898-RcSOC1.1
1316	CO	RC062706 (CO) RC004090-RcSOC1.1
1317	CO	RC062706 (CO) RC005318-RcSOC1.1
1318	CO	RC062706 (CO) RC014697-RcSOC1.4
1319	CO	RC062706 (CO) RC019456-RcSOC1.1
1320	CO	RC062706 (CO) RC025470-RcSOC1.4
1321	CO	RC062706 (CO) RC037764-RcSOC1.1
1322	CO	RC062706 (CO) RC043958-RcSOC1.5
1323	CO	RC062706 (CO) RC057826-RcAGL19.3
1324	CO	RC062706 (CO) RC062898-RcSOC1.1
1326	CO	RC062494 (CO) RC005318-RcSOC1.1
1327	CO	RC062494 (CO) RC014697-RcSOC1.4
1328	CO	RC062494 (CO) RC019456-RcSOC1.1
1329	CO	RC062494 (CO) RC025470-RcSOC1.4
1330	CO	RC062494 (CO) RC037764-RcSOC1.1
1331	CO	RC062494 (CO) RC062898-RcSOC1.1
1333	CO	RC062386 (CO) RC004090-RcSOC1.1
1334	CO	RC062386 (CO) RC014697-RcSOC1.4
1335	CO	RC062386 (CO) RC025470-RcSOC1.4
1336	CO	RC062386 (CO) RC037764-RcSOC1.1
1337	CO	RC062386 (CO) RC043958-RcSOC1.5
1338	CO	RC062386 (CO) RC062898-RcSOC1.1
1340	CO	RC061999 (CO) RC004090-RcSOC1.1
1341	CO	RC061999 (CO) RC005318-RcSOC1.1
1342	CO	RC061999 (CO) RC014697-RcSOC1.4
1343	CO	RC061999 (CO) RC019456-RcSOC1.1
1344	CO	RC061999 (CO) RC025470-RcSOC1.4
1345	CO	RC061999 (CO) RC037764-RcSOC1.1
1346	CO	RC061999 (CO) RC043958-RcSOC1.5
1347	CO	RC061999 (CO) RC057826-RcAGL19.3
1348	CO	RC061999 (CO) RC062898-RcSOC1.1
1350	CO	RC060947 (CO) RC004090-RcSOC1.1
1351	CO	RC060947 (CO) RC005318-RcSOC1.1
1352	CO	RC060947 (CO) RC013947-RcAGL42.2
1353	CO	RC060947 (CO) RC019456-RcSOC1.1
1354	CO	RC060947 (CO) RC025470-RcSOC1.4
1355	CO	RC060947 (CO) RC037764-RcSOC1.1
1356	CO	RC060947 (CO) RC043958-RcSOC1.5
1357	CO	RC060947 (CO) RC062898-RcSOC1.1
1359	CO	RC060424 (CO) RC004090-RcSOC1.1
1360	CO	RC060424 (CO) RC005318-RcSOC1.1
1361	CO	RC060424 (CO) RC014697-RcSOC1.4
1362	CO	RC060424 (CO) RC019456-RcSOC1.1
1363	CO	RC060424 (CO) RC025470-RcSOC1.4
1364	CO	RC060424 (CO) RC037764-RcSOC1.1
1365	CO	RC060424 (CO) RC043958-RcSOC1.5
1366	CO	RC060424 (CO) RC057826-RcAGL19.3
1367	CO	RC060424 (CO) RC062898-RcSOC1.1
1369	CO	RC059896 (CO) RC004090-RcSOC1.1
1370	CO	RC059896 (CO) RC005318-RcSOC1.1
1371	CO	RC059896 (CO) RC019456-RcSOC1.1
1372	CO	RC059896 (CO) RC025470-RcSOC1.4
1373	CO	RC059896 (CO) RC037764-RcSOC1.1
1374	CO	RC059896 (CO) RC043958-RcSOC1.5
1375	CO	RC059896 (CO) RC062898-RcSOC1.1
1377	CO	RC059222 (CO) RC004090-RcSOC1.1
1378	CO	RC059222 (CO) RC005318-RcSOC1.1
1379	CO	RC059222 (CO) RC014697-RcSOC1.4
1380	CO	RC059222 (CO) RC019456-RcSOC1.1
1381	CO	RC059222 (CO) RC025470-RcSOC1.4
1382	CO	RC059222 (CO) RC037764-RcSOC1.1
1383	CO	RC059222 (CO) RC043958-RcSOC1.5
1384	CO	RC059222 (CO) RC062898-RcSOC1.1
1386	CO	RC059057 (CO) RC019456-RcSOC1.1
1387	CO	RC059057 (CO) RC025470-RcSOC1.4
1388	CO	RC059057 (CO) RC062898-RcSOC1.1
1390	CO	RC058560 (CO) RC005318-RcSOC1.1
1391	CO	RC058560 (CO) RC013947-RcAGL42.2
1392	CO	RC058560 (CO) RC019456-RcSOC1.1
1393	CO	RC058560 (CO) RC025470-RcSOC1.4
1394	CO	RC058560 (CO) RC037764-RcSOC1.1
1395	CO	RC058560 (CO) RC043958-RcSOC1.5
1396	CO	RC058560 (CO) RC062898-RcSOC1.1
1398	CO	RC058328 (CO) RC005318-RcSOC1.1
1399	CO	RC058328 (CO) RC014697-RcSOC1.4
1400	CO	RC058328 (CO) RC019456-RcSOC1.1
1401	CO	RC058328 (CO) RC025470-RcSOC1.4
1402	CO	RC058328 (CO) RC057826-RcAGL19.3
1403	CO	RC058328 (CO) RC062898-RcSOC1.1
1405	CO	RC057400 (CO) RC004090-RcSOC1.1
1406	CO	RC057400 (CO) RC005318-RcSOC1.1
1407	CO	RC057400 (CO) RC014697-RcSOC1.4
1408	CO	RC057400 (CO) RC019456-RcSOC1.1
1409	CO	RC057400 (CO) RC025470-RcSOC1.4
1410	CO	RC057400 (CO) RC037764-RcSOC1.1
1411	CO	RC057400 (CO) RC043958-RcSOC1.5
1412	CO	RC057400 (CO) RC057826-RcAGL19.3
1413	CO	RC057400 (CO) RC062898-RcSOC1.1
1415	CO	RC056910 (CO) RC004090-RcSOC1.1
1416	CO	RC056910 (CO) RC005318-RcSOC1.1
1417	CO	RC056910 (CO) RC019456-RcSOC1.1
1418	CO	RC056910 (CO) RC025470-RcSOC1.4
1419	CO	RC056910 (CO) RC037764-RcSOC1.1
1420	CO	RC056910 (CO) RC043958-RcSOC1.5
1421	CO	RC056910 (CO) RC057826-RcAGL19.3
1422	CO	RC056910 (CO) RC062898-RcSOC1.1
1424	CO	RC054405 (CO) RC005318-RcSOC1.1
1425	CO	RC054405 (CO) RC013947-RcAGL42.2
1426	CO	RC054405 (CO) RC019456-RcSOC1.1
1427	CO	RC054405 (CO) RC043958-RcSOC1.5
1428	CO	RC054405 (CO) RC057826-RcAGL19.3
1429	CO	RC054405 (CO) RC062898-RcSOC1.1
1431	CO	RC053722 (CO) RC004090-RcSOC1.1
1432	CO	RC053722 (CO) RC019456-RcSOC1.1
1433	CO	RC053722 (CO) RC025470-RcSOC1.4
1434	CO	RC053722 (CO) RC043958-RcSOC1.5
1435	CO	RC053722 (CO) RC062898-RcSOC1.1
1437	CO	RC051557 (CO) RC025470-RcSOC1.4
1438	CO	RC051557 (CO) RC062898-RcSOC1.1
1440	CO	RC050622 (CO) RC004090-RcSOC1.1
1441	CO	RC050622 (CO) RC014697-RcSOC1.4
1442	CO	RC050622 (CO) RC019456-RcSOC1.1
1443	CO	RC050622 (CO) RC025470-RcSOC1.4
1444	CO	RC050622 (CO) RC062898-RcSOC1.1
1446	CO	RC049084 (CO) RC004090-RcSOC1.1
1447	CO	RC049084 (CO) RC005318-RcSOC1.1
1448	CO	RC049084 (CO) RC014697-RcSOC1.4
1449	CO	RC049084 (CO) RC019456-RcSOC1.1
1450	CO	RC049084 (CO) RC025470-RcSOC1.4
1451	CO	RC049084 (CO) RC037764-RcSOC1.1
1452	CO	RC049084 (CO) RC043958-RcSOC1.5
1453	CO	RC049084 (CO) RC062898-RcSOC1.1
1455	CO	RC047901 (CO) RC004090-RcSOC1.1
1456	CO	RC047901 (CO) RC005318-RcSOC1.1
1457	CO	RC047901 (CO) RC014697-RcSOC1.4
1458	CO	RC047901 (CO) RC019456-RcSOC1.1
1459	CO	RC047901 (CO) RC025470-RcSOC1.4
1460	CO	RC047901 (CO) RC037764-RcSOC1.1
1461	CO	RC047901 (CO) RC043958-RcSOC1.5
1462	CO	RC047901 (CO) RC057826-RcAGL19.3
1463	CO	RC047901 (CO) RC062898-RcSOC1.1
1465	CO	RC047631 (CO) RC004090-RcSOC1.1
1466	CO	RC047631 (CO) RC019456-RcSOC1.1
1467	CO	RC047631 (CO) RC025470-RcSOC1.4
1468	CO	RC047631 (CO) RC037764-RcSOC1.1
1469	CO	RC047631 (CO) RC043958-RcSOC1.5
1470	CO	RC047631 (CO) RC062898-RcSOC1.1
1472	CO	RC047170 (CO) RC004090-RcSOC1.1
1473	CO	RC047170 (CO) RC005318-RcSOC1.1
1474	CO	RC047170 (CO) RC014697-RcSOC1.4
1475	CO	RC047170 (CO) RC019456-RcSOC1.1
1476	CO	RC047170 (CO) RC025470-RcSOC1.4
1477	CO	RC047170 (CO) RC037764-RcSOC1.1
1478	CO	RC047170 (CO) RC043958-RcSOC1.5
1479	CO	RC047170 (CO) RC062898-RcSOC1.1
1481	CO	RC045647 (CO) RC004090-RcSOC1.1
1482	CO	RC045647 (CO) RC005318-RcSOC1.1
1483	CO	RC045647 (CO) RC014697-RcSOC1.4
1484	CO	RC045647 (CO) RC019456-RcSOC1.1
1485	CO	RC045647 (CO) RC025470-RcSOC1.4
1486	CO	RC045647 (CO) RC037764-RcSOC1.1
1487	CO	RC045647 (CO) RC043958-RcSOC1.5
1488	CO	RC045647 (CO) RC062898-RcSOC1.1
1490	CO	RC044122 (CO) RC004090-RcSOC1.1
1491	CO	RC044122 (CO) RC005318-RcSOC1.1
1492	CO	RC044122 (CO) RC014697-RcSOC1.4
1493	CO	RC044122 (CO) RC019456-RcSOC1.1
1494	CO	RC044122 (CO) RC025470-RcSOC1.4
1495	CO	RC044122 (CO) RC037764-RcSOC1.1
1496	CO	RC044122 (CO) RC043958-RcSOC1.5
1497	CO	RC044122 (CO) RC057826-RcAGL19.3
1498	CO	RC044122 (CO) RC059345-RcAGL19.3
1499	CO	RC044122 (CO) RC062898-RcSOC1.1
1501	CO	RC044086 (CO) RC004090-RcSOC1.1
1502	CO	RC044086 (CO) RC005318-RcSOC1.1
1503	CO	RC044086 (CO) RC013947-RcAGL42.2
1504	CO	RC044086 (CO) RC014697-RcSOC1.4
1505	CO	RC044086 (CO) RC019456-RcSOC1.1
1506	CO	RC044086 (CO) RC025470-RcSOC1.4
1507	CO	RC044086 (CO) RC037764-RcSOC1.1
1508	CO	RC044086 (CO) RC043958-RcSOC1.5
1509	CO	RC044086 (CO) RC057826-RcAGL19.3
1510	CO	RC044086 (CO) RC062898-RcSOC1.1
1512	CO	RC043897 (CO) RC004090-RcSOC1.1
1513	CO	RC043897 (CO) RC005318-RcSOC1.1
1514	CO	RC043897 (CO) RC013947-RcAGL42.2
1515	CO	RC043897 (CO) RC014697-RcSOC1.4
1516	CO	RC043897 (CO) RC019456-RcSOC1.1
1517	CO	RC043897 (CO) RC025470-RcSOC1.4
1518	CO	RC043897 (CO) RC037764-RcSOC1.1
1519	CO	RC043897 (CO) RC043958-RcSOC1.5
1520	CO	RC043897 (CO) RC062898-RcSOC1.1
1522	CO	RC043880 (CO) RC025470-RcSOC1.4
1523	CO	RC043880 (CO) RC043958-RcSOC1.5
1524	CO	RC043880 (CO) RC062898-RcSOC1.1
1526	CO	RC043536 (CO) RC004090-RcSOC1.1
1527	CO	RC043536 (CO) RC005318-RcSOC1.1
1528	CO	RC043536 (CO) RC014697-RcSOC1.4
1529	CO	RC043536 (CO) RC019456-RcSOC1.1
1530	CO	RC043536 (CO) RC025470-RcSOC1.4
1531	CO	RC043536 (CO) RC037764-RcSOC1.1
1532	CO	RC043536 (CO) RC043958-RcSOC1.5
1533	CO	RC043536 (CO) RC057826-RcAGL19.3
1534	CO	RC043536 (CO) RC062898-RcSOC1.1
1536	CO	RC042457 (CO) RC019456-RcSOC1.1
1537	CO	RC042457 (CO) RC025470-RcSOC1.4
1538	CO	RC042457 (CO) RC043958-RcSOC1.5
1539	CO	RC042457 (CO) RC061279-RcAGL24.2
1540	CO	RC042457 (CO) RC062898-RcSOC1.1
1542	CO	RC041560 (CO) RC004090-RcSOC1.1
1543	CO	RC041560 (CO) RC005318-RcSOC1.1
1544	CO	RC041560 (CO) RC014697-RcSOC1.4
1545	CO	RC041560 (CO) RC019456-RcSOC1.1
1546	CO	RC041560 (CO) RC025470-RcSOC1.4
1547	CO	RC041560 (CO) RC037764-RcSOC1.1
1548	CO	RC041560 (CO) RC043958-RcSOC1.5
1549	CO	RC041560 (CO) RC057826-RcAGL19.3
1550	CO	RC041560 (CO) RC062898-RcSOC1.1
1552	CO	RC040200 (CO) RC004090-RcSOC1.1
1553	CO	RC040200 (CO) RC005318-RcSOC1.1
1554	CO	RC040200 (CO) RC014697-RcSOC1.4
1555	CO	RC040200 (CO) RC025470-RcSOC1.4
1556	CO	RC040200 (CO) RC037764-RcSOC1.1
1557	CO	RC040200 (CO) RC043958-RcSOC1.5
1558	CO	RC040200 (CO) RC062898-RcSOC1.1
1560	CO	RC040193 (CO) RC019456-RcSOC1.1
1561	CO	RC040193 (CO) RC025470-RcSOC1.4
1562	CO	RC040193 (CO) RC062898-RcSOC1.1
1564	CO	RC038221 (CO) RC004090-RcSOC1.1
1565	CO	RC038221 (CO) RC005318-RcSOC1.1
1566	CO	RC038221 (CO) RC014697-RcSOC1.4
1567	CO	RC038221 (CO) RC019456-RcSOC1.1
1568	CO	RC038221 (CO) RC025470-RcSOC1.4
1569	CO	RC038221 (CO) RC037764-RcSOC1.1
1570	CO	RC038221 (CO) RC043958-RcSOC1.5
1571	CO	RC038221 (CO) RC062898-RcSOC1.1
1573	CO	RC037619 (CO) RC004090-RcSOC1.1
1574	CO	RC037619 (CO) RC005318-RcSOC1.1
1575	CO	RC037619 (CO) RC013947-RcAGL42.2
1576	CO	RC037619 (CO) RC014697-RcSOC1.4
1577	CO	RC037619 (CO) RC019456-RcSOC1.1
1578	CO	RC037619 (CO) RC025470-RcSOC1.4
1579	CO	RC037619 (CO) RC037764-RcSOC1.1
1580	CO	RC037619 (CO) RC043958-RcSOC1.5
1581	CO	RC037619 (CO) RC057826-RcAGL19.3
1582	CO	RC037619 (CO) RC062898-RcSOC1.1
1584	CO	RC037515 (CO) RC005318-RcSOC1.1
1585	CO	RC037515 (CO) RC014697-RcSOC1.4
1586	CO	RC037515 (CO) RC019456-RcSOC1.1
1587	CO	RC037515 (CO) RC025470-RcSOC1.4
1588	CO	RC037515 (CO) RC062898-RcSOC1.1
1590	CO	RC037061 (CO) RC004090-RcSOC1.1
1591	CO	RC037061 (CO) RC005318-RcSOC1.1
1592	CO	RC037061 (CO) RC013947-RcAGL42.2
1593	CO	RC037061 (CO) RC014697-RcSOC1.4
1594	CO	RC037061 (CO) RC019456-RcSOC1.1
1595	CO	RC037061 (CO) RC025470-RcSOC1.4
1596	CO	RC037061 (CO) RC037764-RcSOC1.1
1597	CO	RC037061 (CO) RC043958-RcSOC1.5
1598	CO	RC037061 (CO) RC057826-RcAGL19.3
1599	CO	RC037061 (CO) RC062898-RcSOC1.1
1601	CO	RC036418 (CO) RC004090-RcSOC1.1
1602	CO	RC036418 (CO) RC005318-RcSOC1.1
1603	CO	RC036418 (CO) RC013947-RcAGL42.2
1604	CO	RC036418 (CO) RC014697-RcSOC1.4
1605	CO	RC036418 (CO) RC019456-RcSOC1.1
1606	CO	RC036418 (CO) RC025470-RcSOC1.4
1607	CO	RC036418 (CO) RC037764-RcSOC1.1
1608	CO	RC036418 (CO) RC043958-RcSOC1.5
1609	CO	RC036418 (CO) RC062898-RcSOC1.1
1611	CO	RC034706 (CO) RC004090-RcSOC1.1
1612	CO	RC034706 (CO) RC005318-RcSOC1.1
1613	CO	RC034706 (CO) RC014697-RcSOC1.4
1614	CO	RC034706 (CO) RC019456-RcSOC1.1
1615	CO	RC034706 (CO) RC025470-RcSOC1.4
1616	CO	RC034706 (CO) RC037764-RcSOC1.1
1617	CO	RC034706 (CO) RC043958-RcSOC1.5
1618	CO	RC034706 (CO) RC062898-RcSOC1.1
1620	CO	RC034101 (CO) RC004090-RcSOC1.1
1621	CO	RC034101 (CO) RC005318-RcSOC1.1
1622	CO	RC034101 (CO) RC014697-RcSOC1.4
1623	CO	RC034101 (CO) RC019456-RcSOC1.1
1624	CO	RC034101 (CO) RC025470-RcSOC1.4
1625	CO	RC034101 (CO) RC037764-RcSOC1.1
1626	CO	RC034101 (CO) RC062898-RcSOC1.1
1628	CO	RC033797 (CO) RC004090-RcSOC1.1
1629	CO	RC033797 (CO) RC005318-RcSOC1.1
1630	CO	RC033797 (CO) RC014697-RcSOC1.4
1631	CO	RC033797 (CO) RC019456-RcSOC1.1
1632	CO	RC033797 (CO) RC025470-RcSOC1.4
1633	CO	RC033797 (CO) RC037764-RcSOC1.1
1634	CO	RC033797 (CO) RC043958-RcSOC1.5
1635	CO	RC033797 (CO) RC062898-RcSOC1.1
1637	CO	RC033467 (CO) RC004090-RcSOC1.1
1638	CO	RC033467 (CO) RC005318-RcSOC1.1
1639	CO	RC033467 (CO) RC014697-RcSOC1.4
1640	CO	RC033467 (CO) RC019456-RcSOC1.1
1641	CO	RC033467 (CO) RC025470-RcSOC1.4
1642	CO	RC033467 (CO) RC037764-RcSOC1.1
1643	CO	RC033467 (CO) RC043958-RcSOC1.5
1644	CO	RC033467 (CO) RC062898-RcSOC1.1
1646	CO	RC033465 (CO) RC004090-RcSOC1.1
1647	CO	RC033465 (CO) RC005318-RcSOC1.1
1648	CO	RC033465 (CO) RC014697-RcSOC1.4
1649	CO	RC033465 (CO) RC019456-RcSOC1.1
1650	CO	RC033465 (CO) RC025470-RcSOC1.4
1651	CO	RC033465 (CO) RC037764-RcSOC1.1
1652	CO	RC033465 (CO) RC043958-RcSOC1.5
1653	CO	RC033465 (CO) RC057826-RcAGL19.3
1654	CO	RC033465 (CO) RC062898-RcSOC1.1
1656	CO	RC031994 (CO) RC005318-RcSOC1.1
1657	CO	RC031994 (CO) RC013947-RcAGL42.2
1658	CO	RC031994 (CO) RC019456-RcSOC1.1
1659	CO	RC031994 (CO) RC025470-RcSOC1.4
1660	CO	RC031994 (CO) RC037764-RcSOC1.1
1661	CO	RC031994 (CO) RC043958-RcSOC1.5
1662	CO	RC031994 (CO) RC062898-RcSOC1.1
1664	CO	RC031984 (CO) RC005318-RcSOC1.1
1665	CO	RC031984 (CO) RC013947-RcAGL42.2
1666	CO	RC031984 (CO) RC014697-RcSOC1.4
1667	CO	RC031984 (CO) RC019456-RcSOC1.1
1668	CO	RC031984 (CO) RC025470-RcSOC1.4
1669	CO	RC031984 (CO) RC037764-RcSOC1.1
1670	CO	RC031984 (CO) RC062898-RcSOC1.1
1672	CO	RC031301 (CO) RC004090-RcSOC1.1
1673	CO	RC031301 (CO) RC005318-RcSOC1.1
1674	CO	RC031301 (CO) RC013947-RcAGL42.2
1675	CO	RC031301 (CO) RC014697-RcSOC1.4
1676	CO	RC031301 (CO) RC019456-RcSOC1.1
1677	CO	RC031301 (CO) RC025470-RcSOC1.4
1678	CO	RC031301 (CO) RC037764-RcSOC1.1
1679	CO	RC031301 (CO) RC043958-RcSOC1.5
1680	CO	RC031301 (CO) RC062898-RcSOC1.1
1682	CO	RC030975 (CO) RC004090-RcSOC1.1
1683	CO	RC030975 (CO) RC005318-RcSOC1.1
1684	CO	RC030975 (CO) RC014697-RcSOC1.4
1685	CO	RC030975 (CO) RC019456-RcSOC1.1
1686	CO	RC030975 (CO) RC025470-RcSOC1.4
1687	CO	RC030975 (CO) RC037764-RcSOC1.1
1688	CO	RC030975 (CO) RC043958-RcSOC1.5
1689	CO	RC030975 (CO) RC062898-RcSOC1.1
1691	CO	RC030882 (CO) RC004090-RcSOC1.1
1692	CO	RC030882 (CO) RC005318-RcSOC1.1
1693	CO	RC030882 (CO) RC014697-RcSOC1.4
1694	CO	RC030882 (CO) RC019456-RcSOC1.1
1695	CO	RC030882 (CO) RC025470-RcSOC1.4
1696	CO	RC030882 (CO) RC037764-RcSOC1.1
1697	CO	RC030882 (CO) RC043958-RcSOC1.5
1698	CO	RC030882 (CO) RC062898-RcSOC1.1
1700	CO	RC028131 (CO) RC004090-RcSOC1.1
1701	CO	RC028131 (CO) RC005318-RcSOC1.1
1702	CO	RC028131 (CO) RC014697-RcSOC1.4
1703	CO	RC028131 (CO) RC019456-RcSOC1.1
1704	CO	RC028131 (CO) RC025470-RcSOC1.4
1705	CO	RC028131 (CO) RC037764-RcSOC1.1
1706	CO	RC028131 (CO) RC043958-RcSOC1.5
1707	CO	RC028131 (CO) RC057826-RcAGL19.3
1708	CO	RC028131 (CO) RC062898-RcSOC1.1
1710	CO	RC027753 (CO) RC004090-RcSOC1.1
1711	CO	RC027753 (CO) RC019456-RcSOC1.1
1712	CO	RC027753 (CO) RC025470-RcSOC1.4
1713	CO	RC027753 (CO) RC037764-RcSOC1.1
1714	CO	RC027753 (CO) RC043958-RcSOC1.5
1715	CO	RC027753 (CO) RC062898-RcSOC1.1
1717	CO	RC027301 (CO) RC004090-RcSOC1.1
1718	CO	RC027301 (CO) RC005318-RcSOC1.1
1719	CO	RC027301 (CO) RC014697-RcSOC1.4
1720	CO	RC027301 (CO) RC019456-RcSOC1.1
1721	CO	RC027301 (CO) RC025470-RcSOC1.4
1722	CO	RC027301 (CO) RC037764-RcSOC1.1
1723	CO	RC027301 (CO) RC043958-RcSOC1.5
1724	CO	RC027301 (CO) RC057826-RcAGL19.3
1725	CO	RC027301 (CO) RC062898-RcSOC1.1
1727	CO	RC025985 (CO) RC005318-RcSOC1.1
1728	CO	RC025985 (CO) RC013947-RcAGL42.2
1729	CO	RC025985 (CO) RC014697-RcSOC1.4
1730	CO	RC025985 (CO) RC019456-RcSOC1.1
1731	CO	RC025985 (CO) RC025470-RcSOC1.4
1732	CO	RC025985 (CO) RC037764-RcSOC1.1
1733	CO	RC025985 (CO) RC057826-RcAGL19.3
1734	CO	RC025985 (CO) RC062898-RcSOC1.1
1736	CO	RC024727 (CO) RC005318-RcSOC1.1
1737	CO	RC024727 (CO) RC013947-RcAGL42.2
1738	CO	RC024727 (CO) RC014697-RcSOC1.4
1739	CO	RC024727 (CO) RC019456-RcSOC1.1
1740	CO	RC024727 (CO) RC025470-RcSOC1.4
1741	CO	RC024727 (CO) RC037764-RcSOC1.1
1742	CO	RC024727 (CO) RC062898-RcSOC1.1
1744	CO	RC023740 (CO) RC062898-RcSOC1.1
1746	CO	RC023677 (CO) RC004090-RcSOC1.1
1747	CO	RC023677 (CO) RC005318-RcSOC1.1
1748	CO	RC023677 (CO) RC013947-RcAGL42.2
1749	CO	RC023677 (CO) RC014697-RcSOC1.4
1750	CO	RC023677 (CO) RC019456-RcSOC1.1
1751	CO	RC023677 (CO) RC025470-RcSOC1.4
1752	CO	RC023677 (CO) RC037764-RcSOC1.1
1753	CO	RC023677 (CO) RC043958-RcSOC1.5
1754	CO	RC023677 (CO) RC057826-RcAGL19.3
1755	CO	RC023677 (CO) RC062898-RcSOC1.1
1757	CO	RC019688 (CO) RC004090-RcSOC1.1
1758	CO	RC019688 (CO) RC005318-RcSOC1.1
1759	CO	RC019688 (CO) RC014697-RcSOC1.4
1760	CO	RC019688 (CO) RC019456-RcSOC1.1
1761	CO	RC019688 (CO) RC025470-RcSOC1.4
1762	CO	RC019688 (CO) RC037764-RcSOC1.1
1763	CO	RC019688 (CO) RC043958-RcSOC1.5
1764	CO	RC019688 (CO) RC057826-RcAGL19.3
1765	CO	RC019688 (CO) RC062898-RcSOC1.1
1767	CO	RC019564 (CO) RC004090-RcSOC1.1
1768	CO	RC019564 (CO) RC005318-RcSOC1.1
1769	CO	RC019564 (CO) RC019456-RcSOC1.1
1770	CO	RC019564 (CO) RC025470-RcSOC1.4
1771	CO	RC019564 (CO) RC037764-RcSOC1.1
1772	CO	RC019564 (CO) RC043958-RcSOC1.5
1773	CO	RC019564 (CO) RC057826-RcAGL19.3
1774	CO	RC019564 (CO) RC062898-RcSOC1.1
1776	CO	RC019516 (CO) RC004090-RcSOC1.1
1777	CO	RC019516 (CO) RC005318-RcSOC1.1
1778	CO	RC019516 (CO) RC014697-RcSOC1.4
1779	CO	RC019516 (CO) RC019456-RcSOC1.1
1780	CO	RC019516 (CO) RC025470-RcSOC1.4
1781	CO	RC019516 (CO) RC037764-RcSOC1.1
1782	CO	RC019516 (CO) RC043958-RcSOC1.5
1783	CO	RC019516 (CO) RC057826-RcAGL19.3
1784	CO	RC019516 (CO) RC062898-RcSOC1.1
1786	CO	RC019431 (CO) RC057826-RcAGL19.3
1787	CO	RC019431 (CO) RC062898-RcSOC1.1
1789	CO	RC018820 (CO) RC004090-RcSOC1.1
1790	CO	RC018820 (CO) RC005318-RcSOC1.1
1791	CO	RC018820 (CO) RC014697-RcSOC1.4
1792	CO	RC018820 (CO) RC019456-RcSOC1.1
1793	CO	RC018820 (CO) RC025470-RcSOC1.4
1794	CO	RC018820 (CO) RC037764-RcSOC1.1
1795	CO	RC018820 (CO) RC043958-RcSOC1.5
1796	CO	RC018820 (CO) RC057826-RcAGL19.3
1797	CO	RC018820 (CO) RC062898-RcSOC1.1
1799	CO	RC018471 (CO) RC004090-RcSOC1.1
1800	CO	RC018471 (CO) RC005318-RcSOC1.1
1801	CO	RC018471 (CO) RC014697-RcSOC1.4
1802	CO	RC018471 (CO) RC019456-RcSOC1.1
1803	CO	RC018471 (CO) RC025470-RcSOC1.4
1804	CO	RC018471 (CO) RC037764-RcSOC1.1
1805	CO	RC018471 (CO) RC043958-RcSOC1.5
1806	CO	RC018471 (CO) RC057826-RcAGL19.3
1807	CO	RC018471 (CO) RC062898-RcSOC1.1
1809	CO	RC018412 (CO) RC004090-RcSOC1.1
1810	CO	RC018412 (CO) RC005318-RcSOC1.1
1811	CO	RC018412 (CO) RC014697-RcSOC1.4
1812	CO	RC018412 (CO) RC019456-RcSOC1.1
1813	CO	RC018412 (CO) RC025470-RcSOC1.4
1814	CO	RC018412 (CO) RC037764-RcSOC1.1
1815	CO	RC018412 (CO) RC043958-RcSOC1.5
1816	CO	RC018412 (CO) RC057826-RcAGL19.3
1817	CO	RC018412 (CO) RC062898-RcSOC1.1
1819	CO	RC018233 (CO) RC004090-RcSOC1.1
1820	CO	RC018233 (CO) RC005318-RcSOC1.1
1821	CO	RC018233 (CO) RC014697-RcSOC1.4
1822	CO	RC018233 (CO) RC019456-RcSOC1.1
1823	CO	RC018233 (CO) RC025470-RcSOC1.4
1824	CO	RC018233 (CO) RC037764-RcSOC1.1
1825	CO	RC018233 (CO) RC043958-RcSOC1.5
1826	CO	RC018233 (CO) RC057826-RcAGL19.3
1827	CO	RC018233 (CO) RC062898-RcSOC1.1
1829	CO	RC017113 (CO) RC005318-RcSOC1.1
1830	CO	RC017113 (CO) RC013947-RcAGL42.2
1831	CO	RC017113 (CO) RC019456-RcSOC1.1
1832	CO	RC017113 (CO) RC025470-RcSOC1.4
1833	CO	RC017113 (CO) RC037764-RcSOC1.1
1834	CO	RC017113 (CO) RC062898-RcSOC1.1
1836	CO	RC016414 (CO) RC004090-RcSOC1.1
1837	CO	RC016414 (CO) RC005318-RcSOC1.1
1838	CO	RC016414 (CO) RC013947-RcAGL42.2
1839	CO	RC016414 (CO) RC014697-RcSOC1.4
1840	CO	RC016414 (CO) RC019456-RcSOC1.1
1841	CO	RC016414 (CO) RC025470-RcSOC1.4
1842	CO	RC016414 (CO) RC037764-RcSOC1.1
1843	CO	RC016414 (CO) RC043958-RcSOC1.5
1844	CO	RC016414 (CO) RC057826-RcAGL19.3
1845	CO	RC016414 (CO) RC062898-RcSOC1.1
1847	CO	RC014793 (CO) RC004090-RcSOC1.1
1848	CO	RC014793 (CO) RC005318-RcSOC1.1
1849	CO	RC014793 (CO) RC014697-RcSOC1.4
1850	CO	RC014793 (CO) RC019456-RcSOC1.1
1851	CO	RC014793 (CO) RC025470-RcSOC1.4
1852	CO	RC014793 (CO) RC037764-RcSOC1.1
1853	CO	RC014793 (CO) RC043958-RcSOC1.5
1854	CO	RC014793 (CO) RC057826-RcAGL19.3
1855	CO	RC014793 (CO) RC062898-RcSOC1.1
1857	CO	RC013067 (CO) RC004090-RcSOC1.1
1858	CO	RC013067 (CO) RC005318-RcSOC1.1
1859	CO	RC013067 (CO) RC013947-RcAGL42.2
1860	CO	RC013067 (CO) RC014697-RcSOC1.4
1861	CO	RC013067 (CO) RC019456-RcSOC1.1
1862	CO	RC013067 (CO) RC025470-RcSOC1.4
1863	CO	RC013067 (CO) RC037764-RcSOC1.1
1864	CO	RC013067 (CO) RC043958-RcSOC1.5
1865	CO	RC013067 (CO) RC062898-RcSOC1.1
1867	CO	RC011860 (CO) RC005318-RcSOC1.1
1868	CO	RC011860 (CO) RC013947-RcAGL42.2
1869	CO	RC011860 (CO) RC014697-RcSOC1.4
1870	CO	RC011860 (CO) RC019456-RcSOC1.1
1871	CO	RC011860 (CO) RC025470-RcSOC1.4
1872	CO	RC011860 (CO) RC037764-RcSOC1.1
1873	CO	RC011860 (CO) RC057826-RcAGL19.3
1874	CO	RC011860 (CO) RC062898-RcSOC1.1
1876	CO	RC011520 (CO) RC004090-RcSOC1.1
1877	CO	RC011520 (CO) RC005318-RcSOC1.1
1878	CO	RC011520 (CO) RC014697-RcSOC1.4
1879	CO	RC011520 (CO) RC019456-RcSOC1.1
1880	CO	RC011520 (CO) RC025470-RcSOC1.4
1881	CO	RC011520 (CO) RC037764-RcSOC1.1
1882	CO	RC011520 (CO) RC043958-RcSOC1.5
1883	CO	RC011520 (CO) RC062898-RcSOC1.1
1885	CO	RC011493 (CO) RC004090-RcSOC1.1
1886	CO	RC011493 (CO) RC005318-RcSOC1.1
1887	CO	RC011493 (CO) RC013947-RcAGL42.2
1888	CO	RC011493 (CO) RC014697-RcSOC1.4
1889	CO	RC011493 (CO) RC019456-RcSOC1.1
1890	CO	RC011493 (CO) RC025470-RcSOC1.4
1891	CO	RC011493 (CO) RC037764-RcSOC1.1
1892	CO	RC011493 (CO) RC043958-RcSOC1.5
1893	CO	RC011493 (CO) RC057826-RcAGL19.3
1894	CO	RC011493 (CO) RC062898-RcSOC1.1
1896	CO	RC009973 (CO) RC004090-RcSOC1.1
1897	CO	RC009973 (CO) RC005318-RcSOC1.1
1898	CO	RC009973 (CO) RC014697-RcSOC1.4
1899	CO	RC009973 (CO) RC019456-RcSOC1.1
1900	CO	RC009973 (CO) RC025470-RcSOC1.4
1901	CO	RC009973 (CO) RC037764-RcSOC1.1
1902	CO	RC009973 (CO) RC043958-RcSOC1.5
1903	CO	RC009973 (CO) RC062898-RcSOC1.1
1905	CO	RC009347 (CO) RC004090-RcSOC1.1
1906	CO	RC009347 (CO) RC005318-RcSOC1.1
1907	CO	RC009347 (CO) RC019456-RcSOC1.1
1908	CO	RC009347 (CO) RC025470-RcSOC1.4
1909	CO	RC009347 (CO) RC037764-RcSOC1.1
1910	CO	RC009347 (CO) RC043958-RcSOC1.5
1911	CO	RC009347 (CO) RC057826-RcAGL19.3
1912	CO	RC009347 (CO) RC062898-RcSOC1.1
1914	CO	RC008632 (CO) RC004090-RcSOC1.1
1915	CO	RC008632 (CO) RC005318-RcSOC1.1
1916	CO	RC008632 (CO) RC013947-RcAGL42.2
1917	CO	RC008632 (CO) RC014697-RcSOC1.4
1918	CO	RC008632 (CO) RC019456-RcSOC1.1
1919	CO	RC008632 (CO) RC025470-RcSOC1.4
1920	CO	RC008632 (CO) RC037764-RcSOC1.1
1921	CO	RC008632 (CO) RC043958-RcSOC1.5
1922	CO	RC008632 (CO) RC062898-RcSOC1.1
1924	CO	RC007657 (CO) RC057826-RcAGL19.3
1925	CO	RC007657 (CO) RC062898-RcSOC1.1
1927	CO	RC007196 (CO) RC014697-RcSOC1.4
1928	CO	RC007196 (CO) RC025470-RcSOC1.4
1929	CO	RC007196 (CO) RC062898-RcSOC1.1
1931	CO	RC007051 (CO) RC004090-RcSOC1.1
1932	CO	RC007051 (CO) RC005318-RcSOC1.1
1933	CO	RC007051 (CO) RC014697-RcSOC1.4
1934	CO	RC007051 (CO) RC019456-RcSOC1.1
1935	CO	RC007051 (CO) RC025470-RcSOC1.4
1936	CO	RC007051 (CO) RC037764-RcSOC1.1
1937	CO	RC007051 (CO) RC043958-RcSOC1.5
1938	CO	RC007051 (CO) RC062898-RcSOC1.1
1940	CO	RC005695 (CO) RC004090-RcSOC1.1
1941	CO	RC005695 (CO) RC005318-RcSOC1.1
1942	CO	RC005695 (CO) RC014697-RcSOC1.4
1943	CO	RC005695 (CO) RC019456-RcSOC1.1
1944	CO	RC005695 (CO) RC025470-RcSOC1.4
1945	CO	RC005695 (CO) RC037764-RcSOC1.1
1946	CO	RC005695 (CO) RC043958-RcSOC1.5
1947	CO	RC005695 (CO) RC057826-RcAGL19.3
1948	CO	RC005695 (CO) RC062898-RcSOC1.1
1950	CO	RC005059 (CO) RC004090-RcSOC1.1
1951	CO	RC005059 (CO) RC005318-RcSOC1.1
1952	CO	RC005059 (CO) RC013947-RcAGL42.2
1953	CO	RC005059 (CO) RC014697-RcSOC1.4
1954	CO	RC005059 (CO) RC019456-RcSOC1.1
1955	CO	RC005059 (CO) RC025470-RcSOC1.4
1956	CO	RC005059 (CO) RC037764-RcSOC1.1
1957	CO	RC005059 (CO) RC043958-RcSOC1.5
1958	CO	RC005059 (CO) RC057826-RcAGL19.3
1959	CO	RC005059 (CO) RC062898-RcSOC1.1
1961	CO	RC004689 (CO) RC004090-RcSOC1.1
1962	CO	RC004689 (CO) RC005318-RcSOC1.1
1963	CO	RC004689 (CO) RC014697-RcSOC1.4
1964	CO	RC004689 (CO) RC019456-RcSOC1.1
1965	CO	RC004689 (CO) RC025470-RcSOC1.4
1966	CO	RC004689 (CO) RC037764-RcSOC1.1
1967	CO	RC004689 (CO) RC043958-RcSOC1.5
1968	CO	RC004689 (CO) RC057826-RcAGL19.3
1969	CO	RC004689 (CO) RC062898-RcSOC1.1
1971	CO	RC004516 (CO) RC004090-RcSOC1.1
1972	CO	RC004516 (CO) RC005318-RcSOC1.1
1973	CO	RC004516 (CO) RC014697-RcSOC1.4
1974	CO	RC004516 (CO) RC019456-RcSOC1.1
1975	CO	RC004516 (CO) RC025470-RcSOC1.4
1976	CO	RC004516 (CO) RC037764-RcSOC1.1
1977	CO	RC004516 (CO) RC043958-RcSOC1.5
1978	CO	RC004516 (CO) RC057826-RcAGL19.3
1979	CO	RC004516 (CO) RC062898-RcSOC1.1
1982	CO	RC080118 (CO) RC069571-RcSEP2.1
1984	CO	RC070893 (CO) RC001958-RcSEP2.1
1985	CO	RC070893 (CO) RC069571-RcSEP2.1
1987	CO	RC068898 (CO) RC069571-RcSEP2.1
1989	CO	RC062894 (CO) RC001958-RcSEP2.1
1990	CO	RC062894 (CO) RC069571-RcSEP2.1
1992	CO	RC062403 (CO) RC001958-RcSEP2.1
1993	CO	RC062403 (CO) RC041338-RcAP3.2
1994	CO	RC062403 (CO) RC069571-RcSEP2.1
1996	CO	RC060909 (CO) RC069571-RcSEP2.1
1998	CO	RC060436 (CO) RC001958-RcSEP2.1
1999	CO	RC060436 (CO) RC069571-RcSEP2.1
2001	CO	RC059065 (CO) RC069571-RcSEP2.1
2003	CO	RC058998 (CO) RC001958-RcSEP2.1
2004	CO	RC058998 (CO) RC069571-RcSEP2.1
2006	CO	RC055237 (CO) RC001958-RcSEP2.1
2007	CO	RC055237 (CO) RC069571-RcSEP2.1
2009	CO	RC053363 (CO) RC001958-RcSEP2.1
2010	CO	RC053363 (CO) RC069571-RcSEP2.1
2012	CO	RC041544 (CO) RC001958-RcSEP2.1
2013	CO	RC041544 (CO) RC069571-RcSEP2.1
2015	CO	RC039754 (CO) RC001958-RcSEP2.1
2016	CO	RC039754 (CO) RC069571-RcSEP2.1
2018	CO	RC038912 (CO) RC001958-RcSEP2.1
2019	CO	RC038912 (CO) RC069571-RcSEP2.1
2021	CO	RC034760 (CO) RC069571-RcSEP2.1
2023	CO	RC025433 (CO) RC001958-RcSEP2.1
2024	CO	RC025433 (CO) RC069571-RcSEP2.1
2026	CO	RC022706 (CO) RC001958-RcSEP2.1
2027	CO	RC022706 (CO) RC069571-RcSEP2.1
2029	CO	RC018044 (CO) RC001958-RcSEP2.1
2030	CO	RC018044 (CO) RC069571-RcSEP2.1
2032	CO	RC015697 (CO) RC001958-RcSEP2.1
2033	CO	RC015697 (CO) RC069571-RcSEP2.1
2035	CO	RC012764 (CO) RC069571-RcSEP2.1
2037	CO	RC010892 (CO) RC001958-RcSEP2.1
2038	CO	RC010892 (CO) RC069571-RcSEP2.1
2040	CO	RC081828 (CO) RC000470-RcAP3.2
2041	CO	RC081828 (CO) RC041338-RcAP3.2
2043	CO	RC081828 (CO) RC074783-RcAP3.2
2045	CO	RC078691 (CO) RC000470-RcAP3.2
2046	CO	RC078691 (CO) RC041338-RcAP3.2
2047	CO	RC078691 (CO) RC074783-RcAP3.2
2049	CO	RC077371 (CO) RC000470-RcAP3.2
2050	CO	RC077371 (CO) RC041338-RcAP3.2
2051	CO	RC077371 (CO) RC074783-RcAP3.2
2053	CO	RC075454 (CO) RC000470-RcAP3.2
2054	CO	RC075454 (CO) RC041338-RcAP3.2
2055	CO	RC075454 (CO) RC074783-RcAP3.2
2057	CO	RC075405 (CO) RC000470-RcAP3.2
2058	CO	RC075405 (CO) RC001958-RcSEP2.1
2059	CO	RC075405 (CO) RC041338-RcAP3.2
2060	CO	RC075405 (CO) RC069571-RcSEP2.1
2061	CO	RC075405 (CO) RC074783-RcAP3.2
2063	CO	RC074728 (CO) RC000470-RcAP3.2
2064	CO	RC074728 (CO) RC041338-RcAP3.2
2065	CO	RC074728 (CO) RC074783-RcAP3.2
2067	CO	RC072225 (CO) RC000470-RcAP3.2
2068	CO	RC072225 (CO) RC041338-RcAP3.2
2069	CO	RC072225 (CO) RC074783-RcAP3.2
2071	CO	RC071201 (CO) RC000470-RcAP3.2
2072	CO	RC071201 (CO) RC041338-RcAP3.2
2073	CO	RC071201 (CO) RC069571-RcSEP2.1
2074	CO	RC071201 (CO) RC074783-RcAP3.2
2076	CO	RC067762 (CO) RC041338-RcAP3.2
2077	CO	RC067762 (CO) RC074783-RcAP3.2
2079	CO	RC053685 (CO) RC000470-RcAP3.2
2080	CO	RC053685 (CO) RC041338-RcAP3.2
2081	CO	RC053685 (CO) RC074783-RcAP3.2
2083	CO	RC050542 (CO) RC000470-RcAP3.2
2084	CO	RC050542 (CO) RC041338-RcAP3.2
2085	CO	RC050542 (CO) RC069571-RcSEP2.1
2086	CO	RC050542 (CO) RC074783-RcAP3.2
2088	CO	RC049652 (CO) RC000470-RcAP3.2
2089	CO	RC049652 (CO) RC041338-RcAP3.2
2090	CO	RC049652 (CO) RC074783-RcAP3.2
2092	CO	RC046668 (CO) RC000470-RcAP3.2
2093	CO	RC046668 (CO) RC074783-RcAP3.2
2095	CO	RC046500 (CO) RC000470-RcAP3.2
2096	CO	RC046500 (CO) RC041338-RcAP3.2
2097	CO	RC046500 (CO) RC074783-RcAP3.2
2099	CO	RC041975 (CO) RC000470-RcAP3.2
2100	CO	RC041975 (CO) RC041338-RcAP3.2
2101	CO	RC041975 (CO) RC074783-RcAP3.2
2103	CO	RC037585 (CO) RC000470-RcAP3.2
2104	CO	RC037585 (CO) RC041338-RcAP3.2
2105	CO	RC037585 (CO) RC069571-RcSEP2.1
2106	CO	RC037585 (CO) RC074783-RcAP3.2
2108	CO	RC037244 (CO) RC040855-RcSEP4.1
2109	CO	RC037244 (CO) RC041338-RcAP3.2
2110	CO	RC037244 (CO) RC074783-RcAP3.2
2112	CO	RC037022 (CO) RC000470-RcAP3.2
2113	CO	RC037022 (CO) RC041338-RcAP3.2
2114	CO	RC037022 (CO) RC074783-RcAP3.2
2116	CO	RC036539 (CO) RC041338-RcAP3.2
2117	CO	RC036539 (CO) RC074783-RcAP3.2
2119	CO	RC035384 (CO) RC000470-RcAP3.2
2120	CO	RC035384 (CO) RC041338-RcAP3.2
2121	CO	RC035384 (CO) RC074783-RcAP3.2
2123	CO	RC033954 (CO) RC000470-RcAP3.2
2124	CO	RC033954 (CO) RC041338-RcAP3.2
2125	CO	RC033954 (CO) RC074783-RcAP3.2
2127	CO	RC032141 (CO) RC074783-RcAP3.2
2129	CO	RC031150 (CO) RC000470-RcAP3.2
2130	CO	RC031150 (CO) RC041338-RcAP3.2
2131	CO	RC031150 (CO) RC074783-RcAP3.2
2133	CO	RC028917 (CO) RC000470-RcAP3.2
2134	CO	RC028917 (CO) RC001958-RcSEP2.1
2135	CO	RC028917 (CO) RC041338-RcAP3.2
2136	CO	RC028917 (CO) RC069571-RcSEP2.1
2137	CO	RC028917 (CO) RC074783-RcAP3.2
2139	CO	RC023948 (CO) RC000470-RcAP3.2
2140	CO	RC023948 (CO) RC001958-RcSEP2.1
2141	CO	RC023948 (CO) RC041338-RcAP3.2
2142	CO	RC023948 (CO) RC074783-RcAP3.2
2144	CO	RC023923 (CO) RC001750-RcPI3
2145	CO	RC023923 (CO) RC041338-RcAP3.2
2146	CO	RC023923 (CO) RC074783-RcAP3.2
2148	CO	RC022454 (CO) RC000470-RcAP3.2
2149	CO	RC022454 (CO) RC041338-RcAP3.2
2150	CO	RC022454 (CO) RC074783-RcAP3.2
2152	CO	RC020133 (CO) RC000470-RcAP3.2
2153	CO	RC020133 (CO) RC041338-RcAP3.2
2154	CO	RC020133 (CO) RC074783-RcAP3.2
2156	CO	RC020076 (CO) RC000470-RcAP3.2
2157	CO	RC020076 (CO) RC041338-RcAP3.2
2158	CO	RC020076 (CO) RC074783-RcAP3.2
2160	CO	RC019843 (CO) RC000470-RcAP3.2
2161	CO	RC019843 (CO) RC001958-RcSEP2.1
2162	CO	RC019843 (CO) RC041338-RcAP3.2
2163	CO	RC019843 (CO) RC069571-RcSEP2.1
2164	CO	RC019843 (CO) RC074783-RcAP3.2
2166	CO	RC018703 (CO) RC000470-RcAP3.2
2167	CO	RC018703 (CO) RC041338-RcAP3.2
2168	CO	RC018703 (CO) RC074783-RcAP3.2
2170	CO	RC016898 (CO) RC001958-RcSEP2.1
2171	CO	RC016898 (CO) RC041338-RcAP3.2
2172	CO	RC016898 (CO) RC069571-RcSEP2.1
2173	CO	RC016898 (CO) RC074783-RcAP3.2
2175	CO	RC015442 (CO) RC000470-RcAP3.2
2176	CO	RC015442 (CO) RC041338-RcAP3.2
2177	CO	RC015442 (CO) RC074783-RcAP3.2
2179	CO	RC015424 (CO) RC000470-RcAP3.2
2180	CO	RC015424 (CO) RC041338-RcAP3.2
2181	CO	RC015424 (CO) RC074783-RcAP3.2
2183	CO	RC015006 (CO) RC000470-RcAP3.2
2184	CO	RC015006 (CO) RC041338-RcAP3.2
2185	CO	RC015006 (CO) RC074783-RcAP3.2
2187	CO	RC014132 (CO) RC000470-RcAP3.2
2188	CO	RC014132 (CO) RC041338-RcAP3.2
2189	CO	RC014132 (CO) RC074783-RcAP3.2
2191	CO	RC014011 (CO) RC000470-RcAP3.2
2192	CO	RC014011 (CO) RC041338-RcAP3.2
2193	CO	RC014011 (CO) RC074783-RcAP3.2
2195	CO	RC010728 (CO) RC000470-RcAP3.2
2196	CO	RC010728 (CO) RC041338-RcAP3.2
2197	CO	RC010728 (CO) RC074783-RcAP3.2
2199	CO	RC005523 (CO) RC000470-RcAP3.2
2200	CO	RC005523 (CO) RC041338-RcAP3.2
2201	CO	RC005523 (CO) RC074783-RcAP3.2
2203	CO	RC079811 (CO) RC001750-RcPI3
2204	CO	RC079811 (CO) RC029563-RcPI5
2205	CO	RC079811 (CO) RC042019-RcPI5
2207	CO	RC079811 (CO) RC079234-RcPI3
2209	CO	RC079292 (CO) RC000470-RcAP3.2
2210	CO	RC079292 (CO) RC041338-RcAP3.2
2211	CO	RC079292 (CO) RC074783-RcAP3.2
2212	CO	RC079292 (CO) RC079234-RcPI3
2214	CO	RC077950 (CO) RC000470-RcAP3.2
2215	CO	RC077950 (CO) RC001750-RcPI3
2216	CO	RC077950 (CO) RC001958-RcSEP2.1
2217	CO	RC077950 (CO) RC041338-RcAP3.2
2218	CO	RC077950 (CO) RC074783-RcAP3.2
2219	CO	RC077950 (CO) RC079234-RcPI3
2221	CO	RC077703 (CO) RC000470-RcAP3.2
2222	CO	RC077703 (CO) RC001750-RcPI3
2223	CO	RC077703 (CO) RC074783-RcAP3.2
2224	CO	RC077703 (CO) RC079234-RcPI3
2226	CO	RC072428 (CO) RC001750-RcPI3
2227	CO	RC072428 (CO) RC079234-RcPI3
2229	CO	RC071643 (CO) RC001750-RcPI3
2230	CO	RC071643 (CO) RC079234-RcPI3
2232	CO	RC069149 (CO) RC001750-RcPI3
2233	CO	RC069149 (CO) RC079234-RcPI3
2235	CO	RC067394 (CO) RC001750-RcPI3
2236	CO	RC067394 (CO) RC029563-RcPI5
2237	CO	RC067394 (CO) RC042019-RcPI5
2238	CO	RC067394 (CO) RC079234-RcPI3
2240	CO	RC066475 (CO) RC000470-RcAP3.2
2241	CO	RC066475 (CO) RC041338-RcAP3.2
2242	CO	RC066475 (CO) RC074783-RcAP3.2
2243	CO	RC066475 (CO) RC079234-RcPI3
2245	CO	RC063779 (CO) RC000470-RcAP3.2
2246	CO	RC063779 (CO) RC001750-RcPI3
2247	CO	RC063779 (CO) RC001958-RcSEP2.1
2248	CO	RC063779 (CO) RC041338-RcAP3.2
2249	CO	RC063779 (CO) RC069571-RcSEP2.1
2250	CO	RC063779 (CO) RC074783-RcAP3.2
2251	CO	RC063779 (CO) RC079234-RcPI3
2253	CO	RC062571 (CO) RC000470-RcAP3.2
2254	CO	RC062571 (CO) RC001750-RcPI3
2255	CO	RC062571 (CO) RC041338-RcAP3.2
2256	CO	RC062571 (CO) RC074783-RcAP3.2
2257	CO	RC062571 (CO) RC079234-RcPI3
2259	CO	RC061767 (CO) RC000470-RcAP3.2
2260	CO	RC061767 (CO) RC001750-RcPI3
2261	CO	RC061767 (CO) RC041338-RcAP3.2
2262	CO	RC061767 (CO) RC074783-RcAP3.2
2263	CO	RC061767 (CO) RC079234-RcPI3
2265	CO	RC061328 (CO) RC001750-RcPI3
2266	CO	RC061328 (CO) RC079234-RcPI3
2268	CO	RC060964 (CO) RC079234-RcPI3
2270	CO	RC058782 (CO) RC001750-RcPI3
2271	CO	RC058782 (CO) RC079234-RcPI3
2273	CO	RC058626 (CO) RC000470-RcAP3.2
2274	CO	RC058626 (CO) RC001750-RcPI3
2275	CO	RC058626 (CO) RC041338-RcAP3.2
2276	CO	RC058626 (CO) RC074783-RcAP3.2
2277	CO	RC058626 (CO) RC079234-RcPI3
2279	CO	RC057883 (CO) RC001750-RcPI3
2280	CO	RC057883 (CO) RC029563-RcPI5
2281	CO	RC057883 (CO) RC079234-RcPI3
2283	CO	RC056811 (CO) RC000470-RcAP3.2
2284	CO	RC056811 (CO) RC001750-RcPI3
2285	CO	RC056811 (CO) RC041338-RcAP3.2
2286	CO	RC056811 (CO) RC074783-RcAP3.2
2287	CO	RC056811 (CO) RC079234-RcPI3
2289	CO	RC054890 (CO) RC000470-RcAP3.2
2290	CO	RC054890 (CO) RC001750-RcPI3
2291	CO	RC054890 (CO) RC041338-RcAP3.2
2292	CO	RC054890 (CO) RC074783-RcAP3.2
2293	CO	RC054890 (CO) RC079234-RcPI3
2295	CO	RC054547 (CO) RC000470-RcAP3.2
2296	CO	RC054547 (CO) RC001750-RcPI3
2297	CO	RC054547 (CO) RC041338-RcAP3.2
2298	CO	RC054547 (CO) RC074783-RcAP3.2
2299	CO	RC054547 (CO) RC079234-RcPI3
2301	CO	RC054419 (CO) RC000470-RcAP3.2
2302	CO	RC054419 (CO) RC001750-RcPI3
2303	CO	RC054419 (CO) RC041338-RcAP3.2
2304	CO	RC054419 (CO) RC074783-RcAP3.2
2305	CO	RC054419 (CO) RC079234-RcPI3
2307	CO	RC052927 (CO) RC000470-RcAP3.2
2308	CO	RC052927 (CO) RC001750-RcPI3
2309	CO	RC052927 (CO) RC041338-RcAP3.2
2310	CO	RC052927 (CO) RC074783-RcAP3.2
2311	CO	RC052927 (CO) RC079234-RcPI3
2313	CO	RC051844 (CO) RC000470-RcAP3.2
2314	CO	RC051844 (CO) RC001750-RcPI3
2315	CO	RC051844 (CO) RC041338-RcAP3.2
2316	CO	RC051844 (CO) RC074783-RcAP3.2
2317	CO	RC051844 (CO) RC079234-RcPI3
2319	CO	RC050838 (CO) RC000470-RcAP3.2
2320	CO	RC050838 (CO) RC001750-RcPI3
2321	CO	RC050838 (CO) RC079234-RcPI3
2323	CO	RC049989 (CO) RC000470-RcAP3.2
2324	CO	RC049989 (CO) RC001750-RcPI3
2325	CO	RC049989 (CO) RC074783-RcAP3.2
2326	CO	RC049989 (CO) RC079234-RcPI3
2328	CO	RC048798 (CO) RC001750-RcPI3
2329	CO	RC048798 (CO) RC079234-RcPI3
2331	CO	RC048012 (CO) RC001750-RcPI3
2332	CO	RC048012 (CO) RC029563-RcPI5
2333	CO	RC048012 (CO) RC042019-RcPI5
2334	CO	RC048012 (CO) RC079234-RcPI3
2336	CO	RC046833 (CO) RC001750-RcPI3
2337	CO	RC046833 (CO) RC029563-RcPI5
2338	CO	RC046833 (CO) RC042019-RcPI5
2339	CO	RC046833 (CO) RC079234-RcPI3
2341	CO	RC042410 (CO) RC079234-RcPI3
2343	CO	RC042024 (CO) RC001750-RcPI3
2344	CO	RC042024 (CO) RC079234-RcPI3
2346	CO	RC040803 (CO) RC001750-RcPI3
2347	CO	RC040803 (CO) RC079234-RcPI3
2349	CO	RC040611 (CO) RC001750-RcPI3
2350	CO	RC040611 (CO) RC079234-RcPI3
2352	CO	RC039526 (CO) RC001750-RcPI3
2353	CO	RC039526 (CO) RC079234-RcPI3
2355	CO	RC039388 (CO) RC001750-RcPI3
2356	CO	RC039388 (CO) RC079234-RcPI3
2358	CO	RC038140 (CO) RC000470-RcAP3.2
2359	CO	RC038140 (CO) RC001750-RcPI3
2360	CO	RC038140 (CO) RC079234-RcPI3
2362	CO	RC037914 (CO) RC000470-RcAP3.2
2363	CO	RC037914 (CO) RC001750-RcPI3
2364	CO	RC037914 (CO) RC001958-RcSEP2.1
2365	CO	RC037914 (CO) RC041338-RcAP3.2
2366	CO	RC037914 (CO) RC069571-RcSEP2.1
2367	CO	RC037914 (CO) RC074783-RcAP3.2
2368	CO	RC037914 (CO) RC079234-RcPI3
2370	CO	RC034232 (CO) RC001750-RcPI3
2371	CO	RC034232 (CO) RC079234-RcPI3
2373	CO	RC030103 (CO) RC079234-RcPI3
2375	CO	RC030075 (CO) RC000470-RcAP3.2
2376	CO	RC030075 (CO) RC041338-RcAP3.2
2377	CO	RC030075 (CO) RC074783-RcAP3.2
2378	CO	RC030075 (CO) RC079234-RcPI3
2380	CO	RC029087 (CO) RC000470-RcAP3.2
2381	CO	RC029087 (CO) RC001750-RcPI3
2382	CO	RC029087 (CO) RC041338-RcAP3.2
2383	CO	RC029087 (CO) RC074783-RcAP3.2
2384	CO	RC029087 (CO) RC079234-RcPI3
2386	CO	RC021359 (CO) RC079234-RcPI3
2388	CO	RC017377 (CO) RC001750-RcPI3
2389	CO	RC017377 (CO) RC079234-RcPI3
2391	CO	RC016736 (CO) RC000470-RcAP3.2
2392	CO	RC016736 (CO) RC001750-RcPI3
2393	CO	RC016736 (CO) RC041338-RcAP3.2
2394	CO	RC016736 (CO) RC074783-RcAP3.2
2395	CO	RC016736 (CO) RC079234-RcPI3
2397	CO	RC015246 (CO) RC000470-RcAP3.2
2398	CO	RC015246 (CO) RC001750-RcPI3
2399	CO	RC015246 (CO) RC041338-RcAP3.2
2400	CO	RC015246 (CO) RC074783-RcAP3.2
2401	CO	RC015246 (CO) RC079234-RcPI3
2403	CO	RC014414 (CO) RC000470-RcAP3.2
2404	CO	RC014414 (CO) RC001750-RcPI3
2405	CO	RC014414 (CO) RC041338-RcAP3.2
2406	CO	RC014414 (CO) RC074783-RcAP3.2
2407	CO	RC014414 (CO) RC079234-RcPI3
2409	CO	RC013996 (CO) RC001750-RcPI3
2410	CO	RC013996 (CO) RC079234-RcPI3
2412	CO	RC013293 (CO) RC000470-RcAP3.2
2413	CO	RC013293 (CO) RC001750-RcPI3
2414	CO	RC013293 (CO) RC041338-RcAP3.2
2415	CO	RC013293 (CO) RC074783-RcAP3.2
2416	CO	RC013293 (CO) RC079234-RcPI3
2418	CO	RC013209 (CO) RC001750-RcPI3
2419	CO	RC013209 (CO) RC079234-RcPI3
2421	CO	RC012993 (CO) RC001750-RcPI3
2422	CO	RC012993 (CO) RC079234-RcPI3
2424	CO	RC010643 (CO) RC001750-RcPI3
2425	CO	RC010643 (CO) RC079234-RcPI3
2427	CO	RC007485 (CO) RC000470-RcAP3.2
2428	CO	RC007485 (CO) RC001750-RcPI3
2429	CO	RC007485 (CO) RC041338-RcAP3.2
2430	CO	RC007485 (CO) RC074783-RcAP3.2
2431	CO	RC007485 (CO) RC079234-RcPI3
2433	CO	RC006995 (CO) RC000470-RcAP3.2
2434	CO	RC006995 (CO) RC001750-RcPI3
2435	CO	RC006995 (CO) RC041338-RcAP3.2
2436	CO	RC006995 (CO) RC074783-RcAP3.2
2437	CO	RC006995 (CO) RC079234-RcPI3
2439	CO	RC005329 (CO) RC000470-RcAP3.2
2440	CO	RC005329 (CO) RC001750-RcPI3
2441	CO	RC005329 (CO) RC041338-RcAP3.2
2442	CO	RC005329 (CO) RC074783-RcAP3.2
2443	CO	RC005329 (CO) RC079234-RcPI3
2445	CO	RC001856 (CO) RC000470-RcAP3.2
2446	CO	RC001856 (CO) RC001750-RcPI3
2447	CO	RC001856 (CO) RC041338-RcAP3.2
2448	CO	RC001856 (CO) RC074783-RcAP3.2
2449	CO	RC001856 (CO) RC079234-RcPI3
2451	CO	RC069058 (CO) RC004090-RcSOC1.1
2452	CO	RC069058 (CO) RC005318-RcSOC1.1
2453	CO	RC069058 (CO) RC019456-RcSOC1.1
2454	CO	RC069058 (CO) RC025470-RcSOC1.4
2455	CO	RC069058 (CO) RC037764-RcSOC1.1
2456	CO	RC069058 (CO) RC043958-RcSOC1.5
2457	CO	RC069058 (CO) RC062898-RcSOC1.1
2459	CO	RC036779 (CO) RC019456-RcSOC1.1
2461	CO	RC011683 (CO) RC005318-RcSOC1.1
2462	CO	RC011683 (CO) RC019456-RcSOC1.1
2463	CO	RC011683 (CO) RC025470-RcSOC1.4
2464	CO	RC011683 (CO) RC037764-RcSOC1.1
2465	CO	RC011683 (CO) RC043958-RcSOC1.5
2467	CO	RC021603 (CO) RC062163-RcAGL24.2
2469	CO	RC067649 (CO) RC008108-RcSEP3.1
2471	CO	RC083207 (CO) RC001958-RcSEP2.1
2472	CO	RC083207 (CO) RC069571-RcSEP2.1
2473	CO	RC040855-RcSEP4.1 (CO) RC083207
2475	CO	RC040855-RcSEP4.1 (CO) RC077798
2477	CO	RC040855-RcSEP4.1 (CO) RC077125
2479	CO	RC040855-RcSEP4.1 (CO) RC070187
2481	CO	RC040855-RcSEP4.1 (CO) RC069851
2483	CO	RC040855-RcSEP4.1 (CO) RC058522
2485	CO	RC040855-RcSEP4.1 (CO) RC029652
2487	CO	RC040855-RcSEP4.1 (CO) RC025768
2489	CO	RC040855-RcSEP4.1 (CO) RC024797
2491	CO	RC040855-RcSEP4.1 (CO) RC012149
2493	CO	RC081831 (CO) RC000216-RcAP3.3
2494	CO	RC081831 (CO) RC000382-RcPI4
2495	CO	RC081831 (CO) RC008108-RcSEP3.1
2496	CO	RC081831 (CO) RC025337-RcPI4
2498	CO	RC081534 (CO) RC000216-RcAP3.3
2499	CO	RC081534 (CO) RC000382-RcPI4
2500	CO	RC081534 (CO) RC008108-RcSEP3.1
2501	CO	RC081534 (CO) RC025337-RcPI4
2503	CO	RC079413 (CO) RC000216-RcAP3.3
2504	CO	RC079413 (CO) RC000382-RcPI4
2505	CO	RC079413 (CO) RC025337-RcPI4
2507	CO	RC077372 (CO) RC000216-RcAP3.3
2508	CO	RC077372 (CO) RC000382-RcPI4
2509	CO	RC077372 (CO) RC025337-RcPI4
2511	CO	RC076841 (CO) RC000216-RcAP3.3
2512	CO	RC076841 (CO) RC000382-RcPI4
2513	CO	RC076841 (CO) RC008108-RcSEP3.1
2514	CO	RC076841 (CO) RC025337-RcPI4
2516	CO	RC067223 (CO) RC000216-RcAP3.3
2517	CO	RC067223 (CO) RC000382-RcPI4
2518	CO	RC067223 (CO) RC008108-RcSEP3.1
2519	CO	RC067223 (CO) RC025337-RcPI4
2520	CO	RC067223 (CO) RC029563-RcPI5
2522	CO	RC054543 (CO) RC000216-RcAP3.3
2523	CO	RC054543 (CO) RC000382-RcPI4
2524	CO	RC054543 (CO) RC008108-RcSEP3.1
2525	CO	RC054543 (CO) RC025337-RcPI4
2527	CO	RC051333 (CO) RC000382-RcPI4
2528	CO	RC051333 (CO) RC008108-RcSEP3.1
2529	CO	RC051333 (CO) RC025337-RcPI4
2531	CO	RC047518 (CO) RC000382-RcPI4
2532	CO	RC047518 (CO) RC008108-RcSEP3.1
2534	CO	RC044304 (CO) RC000382-RcPI4
2535	CO	RC044304 (CO) RC008108-RcSEP3.1
2537	CO	RC043746 (CO) RC000216-RcAP3.3
2538	CO	RC043746 (CO) RC000382-RcPI4
2539	CO	RC043746 (CO) RC008108-RcSEP3.1
2540	CO	RC043746 (CO) RC025337-RcPI4
2542	CO	RC042692 (CO) RC000216-RcAP3.3
2543	CO	RC042692 (CO) RC000382-RcPI4
2544	CO	RC042692 (CO) RC025337-RcPI4
2546	CO	RC041565 (CO) RC000216-RcAP3.3
2547	CO	RC041565 (CO) RC000382-RcPI4
2548	CO	RC041565 (CO) RC008108-RcSEP3.1
2549	CO	RC041565 (CO) RC025337-RcPI4
2551	CO	RC038734 (CO) RC000382-RcPI4
2552	CO	RC038734 (CO) RC008108-RcSEP3.1
2554	CO	RC036073 (CO) RC000216-RcAP3.3
2555	CO	RC036073 (CO) RC000382-RcPI4
2556	CO	RC036073 (CO) RC008108-RcSEP3.1
2557	CO	RC036073 (CO) RC025337-RcPI4
2558	CO	RC036073 (CO) RC029563-RcPI5
2560	CO	RC026079 (CO) RC000382-RcPI4
2561	CO	RC026079 (CO) RC008108-RcSEP3.1
2562	CO	RC026079 (CO) RC025337-RcPI4
2564	CO	RC025798 (CO) RC000216-RcAP3.3
2565	CO	RC025798 (CO) RC000382-RcPI4
2566	CO	RC025798 (CO) RC008108-RcSEP3.1
2567	CO	RC025798 (CO) RC025337-RcPI4
2569	CO	RC024203 (CO) RC000382-RcPI4
2570	CO	RC024203 (CO) RC008108-RcSEP3.1
2571	CO	RC024203 (CO) RC025337-RcPI4
2573	CO	RC022595 (CO) RC000382-RcPI4
2574	CO	RC022595 (CO) RC008108-RcSEP3.1
2575	CO	RC022595 (CO) RC025337-RcPI4
2577	CO	RC015854 (CO) RC000216-RcAP3.3
2578	CO	RC015854 (CO) RC000382-RcPI4
2579	CO	RC015854 (CO) RC025337-RcPI4
2581	CO	RC008405 (CO) RC000216-RcAP3.3
2582	CO	RC008405 (CO) RC000382-RcPI4
2583	CO	RC008405 (CO) RC008108-RcSEP3.1
2584	CO	RC008405 (CO) RC025337-RcPI4
2586	CO	RC007896 (CO) RC000216-RcAP3.3
2587	CO	RC007896 (CO) RC000382-RcPI4
2588	CO	RC007896 (CO) RC008108-RcSEP3.1
2589	CO	RC007896 (CO) RC025337-RcPI4
2591	CO	RC006690 (CO) RC000216-RcAP3.3
2592	CO	RC006690 (CO) RC000382-RcPI4
2593	CO	RC006690 (CO) RC025337-RcPI4
2595	CO	RC005895 (CO) RC000216-RcAP3.3
2596	CO	RC005895 (CO) RC000382-RcPI4
2597	CO	RC005895 (CO) RC008108-RcSEP3.1
2598	CO	RC005895 (CO) RC025337-RcPI4
2600	CO	RC004978 (CO) RC000382-RcPI4
2601	CO	RC004978 (CO) RC008108-RcSEP3.1
2602	CO	RC004978 (CO) RC025337-RcPI4
2604	CO	RC038285 (CO) RC004090-RcSOC1.1
2605	CO	RC038285 (CO) RC019456-RcSOC1.1
2606	CO	RC038285 (CO) RC025470-RcSOC1.4
2607	CO	RC038285 (CO) RC037764-RcSOC1.1
2609	CO	RC008484 (CO) RC019456-RcSOC1.1
2610	CO	RC008484 (CO) RC025470-RcSOC1.4
2611	CO	RC008484 (CO) RC037764-RcSOC1.1
2613	CO	RC073824 (CO) RC005318-RcSOC1.1
2614	CO	RC073824 (CO) RC014697-RcSOC1.4
2615	CO	RC073824 (CO) RC019456-RcSOC1.1
2616	CO	RC073824 (CO) RC025470-RcSOC1.4
2617	CO	RC073824 (CO) RC062898-RcSOC1.1
2619	CO	RC073760 (CO) RC019456-RcSOC1.1
2620	CO	RC073760 (CO) RC062898-RcSOC1.1
2622	CO	RC073151 (CO) RC004090-RcSOC1.1
2623	CO	RC073151 (CO) RC005318-RcSOC1.1
2624	CO	RC073151 (CO) RC013947-RcAGL42.2
2625	CO	RC073151 (CO) RC014697-RcSOC1.4
2626	CO	RC073151 (CO) RC019456-RcSOC1.1
2627	CO	RC073151 (CO) RC025470-RcSOC1.4
2628	CO	RC073151 (CO) RC037764-RcSOC1.1
2629	CO	RC073151 (CO) RC043958-RcSOC1.5
2630	CO	RC073151 (CO) RC062898-RcSOC1.1
2632	CO	RC070052 (CO) RC004090-RcSOC1.1
2633	CO	RC070052 (CO) RC005318-RcSOC1.1
2634	CO	RC070052 (CO) RC014697-RcSOC1.4
2635	CO	RC070052 (CO) RC019456-RcSOC1.1
2636	CO	RC070052 (CO) RC025470-RcSOC1.4
2637	CO	RC070052 (CO) RC037764-RcSOC1.1
2638	CO	RC070052 (CO) RC062898-RcSOC1.1
2640	CO	RC060910 (CO) RC004090-RcSOC1.1
2641	CO	RC060910 (CO) RC005318-RcSOC1.1
2642	CO	RC060910 (CO) RC014697-RcSOC1.4
2643	CO	RC060910 (CO) RC019456-RcSOC1.1
2644	CO	RC060910 (CO) RC025470-RcSOC1.4
2645	CO	RC060910 (CO) RC037764-RcSOC1.1
2646	CO	RC060910 (CO) RC043958-RcSOC1.5
2647	CO	RC060910 (CO) RC062898-RcSOC1.1
2649	CO	RC060839 (CO) RC014697-RcSOC1.4
2650	CO	RC060839 (CO) RC062898-RcSOC1.1
2652	CO	RC057097 (CO) RC004090-RcSOC1.1
2653	CO	RC057097 (CO) RC005318-RcSOC1.1
2654	CO	RC057097 (CO) RC014697-RcSOC1.4
2655	CO	RC057097 (CO) RC019456-RcSOC1.1
2656	CO	RC057097 (CO) RC025470-RcSOC1.4
2657	CO	RC057097 (CO) RC037764-RcSOC1.1
2658	CO	RC057097 (CO) RC043958-RcSOC1.5
2659	CO	RC057097 (CO) RC062898-RcSOC1.1
2661	CO	RC050582 (CO) RC014697-RcSOC1.4
2662	CO	RC050582 (CO) RC062898-RcSOC1.1
2664	CO	RC046693 (CO) RC004090-RcSOC1.1
2665	CO	RC046693 (CO) RC005318-RcSOC1.1
2666	CO	RC046693 (CO) RC014697-RcSOC1.4
2667	CO	RC046693 (CO) RC019456-RcSOC1.1
2668	CO	RC046693 (CO) RC025470-RcSOC1.4
2669	CO	RC046693 (CO) RC037764-RcSOC1.1
2670	CO	RC046693 (CO) RC043958-RcSOC1.5
2671	CO	RC046693 (CO) RC062898-RcSOC1.1
2673	CO	RC044496 (CO) RC004090-RcSOC1.1
2674	CO	RC044496 (CO) RC005318-RcSOC1.1
2675	CO	RC044496 (CO) RC014697-RcSOC1.4
2676	CO	RC044496 (CO) RC019456-RcSOC1.1
2677	CO	RC044496 (CO) RC025470-RcSOC1.4
2678	CO	RC044496 (CO) RC037764-RcSOC1.1
2679	CO	RC044496 (CO) RC043958-RcSOC1.5
2680	CO	RC044496 (CO) RC062898-RcSOC1.1
2682	CO	RC041663 (CO) RC004090-RcSOC1.1
2683	CO	RC041663 (CO) RC005318-RcSOC1.1
2684	CO	RC041663 (CO) RC014697-RcSOC1.4
2685	CO	RC041663 (CO) RC019456-RcSOC1.1
2686	CO	RC041663 (CO) RC025470-RcSOC1.4
2687	CO	RC041663 (CO) RC037764-RcSOC1.1
2688	CO	RC041663 (CO) RC043958-RcSOC1.5
2689	CO	RC041663 (CO) RC062898-RcSOC1.1
2691	CO	RC041471 (CO) RC004090-RcSOC1.1
[truncated: 937 more rows]
