# Supplementary material for: MIKCC-type MADS-box genes in Rosa chinensis: the remarkable expansion of ABCDE model genes and their roles in floral organogenesis
Source: Hortic Res. 2018 May 1;5:25. doi: 10.1038/s41438-018-0031-4 (PMC5928068; doi:10.1038/s41438-018-0031-4)
Supplement: Supplementary file 14 — Supplementary File S14. The co-expression networks of MIKCC genes for Cytoscape visualization(ZIP 119 kb) [file 41438_2018_31_MOESM14_ESM.zip › CytoscapeSession-2017_09_05-17_25/tables/cytables.xml]

<?xml version="1.0" encoding="UTF-8" standalone="yes"?>
<cyTables>
    <virtualColumns>
        <virtualColumn immutable="false" targetJoinKey="SUID" targetTable="36-Figure+6.sif/LOCAL_ATTRS-org.cytoscape.model.CyNetwork-36+default+network.cytable" sourceJoinKey="SUID" sourceTable="36-Figure+6.sif/SHARED_ATTRS-org.cytoscape.model.CyNetwork-36+shared+network.cytable" sourceColumn="shared name" name="shared name"/>
        <virtualColumn immutable="false" targetJoinKey="SUID" targetTable="36-Figure+6.sif/LOCAL_ATTRS-org.cytoscape.model.CyEdge-36+default+edge.cytable" sourceJoinKey="SUID" sourceTable="36-Figure+6.sif/SHARED_ATTRS-org.cytoscape.model.CyEdge-36+shared+edge.cytable" sourceColumn="shared name" name="shared name"/>
        <virtualColumn immutable="false" targetJoinKey="SUID" targetTable="36-Figure+6.sif/LOCAL_ATTRS-org.cytoscape.model.CyEdge-36+default+edge.cytable" sourceJoinKey="SUID" sourceTable="36-Figure+6.sif/SHARED_ATTRS-org.cytoscape.model.CyEdge-36+shared+edge.cytable" sourceColumn="shared interaction" name="shared interaction"/>
        <virtualColumn immutable="false" targetJoinKey="SUID" targetTable="36-Figure+6.sif/LOCAL_ATTRS-org.cytoscape.model.CyNode-36+default+node.cytable" sourceJoinKey="SUID" sourceTable="36-Figure+6.sif/SHARED_ATTRS-org.cytoscape.model.CyNode-36+shared+node.cytable" sourceColumn="shared name" name="shared name"/>
        <virtualColumn immutable="false" targetJoinKey="SUID" targetTable="52-Figure+6.sif/LOCAL_ATTRS-org.cytoscape.model.CyNetwork-Figure+6.sif+default+network.cytable" sourceJoinKey="SUID" sourceTable="36-Figure+6.sif/SHARED_ATTRS-org.cytoscape.model.CyNetwork-36+shared+network.cytable" sourceColumn="shared name" name="shared name"/>
        <virtualColumn immutable="false" targetJoinKey="SUID" targetTable="52-Figure+6.sif/LOCAL_ATTRS-org.cytoscape.model.CyNode-Figure+6.sif+default+node.cytable" sourceJoinKey="SUID" sourceTable="36-Figure+6.sif/SHARED_ATTRS-org.cytoscape.model.CyNode-36+shared+node.cytable" sourceColumn="shared name" name="shared name"/>
        <virtualColumn immutable="false" targetJoinKey="SUID" targetTable="52-Figure+6.sif/LOCAL_ATTRS-org.cytoscape.model.CyEdge-Figure+6.sif+default+edge.cytable" sourceJoinKey="SUID" sourceTable="36-Figure+6.sif/SHARED_ATTRS-org.cytoscape.model.CyEdge-36+shared+edge.cytable" sourceColumn="shared name" name="shared name"/>
        <virtualColumn immutable="false" targetJoinKey="SUID" targetTable="52-Figure+6.sif/LOCAL_ATTRS-org.cytoscape.model.CyEdge-Figure+6.sif+default+edge.cytable" sourceJoinKey="SUID" sourceTable="36-Figure+6.sif/SHARED_ATTRS-org.cytoscape.model.CyEdge-36+shared+edge.cytable" sourceColumn="shared interaction" name="shared interaction"/>
    </virtualColumns>
</cyTables>
