# Supplementary material for: MIKCC-type MADS-box genes in Rosa chinensis: the remarkable expansion of ABCDE model genes and their roles in floral organogenesis
Source: Hortic Res. 2018 May 1;5:25. doi: 10.1038/s41438-018-0031-4 (PMC5928068; doi:10.1038/s41438-018-0031-4)
Supplement: Supplementary file 14 — Supplementary File S14. The co-expression networks of MIKCC genes for Cytoscape visualization(ZIP 119 kb) [file 41438_2018_31_MOESM14_ESM.zip › CytoscapeSession-2017_09_05-17_25/apps/org.cytoscape.filter/filters.json]

[ {
  "name" : "Default filter",
  "transformers" : [ {
    "id" : "org.cytoscape.CompositeFilter",
    "parameters" : {
      "type" : "ALL"
    },
    "transformers" : [ {
      "id" : "org.cytoscape.ColumnFilter",
      "parameters" : {
        "predicate" : "CONTAINS",
        "criterion" : "PI",
        "caseSensitive" : false,
        "type" : "nodes",
        "columnName" : "name"
      }
    } ]
  } ]
} ]
