# Supplementary material for: MIKCC-type MADS-box genes in Rosa chinensis: the remarkable expansion of ABCDE model genes and their roles in floral organogenesis
Source: Hortic Res. 2018 May 1;5:25. doi: 10.1038/s41438-018-0031-4 (PMC5928068; doi:10.1038/s41438-018-0031-4)
Supplement: Supplementary file 14 — Supplementary File S14. The co-expression networks of MIKCC genes for Cytoscape visualization(ZIP 119 kb) [file 41438_2018_31_MOESM14_ESM.zip › CytoscapeSession-2017_09_05-17_25/apps/org.cytoscape.browser/NetworkTable.props]

Figure 6.sif default network	0	SUID	false
Figure 6.sif default network	1	selected	false
Figure 6.sif default network	2	shared name	true
Figure 6.sif default network	3	name	true
Figure 6.sif default network	4	__Annotations	true
